# Supplementary material for: BMP4 preserves the developmental potential of mESCs through Ube2s- and Chmp4b-mediated chromosomal stability safeguarding
Source: Protein Cell. 2022 Feb 11;13(8):580–601. doi: 10.1007/s13238-021-00896-x (PMC9232672; doi:10.1007/s13238-021-00896-x)
Supplement: Supplementary file 1 — Supplementary file1 (XLSX 3114 kb) [file 13238_2021_896_MOESM1_ESM.xlsx]

## Sheet: DEG N_2i vs S_2i (XY)
GeneID	baseMean	log2FoldChange	lfcSE	stat	pvalue	padj
Egr1	2343.34	-11.4023	1.04783	-10.8818	1.40714e-27	1.92131e-25
Fasl	93.207	-10.356	2.88088	-3.59474	0.000324722	0.00127155
Gm15645	66.4522	-9.36788	1.60778	-5.82658	5.65733e-09	6.26294e-08
Tmem119	61.9484	-8.82452	1.4848	-5.94323	2.79458e-09	3.26524e-08
Ubd	63.3332	-8.51728	1.68752	-5.04723	4.48255e-07	3.48434e-06
Xlr5a	157.675	-8.50467	1.56225	-5.44384	5.21428e-08	4.84753e-07
Tnn	50.3067	-8.42109	1.59561	-5.27765	1.3085e-07	1.12766e-06
Igfbp6	41.3475	-8.34259	1.46658	-5.68847	1.28184e-08	1.33059e-07
Gapdh	20955.1	-8.33009	1.51205	-5.50913	3.60611e-08	3.45067e-07
2410017I17Rik	181.262	-8.06242	1.05254	-7.65995	1.86006e-14	4.87717e-13
Ifi202b	33.8161	-8.03367	1.46612	-5.47955	4.26408e-08	4.03391e-07
Gc	30.5266	-8.00471	1.47711	-5.41918	5.98715e-08	5.47614e-07
Fibin	35.1902	-7.97042	1.47684	-5.39696	6.77809e-08	6.15015e-07
Erdr1	2278.76	-7.68231	0.742895	-10.3411	4.59456e-25	4.6646e-23
Twist2	31.7745	-7.6586	1.4654	-5.2263	1.72932e-07	1.45936e-06
Col6a3	741.32	-7.48675	0.594325	-12.597	2.19191e-36	7.15595e-34
Bcl2l10	13.2627	-7.44709	2.40468	-3.09691	0.00195549	0.00608806
Isg15	19.9408	-7.40469	1.82541	-4.05645	4.9825e-05	0.000246314
Tnmd	22.634	-7.39791	1.47801	-5.00532	5.57704e-07	4.24589e-06
Gm2115	23.9292	-7.30321	1.47182	-4.96204	6.97572e-07	5.22708e-06
Tnfsf15	19.4566	-7.25992	1.52514	-4.76016	1.93442e-06	1.32001e-05
Omt2b	11.0236	-7.25018	3.21392	-2.25587	0.0240789	0.0521616
Fosb	422.875	-7.2159	0.675361	-10.6845	1.20295e-26	1.48363e-24
Fos	947.825	-7.17219	0.613572	-11.6892	1.44677e-31	2.83397e-29
Klhl30	19.6835	-7.16551	1.50041	-4.77571	1.79071e-06	1.22792e-05
Xlr3b	384.889	-7.1621	0.725988	-9.8653	5.88571e-23	4.47475e-21
Foxs1	18.1117	-7.0982	1.47523	-4.81159	1.49732e-06	1.04224e-05
Fbxw24	9.48195	-7.05787	5.14154	-1.37272	0.169841	0.257663
Rpl17	7834.83	-7.01023	0.394944	-17.7499	1.72564e-70	3.59149e-67
Saa3	115.921	-7.00165	1.05713	-6.62324	3.5142e-11	5.69942e-10
Zscan4f	11.4675	-6.99192	1.51366	-4.61921	3.85199e-06	2.46675e-05
Oog3	9.05955	-6.99109	5.12224	-1.36485	0.1723	0.260752
Upk1b	13.0119	-6.93304	1.66328	-4.1683	3.06887e-05	0.000160278
Dnm3os	81.3446	-6.91052	1.09708	-6.29901	2.99554e-10	4.06816e-09
Cdh20	11.6216	-6.90047	1.92029	-3.59345	0.000326326	0.00127723
Dpt	14.5697	-6.89007	1.4745	-4.67283	2.97072e-06	1.95427e-05
D6Ertd527e	9.92182	-6.87764	1.74733	-3.93608	8.2822e-05	0.000385622
Cd3g	83.9031	-6.78648	1.48759	-4.56206	5.06536e-06	3.15756e-05
Fam150a	12.7883	-6.78033	1.51478	-4.47611	7.60162e-06	4.55113e-05
H1foo	7.9643	-6.77427	2.69034	-2.518	0.0118025	0.0285627
Mamdc2	14.2199	-6.74002	1.48453	-4.54016	5.62113e-06	3.46474e-05
Hist1h2ad	11.8388	-6.69969	1.85406	-3.61352	0.000302067	0.0011935
Omt2a	7.54904	-6.69533	3.3643	-1.99011	0.0465784	0.0902438
Timd2	7.36968	-6.6762	3.63393	-1.83718	0.066183	0.120169
Muc6	29.0033	-6.65064	1.47036	-4.52313	6.09321e-06	3.73397e-05
Xlr5b	98.3243	-6.60028	1.08896	-6.06108	1.35214e-09	1.66641e-08
Avpr1a	14.4429	-6.56349	1.55614	-4.21779	2.46706e-05	0.000132334
Dcn	31.1219	-6.45283	1.48006	-4.35984	1.30157e-05	7.41147e-05
E330034G19Rik	6.14831	-6.42593	4.98279	-1.28962	0.197182	0.291176
Gm5796	19.4555	-6.4158	1.51556	-4.23328	2.30306e-05	0.000124258
Npas4	9.45908	-6.35779	1.51895	-4.18564	2.84362e-05	0.000149878
Btg4	5.77388	-6.34777	5.43838	-1.16722	0.243123	0.344628
Gm3264	13.7939	-6.32907	1.58251	-3.99938	6.35097e-05	0.000304649
4930556N13Rik	8.89521	-6.30688	1.53983	-4.09584	4.20645e-05	0.000212042
Ifi204	10.0544	-6.25946	1.51002	-4.14529	3.39379e-05	0.000175377
Gdnf	9.4644	-6.19989	1.50667	-4.11496	3.8724e-05	0.000197475
Kcne4	8.11764	-6.18888	1.51183	-4.09365	4.24635e-05	0.000213794
H2-T24	9.90431	-6.16888	1.5062	-4.09567	4.20947e-05	0.00021213
Hoxb13	35.0419	-6.16591	1.45919	-4.22556	2.38344e-05	0.000128179
Fap	8.80626	-6.16251	1.51111	-4.07814	4.5397e-05	0.000226985
C130046K22Rik	9.25524	-6.09916	1.48237	-4.11448	3.8806e-05	0.000197772
Maf	11.5156	-6.09729	1.49922	-4.06697	4.76285e-05	0.000236721
Ush1c	9.87245	-6.07795	1.56599	-3.88121	0.000103936	0.00046949
Adra2a	29.0882	-6.05715	1.4429	-4.1979	2.694e-05	0.000142851
Snord70	7.17984	-6.02577	1.51702	-3.97212	7.12372e-05	0.000336578
Celf3	6.55426	-6.0194	1.52166	-3.95581	7.6275e-05	0.000357942
Alx4	9.53644	-6.00527	1.53319	-3.91685	8.97127e-05	0.000413543
Ttll11	10.6548	-5.96241	1.48353	-4.01906	5.84318e-05	0.000283559
Gm13238	10.3159	-5.96115	1.53599	-3.88099	0.000104031	0.000469788
Gm5766	5.99586	-5.93371	2.57737	-2.30223	0.0213219	0.0470524
Fbxw28	4.4187	-5.93137	4.05968	-1.46104	0.144004	0.225578
Rfpl4	4.38252	-5.92228	3.48104	-1.7013	0.0888875	0.152575
Hist1h2ah	7.13864	-5.91988	1.62894	-3.63419	0.000278861	0.00111184
Ptprb	8.21833	-5.91832	1.51388	-3.90936	9.25412e-05	0.000424817
Hoxa11	9.20489	-5.89877	1.49278	-3.95153	7.76522e-05	0.000363688
C86187	4.27864	-5.89682	3.93481	-1.49863	0.13397	0.212397
Adam12	116.287	-5.8535	0.727912	-8.0415	8.87479e-16	2.85261e-14
Slc16a8	9.38098	-5.85342	1.50738	-3.88318	0.0001031	0.000465966
Arsj	6.99446	-5.84343	1.51631	-3.85373	0.000116332	0.000518171
Myoz2	6.01055	-5.79878	1.54357	-3.75673	0.000172146	0.000728949
Gm3558	12.7021	-5.79048	1.55402	-3.72612	0.000194449	0.000811218
Lyz2	9.02915	-5.78844	1.48964	-3.88579	0.000101998	0.000461988
Postn	561.462	-5.78669	0.447783	-12.923	3.339e-38	1.26351e-35
4933412E12Rik	7.87214	-5.78044	1.50961	-3.82909	0.00012862	0.000565045
Gm3696	12.1839	-5.76655	1.52528	-3.78066	0.000156411	0.000670505
4933413J09Rik	7.31786	-5.76012	1.51168	-3.81042	0.000138732	0.000603368
Mir3960	20.4823	-5.73822	1.47439	-3.89193	9.94493e-05	0.000452062
Hoxa3	8.33528	-5.71516	1.50154	-3.80619	0.000141121	0.000612372
Adra1b	6.78645	-5.71484	1.53748	-3.71703	0.000201582	0.000836991
Runx2	44.305	-5.69082	1.0567	-5.38547	7.22558e-08	6.52418e-07
Morf4l1-ps1	115.677	-5.67996	1.10671	-5.13228	2.86258e-07	2.31766e-06
Chit1	6.0585	-5.67809	1.53096	-3.70886	0.000208197	0.000862092
Isg20	19.155	-5.65861	1.46176	-3.87108	0.000108353	0.000486563
Hoxb3	17.91	-5.65759	1.45115	-3.89869	9.67131e-05	0.000441292
Mir5098	4.8457	-5.65015	1.60315	-3.5244	0.00042445	0.00160835
Htr2a	38.9034	-5.63654	1.14904	-4.90541	9.32306e-07	6.78448e-06
Nanp	21.0482	-5.63371	1.5905	-3.54211	0.000396942	0.00151307
C130021I20Rik	7.27765	-5.63003	1.49339	-3.76997	0.000163264	0.000695408
Snord53	13.6528	-5.61703	1.57503	-3.5663	0.000362052	0.00139832
Igf2	1461.18	-5.61639	0.394127	-14.2502	4.47004e-46	2.48087e-43
8430430B14Rik	5.22354	-5.61558	1.53669	-3.65435	0.000257835	0.00103996
1700003F12Rik	15.8571	-5.61524	1.45443	-3.86078	0.000113026	0.000504797
Lrrtm2	4.68783	-5.60655	1.69207	-3.31343	0.000921592	0.00316056
Hist1h4f	4.89058	-5.60348	1.68335	-3.32877	0.000872312	0.00301891
Ubb	6650.76	-5.59649	0.202674	-27.6132	7.71926e-168	1.28526e-163
Oosp3	3.42463	-5.5958	5.43979	-1.02868	0.303631	0.410845
Saa1	11.0136	-5.5818	1.51606	-3.68177	0.000231622	0.000945952
Unc5c	16.7425	-5.57795	1.4888	-3.74661	0.000179239	0.000755528
Oosp1	3.29648	-5.54306	4.41643	-1.2551	0.209443	0.305308
Mir3091	37.3071	-5.54036	1.07492	-5.15422	2.54686e-07	2.08687e-06
Gm12070	81.1211	-5.53446	0.786914	-7.03312	2.01968e-12	3.9702e-11
Npm2	6.06386	-5.53126	1.82535	-3.03025	0.00244353	0.00738247
Grem1	51.9202	-5.52519	0.893657	-6.18267	6.30257e-10	8.17909e-09
Adamts6	32.1386	-5.50981	1.07786	-5.11182	3.19072e-07	2.54798e-06
Lce1g	7.75969	-5.50596	1.51257	-3.64014	0.000272489	0.00109061
Obox5	3.20932	-5.50249	5.44002	-1.01148	0.311785	0.419595
Izumo2	4.74256	-5.48745	1.50516	-3.64576	0.000266606	0.00107114
Scpep1os	11.9055	-5.48537	1.45625	-3.76677	0.000165373	0.000703309
Col4a6	15.4703	-5.4801	1.50135	-3.65013	0.00026211	0.00105493
Gm2897	8.83215	-5.47574	1.53688	-3.56289	0.000366796	0.00141369
Alppl2	3.32287	-5.47078	2.08018	-2.62995	0.00853968	0.0216945
Rab27b	5.77287	-5.47053	1.50837	-3.62679	0.00028697	0.0011398
Lum	6.62402	-5.46861	1.53744	-3.55697	0.000375161	0.00144193
Ifit1	4.78944	-5.46673	1.68399	-3.2463	0.00116916	0.00389331
AW011738	4.3089	-5.4663	1.54019	-3.54911	0.000386534	0.00147949
Hist1h3h	13.8897	-5.46372	1.48615	-3.67643	0.000236523	0.000962864
BC100451	5.86703	-5.46021	1.51014	-3.6157	0.00029954	0.00118492
Zfp781	149.275	-5.44464	0.515918	-10.5533	4.9043e-26	5.48031e-24
Srpx	27.899	-5.4446	1.05585	-5.1566	2.51472e-07	2.06358e-06
Gal3st4	6.10201	-5.43224	1.5485	-3.50806	0.000451379	0.00169726
Grin1os	14.5089	-5.43156	1.50551	-3.60778	0.000308823	0.0012176
Xlr4a	165.823	-5.41216	0.611425	-8.85171	8.61856e-19	4.14737e-17
Snord55	94.7075	-5.40698	0.651179	-8.30337	1.01197e-16	3.81207e-15
Gm4432	5.63551	-5.40271	1.54625	-3.49407	0.000475716	0.00177594
Cd248	602.058	-5.40218	0.334021	-16.1732	7.79725e-59	8.11401e-56
Fgd3	14.5291	-5.40191	1.49093	-3.62318	0.000291002	0.00115361
Trim43b	5.7192	-5.40157	1.55241	-3.47947	0.000502408	0.00186679
Ms4a4d	4.72277	-5.3968	1.58207	-3.41123	0.000646706	0.00232412
Xlr3c	441.892	-5.38705	0.550413	-9.78729	1.27678e-22	9.3649e-21
Gp1bb	5.46732	-5.37431	1.6196	-3.31829	0.000905698	0.00311402
A630033H20Rik	5.36962	-5.37379	1.55338	-3.45942	0.000541343	0.00198663
Xlr3a	720.406	-5.36375	0.437354	-12.2641	1.4119e-34	3.98442e-32
Hist1h4n	13.2104	-5.35332	1.49674	-3.57666	0.000348015	0.00134912
Gm8909	168.555	-5.34547	0.522773	-10.2252	1.52873e-24	1.44622e-22
Fbxw14	2.84463	-5.32886	5.4405	-0.97948	0.327343	0.436091
Sp110	3.53923	-5.29148	1.9289	-2.74327	0.00608315	0.0162133
Nlrp9c	3.20867	-5.28018	1.97332	-2.67579	0.0074553	0.019335
Snord15a	4.78169	-5.27121	1.53752	-3.42837	0.000607208	0.00220022
4833412C05Rik	5.57897	-5.24736	1.55517	-3.37413	0.000740489	0.00262099
Gm15867	5.54143	-5.24722	1.53288	-3.4231	0.000619107	0.00223555
Col1a1	16640.8	-5.24124	0.522524	-10.0306	1.11815e-23	9.49859e-22
Mir7079	11.1161	-5.23569	1.56316	-3.34942	0.000809813	0.00283205
Pcdh9	4.18544	-5.23542	1.59373	-3.28501	0.00101978	0.0034552
Cspg4	434.004	-5.23532	0.354527	-14.7671	2.38916e-49	1.52998e-46
Il1rl1	13.6205	-5.22746	1.55429	-3.36325	0.000770307	0.00271163
C1qtnf3	129.965	-5.21921	0.535006	-9.75541	1.74886e-22	1.25167e-20
Hist2h3b	4.17538	-5.21903	1.58322	-3.29647	0.000979091	0.0033358
Obox2	2.63016	-5.21618	5.44083	-0.958709	0.337705	0.446502
Slc2a10	13.7683	-5.21372	1.46459	-3.55985	0.000371061	0.00142815
Col16a1	217.465	-5.20322	0.459644	-11.3201	1.04322e-29	1.63864e-27
Adra1d	14.3738	-5.19804	1.4725	-3.53008	0.00041543	0.00157632
Tcl1b1	2.86964	-5.17051	2.19294	-2.3578	0.0183838	0.0415771
Umodl1	2.62057	-5.16273	2.98367	-1.73033	0.0835717	0.145111
Dkk2	46.8337	-5.15433	0.811332	-6.35292	2.11271e-10	2.96599e-09
Zcchc5	5.12753	-5.13543	1.53683	-3.34157	0.000833067	0.00290422
Fmod	142.094	-5.12995	0.567856	-9.0339	1.65661e-19	8.51316e-18
4632427E13Rik	4.75462	-5.12594	1.55536	-3.29565	0.000981928	0.00334338
Olfr78	11.1781	-5.1216	1.49248	-3.43161	0.000600015	0.002177
Abcc8	9.50254	-5.11751	1.53724	-3.32903	0.000871478	0.00301791
Olfr986	4.18372	-5.11572	1.55074	-3.29889	0.000970684	0.00331118
Loxl1	655.879	-5.11548	0.355957	-14.3711	7.85965e-47	4.67369e-44
Eln	44.0196	-5.11359	1.03482	-4.94151	7.75187e-07	5.75685e-06
Xlr4c	89.3161	-5.11309	0.881378	-5.80125	6.58234e-09	7.1772e-08
Tmem240	4.62627	-5.10673	1.55594	-3.28209	0.00103042	0.00348567
B230206H07Rik	3.12854	-5.09996	1.55536	-3.27895	0.00104193	0.0035198
Mir6386	3.71322	-5.09188	1.59437	-3.19367	0.00140477	0.00455578
Lgr5	4.51082	-5.09084	1.62128	-3.14001	0.0016894	0.00535882
Lhb	3.01006	-5.08866	1.56747	-3.24641	0.00116869	0.00389253
Serpinf1	400.532	-5.08466	0.422302	-12.0403	2.18083e-33	5.26243e-31
Myocd	5.14943	-5.08112	1.5463	-3.28598	0.00101628	0.00344695
Igfbp7	1027.57	-5.07774	0.282226	-17.9917	2.26219e-72	6.27759e-69
Slc5a7	4.11425	-5.07666	1.54964	-3.27603	0.00105277	0.00355118
Cyp4v3	5.22777	-5.07606	1.52999	-3.31771	0.000907596	0.0031194
Il11	12.1133	-5.06701	1.45743	-3.47667	0.000507689	0.00188389
Rrad	4.67521	-5.0638	1.51524	-3.34191	0.000832052	0.00290251
Hist1h2ak	11.3126	-5.05578	1.49224	-3.38805	0.000703909	0.00250429
Cxcl1	20.913	-5.0536	1.14371	-4.41861	9.93377e-06	5.82179e-05
Lrrc17	48.5427	-5.049	0.780169	-6.47168	9.69202e-11	1.44599e-09
Gm7977	2.98988	-5.04678	3.89679	-1.29511	0.195282	0.288914
Tmem181c-ps	150.659	-5.04315	0.657747	-7.66732	1.7563e-14	4.62697e-13
Grem2	91.3916	-5.03754	0.603225	-8.35101	6.76839e-17	2.61542e-15
Ctla2a	5.59938	-5.03736	1.50739	-3.34177	0.000832471	0.00290336
Angptl1	3.25293	-5.03723	1.58502	-3.17802	0.00148287	0.00477188
Ifi203	3.74745	-5.03404	1.62696	-3.09414	0.00197382	0.00614168
4931403G20Rik	4.84259	-5.03237	1.55284	-3.24076	0.00119211	0.00395706
Mir7666	3.43366	-5.02541	1.62762	-3.08758	0.00201792	0.00625203
Stmn4	14.1829	-5.02188	1.47496	-3.40475	0.00066224	0.00237278
Gjd3	4.61053	-5.01983	1.57291	-3.19142	0.00141574	0.004586
Col1a2	7869.07	-5.01322	0.566427	-8.85059	8.70559e-19	4.17718e-17
2810047C21Rik1	5.67523	-5.01127	1.51701	-3.30338	0.000955263	0.00326527
Fam71f2	5.15343	-5.00795	1.5561	-3.21826	0.0012897	0.00422789
Slc6a17	15.7001	-5.00599	1.47486	-3.3942	0.000688287	0.00245501
Tph1	4.77584	-5.0004	1.66378	-3.00545	0.00265186	0.00791992
Pcdh20	4.12364	-4.99907	1.569	-3.18616	0.00144177	0.00466215
Prelp	167.052	-4.99871	0.488811	-10.2263	1.51249e-24	1.43903e-22
Mir18	3.17842	-4.99421	1.6744	-2.98269	0.00285731	0.00844563
1110046J04Rik	4.19526	-4.98981	1.55394	-3.21106	0.00132246	0.00432082
Yipf7	2.628	-4.98403	1.63384	-3.0505	0.00228457	0.00696541
S100a4	176.105	-4.98017	0.481114	-10.3513	4.12766e-25	4.24232e-23
Col3a1	1468.05	-4.97464	0.497217	-10.005	1.44929e-23	1.2126e-21
Epha3	21.791	-4.97412	1.10009	-4.52154	6.13902e-06	3.75928e-05
Tnc	2438.08	-4.97398	0.5951	-8.35823	6.36654e-17	2.47093e-15
Vcam1	44.0658	-4.97394	0.856802	-5.80524	6.42743e-09	7.0267e-08
Lrrc71	3.2249	-4.96965	1.5348	-3.23797	0.00120381	0.00398955
Cpq	20.9658	-4.96394	1.07531	-4.61628	3.90682e-06	2.49515e-05
Hist1h4a	9.96315	-4.96022	1.62079	-3.06038	0.00221058	0.00676708
Ebf2	4.64267	-4.95249	1.55778	-3.1792	0.00147683	0.00475798
Crispld2	52.6803	-4.9496	0.78637	-6.29424	3.08913e-10	4.18502e-09
Fam209	3.64943	-4.93625	1.54959	-3.18552	0.00144496	0.00467083
Prrx1	283.569	-4.92821	0.390317	-12.6262	1.51421e-36	5.04231e-34
Saa2	5.25731	-4.91703	1.52185	-3.23096	0.00123374	0.00407169
Spin2d	7.03908	-4.91022	1.5208	-3.2287	0.00124354	0.00409513
Raet1a	4.33142	-4.90729	1.57423	-3.11726	0.00182541	0.00572698
Metrnl	49.919	-4.90666	0.777001	-6.31486	2.70399e-10	3.70242e-09
4930512B01Rik	3.72923	-4.90449	1.62491	-3.01831	0.0025419	0.00764086
LOC100861615	6.90233	-4.89734	1.52159	-3.21858	0.00128829	0.00422493
Gabrb1	3.73825	-4.89401	1.66734	-2.93521	0.00333322	0.00967373
Trp53tg5	4.0323	-4.89273	1.53042	-3.19699	0.0013887	0.00450807
Aspn	70.3289	-4.87726	0.623242	-7.82563	5.05132e-15	1.44509e-13
Myh2	3.17485	-4.87672	1.75795	-2.77409	0.00553562	0.0149115
Srpx2	42.0765	-4.87627	0.809875	-6.02102	1.73326e-09	2.0973e-08
Mlkl	10.3475	-4.87467	1.47908	-3.29574	0.000981646	0.0033431
Tbrg3	14.1626	-4.86388	1.27758	-3.80711	0.000140601	0.00061075
Sorcs1	4.39217	-4.86379	1.55207	-3.13375	0.00172587	0.00545892
Dkkl1	29.0991	-4.86293	0.922874	-5.26933	1.3692e-07	1.17512e-06
Mr1	8.52181	-4.85982	1.48308	-3.27684	0.00104974	0.00354312
Hist1h3f	9.78357	-4.85145	1.51041	-3.212	0.00131813	0.00430837
Tnfrsf13b	3.14255	-4.84929	1.56659	-3.09544	0.00196523	0.0061161
Hist1h2bf	2.80412	-4.84255	1.61883	-2.99139	0.00277712	0.00824813
Prss12	3.14652	-4.82941	1.53059	-3.15526	0.00160357	0.00511974
Mnda	4.26972	-4.82859	1.5406	-3.13422	0.00172313	0.00545233
Zfhx4	31.97	-4.8274	0.999533	-4.82966	1.36769e-06	9.63699e-06
Actl10	8.18059	-4.82576	1.51639	-3.1824	0.00146062	0.00471671
Lhx5	4.42375	-4.81619	1.53018	-3.14747	0.00164691	0.00524204
Krt80	4.1702	-4.81431	1.62379	-2.96486	0.00302819	0.00887509
Ifit3	2.83847	-4.80935	1.68513	-2.854	0.00431723	0.0120526
Gm5640	4.20959	-4.80848	1.90439	-2.52494	0.0115719	0.0280944
Wnt10b	10.1706	-4.80364	1.45748	-3.29585	0.000981232	0.00334237
Gm11538	3.14711	-4.80285	1.58741	-3.02559	0.0024815	0.00748631
Ldb2	3.61041	-4.77893	1.65905	-2.88052	0.00397024	0.0112556
Mfap4	62.0501	-4.77318	0.666872	-7.15757	8.21196e-13	1.69639e-11
Pabpc1l	3.1473	-4.77017	1.60535	-2.97143	0.0029642	0.00871362
Actg2	504.728	-4.76938	0.561842	-8.48882	2.08739e-17	8.5393e-16
Upp2	4.10582	-4.75929	1.54659	-3.07728	0.00208901	0.00644827
Gm2042	1.90623	-4.7582	4.31168	-1.10356	0.269784	0.374637
Fhl2	133.36	-4.75605	0.471158	-10.0944	5.84945e-24	5.2082e-22
Cebpb	481.442	-4.75384	0.294231	-16.1569	1.01619e-58	9.95269e-56
Snora81	229.783	-4.74738	0.583084	-8.14185	3.89271e-16	1.33088e-14
C87414	1.89117	-4.7424	5.44258	-0.871351	0.383562	0.491568
Hist1h4j	4.29688	-4.74219	1.65991	-2.8569	0.00427807	0.0119645
Gbp2	3.25981	-4.74106	1.57679	-3.00678	0.00264027	0.00789378
Angpt4	3.86018	-4.72913	1.58587	-2.98205	0.00286329	0.00846029
Scarna9	2.4163	-4.72616	1.78067	-2.65414	0.00795114	0.02043
C130050O18Rik	2.60702	-4.70437	1.603	-2.93472	0.00333845	0.00968383
Gm6623	30.7133	-4.70083	0.783551	-5.99939	1.98059e-09	2.36563e-08
Cd300lf	2.90641	-4.70051	1.62819	-2.88695	0.00388995	0.0110487
Dpep1	3.25099	-4.70048	1.58035	-2.97433	0.00293626	0.00864981
Afm	2.15215	-4.69741	1.9143	-2.45385	0.0141335	0.0332753
Gm10516	3.13942	-4.69325	1.58384	-2.9632	0.00304454	0.00891359
Pappa2	3.38767	-4.69059	1.60842	-2.91626	0.00354251	0.0102052
Rpl21	7678.91	-4.6847	0.673722	-6.95345	3.56449e-12	6.71366e-11
Thbs2	391.21	-4.6838	0.36364	-12.8803	5.8078e-38	2.14889e-35
E130008D07Rik	2.58297	-4.67602	1.66587	-2.80695	0.00500131	0.0136556
Ccdc79	2.58579	-4.67448	1.66339	-2.81021	0.0049509	0.0135335
Ramp1	2.78116	-4.67247	1.60551	-2.91027	0.0036112	0.0103756
Trpv3	9.27712	-4.66978	1.50934	-3.09392	0.0019753	0.00614398
Lrrc32	237.018	-4.65953	0.401288	-11.6114	3.60538e-31	6.59666e-29
Itga11	125.079	-4.65948	0.595565	-7.82362	5.13248e-15	1.46579e-13
Gper1	3.06055	-4.65281	1.72302	-2.70038	0.006926	0.0181403
Arg1	2.90939	-4.64373	1.5913	-2.91819	0.00352066	0.010154
C3	3.34583	-4.64203	1.63958	-2.83123	0.00463692	0.012778
Lamc3	3.79662	-4.6381	1.54898	-2.9943	0.00275072	0.00817995
Eid3	23.3139	-4.63273	0.962439	-4.81353	1.4829e-06	1.0335e-05
Muc13	3.3036	-4.63226	1.57363	-2.94369	0.0032433	0.00944567
Egr2	34.9684	-4.63113	0.955579	-4.84641	1.25716e-06	8.93372e-06
Gm10677	2.7709	-4.61739	1.65492	-2.7901	0.00526924	0.014298
Timp2	1743.59	-4.61446	0.368529	-12.5213	5.70827e-36	1.82774e-33
Medag	33.5671	-4.61406	0.76015	-6.06994	1.27958e-09	1.58402e-08
Me3	3.66946	-4.60884	1.61912	-2.84651	0.00442007	0.0122944
9930111J21Rik2	3.1472	-4.60269	1.59236	-2.89049	0.00384642	0.0109414
Saa4	7.79455	-4.59886	1.52055	-3.02447	0.0024907	0.00750726
Mir467c	2.14245	-4.59622	1.66111	-2.76695	0.00565829	0.01521
Ovol3	3.35584	-4.59526	1.57348	-2.92045	0.00349528	0.0100895
Chad	10.6096	-4.5862	1.476	-3.10718	0.0018888	0.00590916
Ptgs2os2	3.0896	-4.58568	1.58731	-2.88897	0.00386511	0.0109864
Hoxb6	7.98727	-4.58547	1.52129	-3.01419	0.00257665	0.00772854
Ehd2	355.093	-4.58376	0.392607	-11.6752	1.70654e-31	3.30393e-29
Hpn	23.7923	-4.58042	0.855747	-5.35254	8.67297e-08	7.7346e-07
Rgs4	72.8607	-4.57739	0.580587	-7.88406	3.16903e-15	9.33883e-14
Mir1191	7.25682	-4.56873	1.51291	-3.01983	0.0025292	0.0076095
Pamr1	23.3299	-4.56741	0.902289	-5.06203	4.14824e-07	3.23915e-06
Tcstv1	2.76844	-4.56484	1.62584	-2.80768	0.00498991	0.0136289
Gldn	9.29369	-4.56237	1.51686	-3.00777	0.00263172	0.00787245
Bmp5	2.06064	-4.5594	1.89078	-2.41138	0.0158922	0.0368171
Foxc1	32.5618	-4.55828	0.878356	-5.18956	2.10796e-07	1.75751e-06
Pde4b	15.6575	-4.55677	1.14469	-3.98079	6.86853e-05	0.00032712
Hoxb5	2.769	-4.55599	1.61069	-2.82859	0.00467534	0.0128711
Gm6484	22.6549	-4.55508	0.950062	-4.79451	1.63074e-06	1.12617e-05
Adamts12	130.125	-4.54929	0.769948	-5.90856	3.45106e-09	3.95929e-08
Lhx3	2.15428	-4.54548	1.74832	-2.59991	0.00932482	0.0233875
Pcdh10	2.66682	-4.54489	1.61621	-2.81206	0.00492248	0.0134624
Psmb8	2.6138	-4.54455	1.62539	-2.79598	0.0051743	0.0140639
Zscan4b	11.0887	-4.54305	1.15875	-3.92063	8.83179e-05	0.000408357
Mir7003	3.13485	-4.53725	1.78705	-2.53896	0.0111182	0.0271515
B130006D01Rik	2.88023	-4.53347	1.67994	-2.69858	0.00696357	0.0182244
Mir199a-1	2.13823	-4.53323	1.69062	-2.6814	0.00733159	0.0190617
Adnp	181.226	-4.52365	0.621081	-7.28351	3.2525e-13	7.12554e-12
Foxp2	3.76045	-4.52321	1.61639	-2.79834	0.00513668	0.0139807
AY074887	2.78397	-4.52079	1.59387	-2.83637	0.00456298	0.0126181
Gm6225	2.47755	-4.5206	1.5992	-2.82679	0.00470167	0.0129393
Adh7	3.40071	-4.51345	1.56151	-2.89045	0.0038469	0.0109414
Fads3	209.563	-4.50905	0.396217	-11.3803	5.24385e-30	8.731e-28
Mir5133	5.32284	-4.49452	1.53593	-2.92625	0.00343078	0.00992399
Gpr176	73.8318	-4.49243	0.5718	-7.85666	3.9452e-15	1.14438e-13
Slain1os	2.7611	-4.49176	1.72562	-2.60298	0.00924164	0.0232157
Map3k7cl	13.1089	-4.49039	1.09059	-4.11742	3.83146e-05	0.000195447
Apol9a	2.59208	-4.48571	1.58911	-2.82279	0.00476084	0.0130762
Hoxb8	9.77382	-4.48139	1.49214	-3.00332	0.00267048	0.00796838
Gm13023	1.56918	-4.4749	5.44385	-0.822009	0.411072	0.518943
AI607873	2.66983	-4.47426	1.54875	-2.88894	0.00386538	0.0109864
C87499	1.56484	-4.47058	5.44387	-0.821214	0.411525	0.519318
Btnl4	2.71755	-4.4705	1.74543	-2.56126	0.0104292	0.025733
Hoxb2	18.3734	-4.4631	1.08125	-4.12774	3.66352e-05	0.000187743
Igf1	6.83536	-4.46262	1.52121	-2.9336	0.00335059	0.00971734
BB287469	5.61183	-4.46231	1.52593	-2.92432	0.00345208	0.00998386
AA413626	2.54488	-4.46188	1.62024	-2.75384	0.00589002	0.0157591
Gm3500	5.64235	-4.45199	1.54061	-2.88976	0.0038554	0.0109637
2610005L07Rik	181.152	-4.44893	0.460147	-9.66849	4.10377e-22	2.73311e-20
Pgf	42.8907	-4.44253	0.805486	-5.51533	3.48122e-08	3.34077e-07
Col11a2	20.7901	-4.43661	0.961622	-4.61368	3.95607e-06	2.52467e-05
Pcdh7	51.4743	-4.43491	0.714405	-6.20783	5.37197e-10	7.05392e-09
Mx2	2.5601	-4.43222	1.64255	-2.69838	0.00696785	0.0182325
Ntf3	21.9229	-4.42905	0.901074	-4.9153	8.86444e-07	6.4819e-06
Tspan11	3.35399	-4.42343	1.57052	-2.81653	0.00485448	0.0133027
Mafa	82.9503	-4.42298	0.572635	-7.7239	1.12819e-14	3.08876e-13
Col6a2	370.396	-4.42097	0.360053	-12.2787	1.17904e-34	3.38465e-32
Ccnd2	717.829	-4.41907	0.487355	-9.06744	1.21847e-19	6.33984e-18
Cntnap1	6.44798	-4.4185	1.51561	-2.91533	0.00355311	0.0102334
Loxl2	2000.08	-4.41509	0.45295	-9.74741	1.89233e-22	1.33505e-20
Unc13c	1.96149	-4.41485	1.85387	-2.38143	0.0172456	0.0394368
A630001G21Rik	3.88956	-4.41449	1.67477	-2.63588	0.00839187	0.0213777
Mir7674	2.25958	-4.4126	1.65548	-2.66546	0.00768832	0.0198374
Bgn	1900.83	-4.41072	0.496345	-8.88639	6.31285e-19	3.10973e-17
Zfp433	78.7834	-4.40467	0.470474	-9.36221	7.8088e-21	4.59422e-19
Apol8	31.2118	-4.40422	0.975163	-4.51639	6.2902e-06	3.83914e-05
Filip1l	227.433	-4.39884	0.479937	-9.16545	4.93395e-20	2.68465e-18
Tex13	9.43315	-4.39788	1.54519	-2.84618	0.00442469	0.0123052
Gm21057	2.22427	-4.3953	1.75274	-2.50767	0.0121531	0.0292878
Mrc2	334.4	-4.38938	0.29491	-14.8838	4.19868e-50	2.79632e-47
Gm1965	1.52821	-4.38925	3.51738	-1.24787	0.212078	0.308662
Snord17	17.8218	-4.38623	1.02037	-4.29868	1.71817e-05	9.51364e-05
Tcl1b3	1.54334	-4.37816	2.01821	-2.16933	0.0300576	0.0628797
Prss46	2.19376	-4.37777	1.70759	-2.56371	0.0103561	0.0255752
Micalcl	2.79655	-4.37725	1.6468	-2.65804	0.00785973	0.0202201
Mir5119	2.06161	-4.37495	1.72326	-2.53876	0.0111246	0.027163
Gm38670	6.82026	-4.36986	1.5296	-2.85686	0.00427849	0.0119645
Myl9	871.165	-4.36707	0.507739	-8.60102	7.9012e-18	3.3732e-16
Hist1h2an	2.29087	-4.36281	1.7564	-2.48395	0.0129935	0.0309546
1700024F13Rik	2.90527	-4.36258	1.63181	-2.67347	0.00750716	0.0194422
Dlx3	17.0049	-4.36234	1.09715	-3.97606	7.00662e-05	0.000332365
Ager	11.5336	-4.35511	1.09845	-3.96478	7.34644e-05	0.00034602
Entpd4	180.877	-4.35092	0.419145	-10.3805	3.04266e-25	3.18618e-23
Gm684	2.22989	-4.34929	1.64165	-2.64935	0.00806468	0.0206644
Sprr1a	1.85848	-4.34881	1.67108	-2.60239	0.00925754	0.0232486
Grin3b	8.42487	-4.34757	1.52184	-2.85679	0.00427951	0.0119654
Adam4	5.82592	-4.33359	1.5245	-2.84262	0.00447445	0.0124166
Fbxw20	1.42168	-4.33276	5.44463	-0.795786	0.426156	0.534099
Col12a1	3706.05	-4.32656	0.663095	-6.5248	6.8092e-11	1.05072e-09
Hist1h2ag	44.1299	-4.32433	0.707146	-6.11519	9.64413e-10	1.21925e-08
Zfp503	79.0113	-4.3236	0.511438	-8.45381	2.81955e-17	1.13395e-15
Ifi44	2.54115	-4.32226	1.83969	-2.34945	0.0188012	0.0423656
Igsf6	7.17918	-4.31886	1.51405	-2.85253	0.00433729	0.0120985
Nr4a3	14.6422	-4.31416	1.10061	-3.91977	8.86319e-05	0.000409576
Gm10406	12.296	-4.31319	1.51664	-2.84391	0.00445632	0.0123766
Flt1	116.451	-4.30971	0.488604	-8.82046	1.13987e-18	5.36127e-17
9930111J21Rik1	2.29939	-4.30893	1.73883	-2.47807	0.0132095	0.0313803
Hapln1	2.0936	-4.30704	1.90452	-2.26148	0.0237296	0.051539
Irx4	3.98517	-4.3039	1.57463	-2.73327	0.00627089	0.0166259
Hoxc6	38.4194	-4.29958	0.703872	-6.10846	1.00594e-09	1.2679e-08
Plcl1	6.64805	-4.29811	1.51306	-2.84068	0.00450178	0.0124841
Rgs6	5.47263	-4.29663	1.56004	-2.75418	0.00588391	0.0157478
Lox	4817.36	-4.29056	0.665154	-6.45048	1.115e-10	1.63999e-09
Ltc4s	12.9565	-4.28379	1.0713	-3.99867	6.36997e-05	0.000305472
Podnl1	5.9037	-4.27962	1.51742	-2.82032	0.00479753	0.0131661
Xlr4b	123.957	-4.27602	0.569688	-7.5059	6.10069e-14	1.48504e-12
Gm9992	8.49956	-4.27417	1.49893	-2.85148	0.00435163	0.0121299
E130304I02Rik	2.42666	-4.27205	1.608	-2.65676	0.00788964	0.0202908
Hoxb7	8.02327	-4.27112	1.4719	-2.90176	0.00371069	0.0106138
Mir1938	2.94275	-4.27087	1.56861	-2.7227	0.00647501	0.0170827
Apbb1ip	14.1498	-4.26861	1.10517	-3.86239	0.000112282	0.000502013
Tnfaip2	45.6839	-4.26736	0.62148	-6.86646	6.58168e-12	1.20423e-10
Spata25	1.78691	-4.26724	1.91848	-2.22428	0.0261298	0.0557627
Adamts1	224.76	-4.2662	0.582507	-7.32386	2.4093e-13	5.39903e-12
Gm853	9.71904	-4.26371	1.62288	-2.62725	0.00860779	0.0218375
Mir6955	2.31977	-4.2613	1.80451	-2.36147	0.0182026	0.0412232
Nkx2-4	19.5678	-4.25531	1.09276	-3.89411	9.85595e-05	0.000448856
1700007J10Rik	8.04604	-4.25492	1.52218	-2.79529	0.00518536	0.0140911
Odf3l2	1.93841	-4.24247	1.65116	-2.56939	0.0101879	0.025246
Ccl20	6.65253	-4.24213	1.51128	-2.80698	0.00500089	0.0136556
Foxn4	60.4326	-4.24074	0.639113	-6.63535	3.2374e-11	5.30017e-10
Wisp1	312.748	-4.23725	0.426574	-9.93319	2.98538e-23	2.36698e-21
Gda	2.0381	-4.23572	1.68647	-2.51159	0.0120187	0.029027
Hist1h2bg	11.3308	-4.23511	1.10419	-3.8355	0.000125309	0.000552835
Hmgb1	2513.41	-4.23267	0.683094	-6.19632	5.77971e-10	7.55948e-09
Inhba	185.372	-4.22905	0.49137	-8.60665	7.52234e-18	3.22802e-16
Jph2	104.222	-4.2287	0.551635	-7.66575	1.77791e-14	4.67648e-13
Ccdc81	3.49621	-4.22595	1.62641	-2.59833	0.00936794	0.0234762
AA545190	1.31842	-4.22491	5.44527	-0.775886	0.437816	0.544979
Acta2	4727.11	-4.22455	0.800686	-5.27616	1.31919e-07	1.13609e-06
0610039K10Rik	2.28603	-4.22334	1.62072	-2.60584	0.00916498	0.0230474
Raet1e	2.79523	-4.21956	1.57719	-2.67536	0.00746497	0.019351
Ogn	114.664	-4.21655	0.529333	-7.96578	1.64181e-15	5.06224e-14
Rptoros	1.90266	-4.21593	1.73816	-2.42551	0.0152867	0.0355878
Il6	11.5996	-4.21423	1.14204	-3.69009	0.000224171	0.000920908
Slc9a9	2.66965	-4.21161	1.64295	-2.56345	0.0103638	0.0255906
Hoxc5	19.1119	-4.2097	1.06758	-3.94322	8.03948e-05	0.000375582
Tmem150b	1.88373	-4.20905	1.61083	-2.61297	0.00897585	0.0226303
Ddr2	264.347	-4.20633	0.436513	-9.6362	5.623e-22	3.64292e-20
Tagln	2559.8	-4.20414	0.580171	-7.24638	4.28046e-13	9.19608e-12
Trim30a	2.09769	-4.203	1.79028	-2.34768	0.0188906	0.0425411
Hoxd3	2.69345	-4.20184	1.6179	-2.5971	0.00940156	0.0235534
Mir20a	2.32395	-4.19777	1.9458	-2.15735	0.0309786	0.0644823
Prss23	1013.43	-4.19741	0.561496	-7.47542	7.69593e-14	1.84636e-12
Hist1h4h	17.0446	-4.19517	1.04456	-4.0162	5.91429e-05	0.00028656
Hymai	27.5129	-4.19415	1.13521	-3.69459	0.000220238	0.000906544
Rpl7a	14485.7	-4.18627	0.537506	-7.78833	6.7902e-15	1.90652e-13
Lama2	123.804	-4.18618	0.475251	-8.80837	1.2698e-18	5.90564e-17
Mustn1	6.98457	-4.18145	1.51994	-2.75106	0.00594034	0.0158759
Mir3471-1	1.61616	-4.17306	1.65209	-2.52594	0.011539	0.0280269
Svep1	63.5494	-4.1729	0.627537	-6.64965	2.93788e-11	4.86724e-10
Olfr90	6.77666	-4.16183	1.54038	-2.70183	0.006896	0.0180674
Hist1h4k	5.82814	-4.15943	1.59104	-2.61429	0.00894139	0.0225585
C87977	1.25695	-4.15613	5.4457	-0.763195	0.445347	0.551982
Ldlrad2	2.70807	-4.15348	1.62611	-2.55425	0.0106417	0.0261643
Htr1d	1.66395	-4.15337	1.65901	-2.50353	0.0122961	0.0295783
Gm10436	1.25411	-4.15296	5.44572	-0.76261	0.445696	0.552187
Ctsk	61.438	-4.15162	0.537515	-7.72373	1.12976e-14	3.08876e-13
Pappa	192.151	-4.14839	0.582154	-7.12593	1.03379e-12	2.10681e-11
Mir6904	2.22259	-4.14528	1.61312	-2.56973	0.0101778	0.0252287
Ch25h	11.8897	-4.14495	1.16827	-3.54794	0.000388263	0.0014844
Thbs1	11929.9	-4.14331	0.705644	-5.87168	4.31412e-09	4.8403e-08
Hist1h4c	5.67697	-4.13583	1.63702	-2.52644	0.0115224	0.0279948
Lrrc10	2.07318	-4.13484	1.60876	-2.5702	0.0101638	0.0251992
Gm590	1.6509	-4.13206	1.6303	-2.53455	0.0112592	0.0274395
Fbxw15	1.29197	-4.1291	2.6326	-1.56845	0.116777	0.190359
Gypc	26.6928	-4.12839	0.763112	-5.40994	6.3046e-08	5.74557e-07
Krt19	145.837	-4.12784	0.625911	-6.59492	4.25479e-11	6.79868e-10
Mir7669	2.19174	-4.12526	1.62866	-2.53292	0.0113118	0.0275473
Col6a1	458.857	-4.12425	0.439992	-9.37347	7.01888e-21	4.17373e-19
Ptchd4	6.16705	-4.12344	1.51193	-2.72727	0.00638607	0.0168936
Ces2g	3.21228	-4.12272	1.59485	-2.58502	0.00973733	0.0242886
Ang2	2.06509	-4.11659	1.71191	-2.40467	0.016187	0.0374065
Shox2	27.5178	-4.1161	0.763505	-5.39106	7.00438e-08	6.3451e-07
Mir466i	1.97388	-4.11501	1.86811	-2.20277	0.0276113	0.0584598
AA792892	1.47169	-4.11298	1.87067	-2.19866	0.0279021	0.058963
Lrrc26	4.71146	-4.11256	1.48546	-2.76855	0.00563063	0.0151478
Gm3086	2.36802	-4.10688	1.58965	-2.58351	0.00978013	0.0243771
Gng8	5.86275	-4.10355	1.49692	-2.74134	0.00611897	0.0163036
Mir6945	1.7063	-4.10342	1.59092	-2.57927	0.00990106	0.0246269
Gm12657	39.1847	-4.10306	0.81265	-5.049	4.4414e-07	3.45558e-06
Ereg	19.6142	-4.10154	1.30828	-3.13506	0.00171822	0.00544053
Tm4sf1	39.8953	-4.10151	0.683316	-6.00236	1.94475e-09	2.32951e-08
Mical2	284.541	-4.09764	0.364884	-11.23	2.90622e-29	4.35934e-27
Erich3	1.79024	-4.09583	1.84037	-2.22555	0.0260446	0.0556167
Mir24-2	1.85915	-4.09535	1.91565	-2.13784	0.0325298	0.0671154
Gpr149	6.249	-4.09139	1.53102	-2.67232	0.00753289	0.0194937
Cav1	307.166	-4.08488	0.545979	-7.48176	7.33334e-14	1.76191e-12
Scx	28.616	-4.08441	0.720123	-5.67182	1.41289e-08	1.45483e-07
Gdf7	2.36866	-4.08255	1.74612	-2.33806	0.0193839	0.0434845
Tfap2e	4.08065	-4.08194	1.58855	-2.5696	0.0101815	0.0252341
Gm11413	4.3563	-4.07952	1.51452	-2.6936	0.00706848	0.0184612
Gucy1a3	2.36801	-4.07888	1.56293	-2.60977	0.00906031	0.0228152
Slc4a3	437.463	-4.07523	0.863289	-4.72059	2.35166e-06	1.57313e-05
Muc2	21.3576	-4.07471	0.97439	-4.1818	2.89208e-05	0.000152094
Pxdc1	64.9225	-4.07302	0.505989	-8.04963	8.30424e-16	2.69524e-14
Gm16853	21.5833	-4.07285	0.932345	-4.36839	1.25167e-05	7.169e-05
Tgfbr3l	19.856	-4.0689	0.863138	-4.71408	2.42806e-06	1.62033e-05
1700019B03Rik	2.25162	-4.06788	1.62664	-2.50079	0.0123918	0.0297939
Fosl2	243.773	-4.06711	0.392066	-10.3735	3.27177e-25	3.40468e-23
Cacna1g	94.4734	-4.06694	0.497964	-8.16714	3.15785e-16	1.11394e-14
Chrnd	9.7671	-4.06579	1.10528	-3.6785	0.000234611	0.000956482
Aurkc	148.756	-4.06474	0.357116	-11.3821	5.1334e-30	8.63344e-28
Pdgfd	17.7387	-4.05322	0.993879	-4.07818	4.53893e-05	0.000226985
Fgf9	2.16323	-4.05173	1.58917	-2.54959	0.0107849	0.0264771
BC048609	2.14582	-4.05045	1.73974	-2.3282	0.0199016	0.0444291
Antxr2	31.8036	-4.04434	0.72013	-5.61613	1.95283e-08	1.95419e-07
Cav2	27.354	-4.03579	0.837818	-4.81703	1.45711e-06	1.01765e-05
Fbxw16	1.14801	-4.02675	5.44658	-0.739318	0.459714	0.565125
Tmem30c	1.85867	-4.02158	1.69484	-2.37284	0.0176519	0.0401837
Cnrip1	11.9103	-4.02076	1.10002	-3.65519	0.000256994	0.00103782
Hoxa2	2.3634	-4.01436	1.61667	-2.4831	0.0130244	0.0310239
Gm3636	16.1843	-4.00997	1.0877	-3.68665	0.00022723	0.000931177
Pth2	2.40774	-4.00803	1.67386	-2.39448	0.0166439	0.0382764
Atoh8	46.9398	-4.00706	0.6117	-6.55069	5.72736e-11	8.96246e-10
Htr2b	5.2431	-4.00487	1.59523	-2.51052	0.0120553	0.0290899
Tmem236	1.95247	-3.99956	1.58626	-2.52138	0.0116894	0.0283344
Tslp	1.61225	-3.99668	1.92028	-2.08129	0.037407	0.0754758
AF357426	4.20818	-3.99292	1.60445	-2.48864	0.0128231	0.0306364
Fbln2	4101.98	-3.9927	0.537856	-7.42336	1.14185e-13	2.67019e-12
Angptl7	5.22054	-3.98559	1.56211	-2.55141	0.0107288	0.026359
Rab7b	2.27463	-3.98511	1.5956	-2.49756	0.0125053	0.0300279
Myh1	1.14017	-3.98451	2.63349	-1.51301	0.130276	0.207907
Tmem210	1.94749	-3.98119	1.64345	-2.42245	0.0154162	0.0358292
Frmd3	2.50183	-3.9793	1.6213	-2.45438	0.0141126	0.0332308
Gnb3	1.63626	-3.97907	1.67334	-2.37792	0.0174105	0.0397538
Col24a1	5.18764	-3.97489	1.53379	-2.59155	0.00955452	0.0238899
Hist1h3e	27.3561	-3.97474	0.818548	-4.85584	1.19878e-06	8.55535e-06
Nrp1	82.8378	-3.97145	0.528807	-7.51021	5.90345e-14	1.44124e-12
Hoxa5	13.8356	-3.97008	1.06789	-3.7177	0.000201045	0.000835598
Cd44	682.248	-3.96939	0.327623	-12.1157	8.71716e-34	2.23294e-31
2410018L13Rik	81.9675	-3.96935	0.487446	-8.14315	3.85119e-16	1.31939e-14
Oit3	1.7817	-3.96759	1.6268	-2.43889	0.0147325	0.0344712
Hcn1	2.51996	-3.96732	1.6842	-2.35561	0.0184923	0.0417714
Emilin2	64.7212	-3.96622	0.529596	-7.48914	6.9326e-14	1.67529e-12
Pcmtd2	97.562	-3.96396	0.364774	-10.8669	1.65755e-27	2.24376e-25
Aox2	3.21533	-3.96005	1.63058	-2.42862	0.0151564	0.0353238
Lman1l	2.03304	-3.95799	1.66467	-2.37764	0.0174239	0.0397736
Hoxc8	31.3648	-3.95643	0.702529	-5.6317	1.78442e-08	1.79846e-07
Oog4	1.12753	-3.95454	2.77112	-1.42706	0.153564	0.237711
Zfhx2os	2.10079	-3.95139	1.79491	-2.20144	0.0277051	0.058636
Alpk1	5.40361	-3.94945	1.61928	-2.43901	0.0147275	0.0344668
Prrx2	229.37	-3.94459	0.342217	-11.5266	9.68995e-31	1.73481e-28
Xist	225.445	-3.94359	0.412248	-9.56606	1.11055e-21	6.95137e-20
Slc24a3	6.43344	-3.94261	1.56917	-2.51255	0.0119862	0.028961
Rem1	12.0831	-3.94247	1.08822	-3.62287	0.000291355	0.00115443
Tnfrsf13c	17.9126	-3.94238	0.717892	-5.49161	3.98285e-08	3.78507e-07
Htra3	29.7321	-3.94172	0.827592	-4.76287	1.90859e-06	1.30344e-05
Smim6	5.04451	-3.94166	1.48966	-2.64601	0.00814482	0.0208504
Fbxw18	1.07259	-3.93784	2.5317	-1.55541	0.119848	0.194471
Rxfp1	1.7836	-3.93139	1.81998	-2.16013	0.0307627	0.0641532
Cd37	110.144	-3.93108	0.387584	-10.1425	3.57802e-24	3.25541e-22
Slfn2	6.2758	-3.9297	1.63135	-2.40886	0.0160022	0.0370361
Ntn5	5.64896	-3.92907	1.534	-2.56132	0.0104275	0.0257327
Aspdh	1.42913	-3.92696	2.00112	-1.96238	0.0497182	0.0951831
Plat	61.841	-3.92176	0.506386	-7.7446	9.58808e-15	2.65627e-13
G530011O06Rik	1.41954	-3.91977	1.76016	-2.22694	0.025951	0.0554524
Lce1h	12.6646	-3.91949	1.07685	-3.63977	0.000272887	0.00109194
Kcnmb4os2	1.63368	-3.91942	1.73457	-2.2596	0.0238463	0.0517519
Wnt2	2.76744	-3.91867	1.59253	-2.46065	0.0138685	0.0327115
Acpt	2.83198	-3.91531	1.57274	-2.48948	0.012793	0.0305882
Pisd-ps1	483.912	-3.90745	0.97657	-4.0012	6.30219e-05	0.000302832
Hist1h2ai	14.9629	-3.89845	1.26216	-3.08871	0.00201031	0.00623075
C1qtnf6	108.764	-3.89256	0.514311	-7.5685	3.77573e-14	9.42517e-13
Prr32	1.71939	-3.89102	1.69933	-2.28974	0.0220367	0.0484178
Amelx	1.04205	-3.89051	5.44758	-0.714172	0.475121	0.579119
Gm11166	1.85797	-3.88514	1.66862	-2.32835	0.0198935	0.0444291
Mfap2	29.3917	-3.88422	0.667472	-5.81931	5.90924e-09	6.5115e-08
Hist2h2ac	4.09934	-3.884	1.59796	-2.4306	0.0150739	0.035176
Ccl5	2.22045	-3.88194	1.66855	-2.32653	0.0199903	0.0445807
Tmem196	1.93792	-3.88177	1.64842	-2.35485	0.0185304	0.0418461
Mir378b	1.93218	-3.88133	1.59804	-2.42881	0.0151484	0.0353117
Hsf4	14.835	-3.87991	0.97065	-3.99723	6.4088e-05	0.000307157
Gm9	43.6704	-3.87961	1.52406	-2.54558	0.0109096	0.0267244
Slc26a9	7.61604	-3.87934	1.50837	-2.57188	0.0101147	0.025102
Adgra3	347.813	-3.87744	0.31331	-12.3757	3.53618e-35	1.0705e-32
Ptgs2os	2.75963	-3.87014	1.66455	-2.32504	0.0200698	0.0447219
Tnfsf18	1.88725	-3.867	1.62703	-2.37673	0.017467	0.03985
Tmprss11f	1.71813	-3.86535	1.73339	-2.22993	0.0257518	0.0551043
Fxyd1	1.51565	-3.865	2.19739	-1.75891	0.0785935	0.137992
Gbp3	1.94881	-3.86492	1.66208	-2.32535	0.0200535	0.0446975
Scarf2	153.758	-3.86469	0.373754	-10.3402	4.63652e-25	4.67867e-23
Adcy10	2.6672	-3.8595	1.66805	-2.31377	0.0206802	0.045849
Pkp1	1.5791	-3.85652	1.81787	-2.12145	0.0338837	0.0694526
Ctgf	3828.73	-3.85507	0.339723	-11.3477	7.61542e-30	1.23104e-27
Ly6a	241.723	-3.85377	0.34298	-11.2361	2.70987e-29	4.10176e-27
Hoxa4	5.47701	-3.85262	1.50247	-2.56419	0.0103417	0.0255513
Pisd-ps2	77.4934	-3.85227	1.09589	-3.5152	0.000439428	0.00165802
Gm7030	8.88132	-3.85055	1.13552	-3.39101	0.000696345	0.0024795
Zar1	1.22154	-3.84905	2.24849	-1.71183	0.0869272	0.149906
C530005A16Rik	4.86592	-3.84668	1.50511	-2.55576	0.0105958	0.0260937
Lbx1	6.35608	-3.84655	1.63177	-2.3573	0.0184086	0.0416217
Fstl3	59.2452	-3.84599	0.510956	-7.52705	5.1899e-14	1.27639e-12
Olfr94	1.67879	-3.84509	1.66047	-2.31567	0.0205765	0.0456433
Gm3002	4.42985	-3.84496	1.58575	-2.42469	0.0153214	0.0356487
Rtn4rl2	8.69091	-3.84484	1.1783	-3.26304	0.00110224	0.00370006
Wnt5a	88.3687	-3.84437	0.456409	-8.42308	3.66706e-17	1.45028e-15
Cyp26a1	6.41093	-3.83995	1.59547	-2.40678	0.0160938	0.0372067
Trabd2b	21.465	-3.83993	0.799829	-4.80093	1.57927e-06	1.09425e-05
Slc7a11	60.2417	-3.83562	0.513671	-7.46706	8.20049e-14	1.96176e-12
Col7a1	241.64	-3.83556	0.366869	-10.4549	1.39207e-25	1.47631e-23
Reg2	1.54837	-3.83518	1.68171	-2.28053	0.0225762	0.0493685
Kctd8	5.77636	-3.83091	1.52118	-2.51837	0.0117898	0.0285362
Pkd1l3	17.4354	-3.83015	0.887102	-4.3176	1.57732e-05	8.82174e-05
C1ql2	3.25725	-3.82645	1.61831	-2.36447	0.0180558	0.0409576
Xirp2	1.71573	-3.82625	1.73565	-2.2045	0.027489	0.0582306
2610042L04Rik	6.84933	-3.81653	1.56313	-2.44159	0.0146226	0.0342572
Gm24148	16.4184	-3.81652	0.765535	-4.98543	6.18242e-07	4.66202e-06
Dhrs9	5.77095	-3.808	1.54559	-2.46378	0.0137481	0.0324642
Plek	1.59381	-3.80547	1.7135	-2.22088	0.0263593	0.0561843
Gm960	1.74614	-3.80286	1.86215	-2.04219	0.0411326	0.0815987
4931428L18Rik	1.06339	-3.80205	2.40933	-1.57805	0.114554	0.187488
AU016765	0.980109	-3.79957	5.44831	-0.697385	0.485562	0.588827
Mir17	1.53153	-3.79692	1.6308	-2.32826	0.0198983	0.0444291
Fgf21	1.81289	-3.79593	1.6825	-2.25613	0.0240625	0.0521327
Pcdh11x	3.65361	-3.79212	1.5641	-2.42447	0.0153306	0.035665
Gm15663	1.5267	-3.78953	1.71455	-2.21022	0.02709	0.0575097
Cldnd2	1.25136	-3.78839	1.79909	-2.10572	0.0352283	0.071802
5033428I22Rik	1.17279	-3.78813	1.78279	-2.12483	0.0336008	0.0690001
Gcnt7	4.42207	-3.78806	1.55487	-2.43625	0.0148404	0.0346796
Mrvi1	15.8854	-3.78656	0.950173	-3.98513	6.74441e-05	0.000321564
Slc1a7	2.70328	-3.78629	1.63707	-2.31284	0.0207314	0.0459318
Hist1h4i	53.2791	-3.78624	0.513272	-7.37666	1.62308e-13	3.72749e-12
Snai3	10.8398	-3.77966	0.985283	-3.83612	0.000124996	0.000551744
Egr3	5.46862	-3.77764	1.61447	-2.33986	0.019291	0.0432995
Catsperg2	14.4219	-3.77641	0.994561	-3.79707	0.000146419	0.000632721
Sdsl	5.0348	-3.7756	1.51967	-2.48448	0.012974	0.0309214
Pcdhb17	4.56464	-3.77423	1.50437	-2.50885	0.0121126	0.0292113
Kif26b	69.6233	-3.77293	0.567808	-6.64473	3.0378e-11	5.01283e-10
Dux	1.42292	-3.76816	1.98687	-1.89653	0.0578898	0.107634
Rarres2	1.56999	-3.76796	1.83407	-2.05443	0.0399342	0.0796007
Gm5741	3.87101	-3.7652	1.58976	-2.36841	0.0178646	0.0405904
Rhoj	46.778	-3.7623	0.548355	-6.86107	6.8346e-12	1.24776e-10
Rgs16	123.488	-3.75414	0.326632	-11.4935	1.42298e-30	2.49396e-28
Trim80	1.55044	-3.75363	1.97995	-1.89582	0.0579838	0.107773
Gm15401	14.0939	-3.75229	0.901398	-4.16275	3.1444e-05	0.000163761
Ccdc69	16.9567	-3.75229	1.17993	-3.18009	0.00147228	0.00474771
Tgfb1i1	139.786	-3.74848	0.356584	-10.5122	7.59206e-26	8.3163e-24
Sds	4.28905	-3.74625	1.52003	-2.46458	0.0137174	0.0324057
S100b	1.56661	-3.74545	1.77418	-2.11108	0.034765	0.0709708
2810433D01Rik	1.45829	-3.74315	1.84452	-2.02933	0.0424242	0.0837221
Cpa6	4.08135	-3.74295	1.51555	-2.46969	0.013523	0.0320191
Arhgap24	27.7332	-3.74257	0.646655	-5.78758	7.14066e-09	7.73533e-08
Gm26705	1.73193	-3.74239	1.6927	-2.2109	0.0270426	0.0574165
C1ql4	7.1073	-3.74117	1.12451	-3.32694	0.000878043	0.00303433
Stmn1-rs1	1.22126	-3.74017	1.86952	-2.0006	0.0454358	0.0884491
Gm17026	2.2373	-3.73797	1.68557	-2.21763	0.02658	0.0565784
Fbn1	1273.99	-3.73663	0.325518	-11.479	1.68155e-30	2.91644e-28
Mid1	24.1304	-3.73154	0.74225	-5.02733	4.97347e-07	3.83692e-06
Snord82	1.27735	-3.73075	1.7779	-2.0984	0.0358697	0.0729487
Ankrd61	8.36981	-3.72977	1.10045	-3.38933	0.000700646	0.00249322
Cldn14	1.66585	-3.72743	1.85651	-2.00776	0.0446684	0.0872307
Mbd3l2	1.034	-3.72592	2.55855	-1.45626	0.14532	0.227232
Irgc1	1.59779	-3.72436	1.69838	-2.19289	0.0283151	0.0596843
C330004P14Rik	17.9711	-3.72276	0.766345	-4.85782	1.18687e-06	8.47398e-06
4921504A21Rik	1.42293	-3.72204	1.72725	-2.1549	0.0311698	0.064775
Gm10638	2.52339	-3.72135	1.62106	-2.29563	0.021697	0.0477661
Gm10390	1.23581	-3.72055	2.03594	-1.82744	0.0676342	0.12227
Fgf16	1.87791	-3.72046	1.75007	-2.1259	0.0335117	0.0688342
Ffar2	22.32	-3.71918	1.07061	-3.4739	0.00051295	0.00190096
Cst6	1.91007	-3.71859	1.75236	-2.12204	0.0338342	0.0693682
Hist1h3g	23.5353	-3.71602	0.766127	-4.8504	1.23211e-06	8.7707e-06
Grm8	1.30302	-3.71513	1.80896	-2.05373	0.0400016	0.0797254
Aqp1	9.76916	-3.71334	1.22273	-3.03693	0.00239003	0.00724185
Col5a2	3446.26	-3.71211	0.487694	-7.61155	2.70834e-14	6.92686e-13
Alox12b	17.1704	-3.70612	0.98824	-3.75023	0.000176674	0.000745847
Casp4	1.42696	-3.69562	1.72972	-2.13654	0.0326353	0.0672997
Pcdhb20	1.39865	-3.68687	2.01839	-1.82664	0.067754	0.122434
Hist1h2be	21.2278	-3.68683	0.737109	-5.00175	5.68124e-07	4.31733e-06
Lingo2	1.73659	-3.6862	1.82338	-2.02163	0.0432151	0.0848604
Six2	6.58394	-3.68581	1.51983	-2.42515	0.015302	0.0356084
Lhx9	9.03172	-3.6857	1.22358	-3.01222	0.00259347	0.00777201
Lrrc3b	5.08028	-3.68205	1.57111	-2.3436	0.0190987	0.0429547
Ifi205	1.68225	-3.68153	1.98205	-1.85744	0.0632492	0.115826
Tmprss7	2.20505	-3.67883	1.64869	-2.23136	0.0256576	0.0549452
Rpl34	122.834	-3.67261	0.345265	-10.6371	2.00348e-26	2.38271e-24
Mef2c	8.49835	-3.67214	1.0994	-3.34011	0.000837442	0.00291545
Trim43c	4.34883	-3.67134	1.51931	-2.41644	0.015673	0.0363599
Tceal3	3.87457	-3.66841	1.57474	-2.32953	0.019831	0.0443085
Pear1	44.8223	-3.66649	0.54141	-6.77212	1.26912e-11	2.20803e-10
Wnt4	21.4959	-3.66596	0.78233	-4.68595	2.7867e-06	1.84122e-05
Ypel4	4.76518	-3.66452	1.53068	-2.39404	0.0166639	0.0382957
Hoxa11os	5.94646	-3.66449	1.52611	-2.40119	0.0163417	0.0376804
Bmp1	537.279	-3.66233	0.230216	-15.9083	5.55351e-57	5.137e-54
Hcrtr1	2.21976	-3.66031	1.79886	-2.0348	0.0418714	0.0827882
Gm6093	10.4186	-3.65923	1.26208	-2.89937	0.00373909	0.0106785
Inha	25.5964	-3.65844	0.701764	-5.2132	1.85611e-07	1.5624e-06
Kcna6	1.75813	-3.64758	1.76014	-2.07232	0.0382353	0.0768121
Cacna1c	43.1121	-3.6445	0.523876	-6.9568	3.48084e-12	6.56354e-11
Itga7	152.168	-3.6442	0.336788	-10.8204	2.75428e-27	3.66869e-25
Bean1	1.81573	-3.6439	1.66373	-2.19021	0.0285093	0.060033
Ifit1bl2	1.10702	-3.64138	1.89458	-1.922	0.0546063	0.102664
Hao1	1.02388	-3.63783	1.78276	-2.04057	0.0412941	0.08188
Snora17	7.79698	-3.63485	1.11827	-3.25042	0.00115233	0.00384649
Scarna2	1.04285	-3.63125	4.6095	-0.787776	0.430828	0.538583
Sytl2	17.0074	-3.63006	0.822798	-4.41184	1.02494e-05	5.98572e-05
Snord49b	32.5573	-3.62872	0.601831	-6.02947	1.64498e-09	1.99337e-08
Apol10b	1.5519	-3.62718	1.73821	-2.08672	0.036913	0.0746692
Ube2d2b	1.36793	-3.62342	1.68515	-2.1502	0.0315391	0.0654036
Gabbr2	2.0616	-3.62303	1.66668	-2.1738	0.0297201	0.0622823
Sqrdl	12.3267	-3.62185	0.906458	-3.9956	6.45302e-05	0.000309188
Tifab	17.461	-3.6208	1.46877	-2.4652	0.0136937	0.0323573
Tcl1b4	1.19288	-3.61711	2.24423	-1.61174	0.107019	0.177832
Robo2	8.10253	-3.61484	1.13121	-3.19554	0.0013957	0.00452902
Gm16523	1.24592	-3.61114	1.84789	-1.9542	0.0506773	0.0966968
Hist1h3c	47.9597	-3.60852	0.568182	-6.351	2.13925e-10	2.99327e-09
Npr2	107.881	-3.60328	0.396763	-9.08169	1.06901e-19	5.61484e-18
Angptl2	379.19	-3.60202	0.371282	-9.70157	2.96897e-22	2.01769e-20
Hist1h2bl	4.33682	-3.59938	1.53442	-2.34576	0.0189882	0.042735
Adm	55.9048	-3.59851	0.64983	-5.53762	3.06618e-08	2.97505e-07
Gm19557	7.2656	-3.59645	1.15068	-3.1255	0.00177505	0.00558899
Actl7a	1.71568	-3.59387	1.69476	-2.12058	0.033957	0.0695771
Ttll6	145.86	-3.59019	0.412545	-8.70253	3.24553e-18	1.46049e-16
Hist1h1e	13.7211	-3.58964	0.921073	-3.89724	9.72953e-05	0.000443705
Nlrp5	1.59761	-3.58937	1.83418	-1.95694	0.0503546	0.0961804
Tmem200b	16.5169	-3.5845	0.785137	-4.56545	4.98423e-06	3.11164e-05
3110070M22Rik	1.05729	-3.58426	1.69973	-2.10872	0.0349686	0.0713338
Myh11	126.989	-3.58394	0.495966	-7.22618	4.96755e-13	1.05632e-11
E530001F21Rik	5.56317	-3.58391	1.97216	-1.81725	0.069179	0.124428
Mospd4	1.87465	-3.58197	1.71352	-2.09041	0.0365807	0.0741102
Cyr61	1766.01	-3.57841	0.290306	-12.3263	6.53444e-35	1.94283e-32
Adcy4	8.46653	-3.57825	1.09353	-3.27219	0.00106717	0.00359539
Il18rap	1.45881	-3.57654	1.73683	-2.05923	0.0394725	0.0787841
Serpine1	3657.74	-3.57539	0.33325	-10.7289	7.45159e-27	9.3285e-25
Mir377	1.15356	-3.57475	1.7445	-2.04915	0.0404472	0.0804306
Srpk3	4.95678	-3.57378	1.53077	-2.33463	0.0195628	0.0438327
Nlrc5	4.15233	-3.57363	1.58158	-2.25953	0.0238505	0.0517542
Acta1	161.991	-3.5727	0.482968	-7.39737	1.38905e-13	3.21666e-12
Rps15a-ps4	28.41	-3.57219	1.58606	-2.25225	0.0243067	0.0525035
Ccdc80	1346.21	-3.5702	0.636985	-5.60485	2.08438e-08	2.07194e-07
4930481A15Rik	3.42056	-3.56939	1.72442	-2.06991	0.0384604	0.0772083
Ggn	12.2879	-3.56644	0.901714	-3.95518	7.6477e-05	0.000358688
Rbbp8nl	1.01325	-3.56628	2.25744	-1.57979	0.114155	0.187069
Gpr85	8.83581	-3.56579	1.49915	-2.37854	0.0173814	0.0397201
Mir7655	1.05372	-3.56564	1.95283	-1.82589	0.0678672	0.122598
Rn45s	120060	-3.56399	1.3872	-2.5692	0.0101934	0.0252521
Igsf23	22.9394	-3.56394	0.781744	-4.55896	5.14075e-06	3.20215e-05
4833427G06Rik	3.65902	-3.56384	1.62149	-2.19788	0.0279577	0.059043
Hic1	53.8172	-3.56303	0.479591	-7.42932	1.09161e-13	2.56352e-12
Olfr91	1.70961	-3.56199	1.74997	-2.03545	0.0418053	0.0826772
Selp	4.14132	-3.56123	1.65146	-2.15641	0.0310516	0.0645857
Cped1	22.421	-3.55901	0.756022	-4.70755	2.50708e-06	1.66646e-05
Nbl1	137.946	-3.55845	0.38558	-9.22882	2.73632e-20	1.53534e-18
Lincppara	1.27209	-3.55472	2.19947	-1.61617	0.106057	0.176532
Trim75	1.05239	-3.55145	1.8702	-1.89896	0.0575696	0.107195
Osmr	109.736	-3.54757	0.463521	-7.65354	1.95522e-14	5.11058e-13
Emx2	13.2519	-3.54721	0.930934	-3.81037	0.000138756	0.000603368
Gm16982	7.78982	-3.54357	1.13473	-3.12284	0.00179118	0.00563232
Izumo1	5.65068	-3.54107	1.15076	-3.07715	0.0020899	0.00644982
Pcdhb18	1.03057	-3.54035	1.77846	-1.99068	0.0465157	0.0901508
Eif4e1b	4.20799	-3.53939	1.60359	-2.20717	0.0273021	0.0578935
BC048679	2.53769	-3.53803	1.587	-2.22938	0.0257886	0.0551619
1700065D16Rik	1.20565	-3.53559	1.92293	-1.83865	0.0659666	0.119828
Kcnmb1	4.96241	-3.53488	1.49332	-2.36713	0.0179268	0.0407204
Mir8102	1.37693	-3.53316	1.77679	-1.98851	0.0467557	0.0905107
Scgb1c1	2.93741	-3.53278	1.76823	-1.99792	0.0457255	0.0889196
Sp140	7.23184	-3.53274	1.12229	-3.14781	0.001645	0.00523795
Scel	1.69995	-3.52765	1.74742	-2.01878	0.0435105	0.0852997
Rbms3	41.2194	-3.52748	0.574998	-6.13476	8.52859e-10	1.08232e-08
Gfy	3.84356	-3.52546	1.65017	-2.13642	0.0326454	0.0673121
Osr1	19.666	-3.52274	0.725766	-4.85382	1.21108e-06	8.63945e-06
Gm14327	1.41254	-3.5206	1.98299	-1.7754	0.0758319	0.134162
Stard13	48.8799	-3.51775	0.547102	-6.42979	1.2778e-10	1.8679e-09
Mir8109	1.35998	-3.51648	1.95691	-1.79695	0.0723433	0.129091
1700125H20Rik	1.32974	-3.51471	1.85371	-1.89604	0.0579545	0.107731
4632428N05Rik	9.58285	-3.51438	1.11199	-3.16044	0.00157528	0.00503812
Apol9b	1.37609	-3.50899	1.78075	-1.97051	0.0487797	0.093688
Glrp1	3.06132	-3.5007	1.57149	-2.22763	0.025905	0.0553611
Jsrp1	17.0167	-3.49988	0.784623	-4.46059	8.17335e-06	4.87415e-05
Lgals3bp	119.311	-3.49786	0.683776	-5.1155	3.1291e-07	2.5072e-06
Lrrc73	22.4081	-3.49666	0.780615	-4.47937	7.48633e-06	4.49018e-05
Slc22a13b-ps	9.3621	-3.49545	1.11592	-3.13236	0.00173409	0.00548076
Mir1894	3.4453	-3.4951	1.6103	-2.17046	0.0299722	0.0627405
Il17c	1.57094	-3.49244	1.68293	-2.07521	0.0379667	0.07642
Gzme	1.44464	-3.49243	1.7141	-2.03747	0.0416031	0.082326
4930596I21Rik	1.06152	-3.48902	1.9572	-1.78266	0.074642	0.132451
Clca3a2	3.1656	-3.48778	1.58179	-2.20497	0.0274565	0.0581755
Irx1	51.7755	-3.4862	0.538899	-6.46912	9.85764e-11	1.46675e-09
Bmper	34.6231	-3.48492	0.629535	-5.53571	3.09973e-08	3.0041e-07
Galnt18	77.7677	-3.48415	0.38388	-9.07614	1.1249e-19	5.87134e-18
Nr4a2	29.9248	-3.48397	0.601005	-5.7969	6.75522e-09	7.36089e-08
Rorc	1.00427	-3.48162	1.74171	-1.99896	0.0456122	0.0887407
Ankrd53	4.50448	-3.47788	1.49535	-2.32579	0.0200297	0.0446564
Ltbp3	265.157	-3.47611	0.345096	-10.0729	7.28042e-24	6.31349e-22
Il15ra	4.41192	-3.47584	1.51796	-2.28982	0.022032	0.0484178
Tnfrsf23	75.3225	-3.47573	0.384073	-9.04965	1.43425e-19	7.39325e-18
Myog	1.50003	-3.475	1.70809	-2.03443	0.0419082	0.0828511
Rgs5	2.41494	-3.47441	1.70507	-2.03769	0.0415811	0.0822922
Wbscr25	1.5786	-3.47315	1.68958	-2.05562	0.0398188	0.0794182
Zim3	1.46773	-3.47096	1.67427	-2.07312	0.0381611	0.0767091
Asphd1	3.80739	-3.47064	1.55635	-2.22998	0.0257485	0.0551043
Islr	3.24445	-3.46858	1.56434	-2.21728	0.0266038	0.0566146
Unc93a	6.32199	-3.46711	1.20899	-2.86779	0.00413356	0.0116139
Tlr4	6.99483	-3.46601	1.15264	-3.00702	0.00263825	0.00788916
Sla	1.63781	-3.46576	1.94819	-1.77896	0.0752461	0.133267
Tspo2	20.6165	-3.46381	0.740775	-4.67592	2.92632e-06	1.92734e-05
Chdh	1.06095	-3.46347	1.91432	-1.80924	0.070414	0.126267
Foxa1	5.57941	-3.4615	1.58965	-2.17752	0.0294415	0.0617771
Tnfrsf11b	51.5265	-3.45973	0.584179	-5.92238	3.17322e-09	3.66904e-08
Krt28	1.16206	-3.45789	1.97107	-1.75432	0.0793753	0.139144
A630023A22Rik	0.97137	-3.45586	1.86173	-1.85626	0.0634158	0.116045
Olfr836	1.44015	-3.45431	1.70386	-2.02734	0.0426276	0.0840438
Opn4	2.21383	-3.45368	1.62139	-2.13008	0.0331653	0.0682575
Stc1	19.2736	-3.45358	0.738241	-4.67812	2.89515e-06	1.90833e-05
Ankrd1	134.307	-3.4533	0.495815	-6.9649	3.28628e-12	6.21779e-11
Mir1943	2.35156	-3.4531	1.61535	-2.13768	0.0325428	0.0671256
Stbd1	57.0547	-3.44666	0.413415	-8.33703	7.61789e-17	2.91581e-15
Gsn	844.925	-3.44595	0.285849	-12.0551	1.82254e-33	4.52915e-31
Cda	4.27297	-3.44336	1.65272	-2.08345	0.0372105	0.0751887
Mir186	1.92448	-3.44307	1.63865	-2.10116	0.0356273	0.0725089
SlcUbl4a	1.85336	-3.44046	1.69958	-2.0243	0.0429395	0.0844887
S100a6	867.689	-3.43969	0.322583	-10.663	1.51676e-26	1.85692e-24
Sez6	6.97538	-3.43921	1.52983	-2.2481	0.0245695	0.0529626
2310009B15Rik	98.7863	-3.43512	0.373893	-9.18744	4.02319e-20	2.22545e-18
Rps2	34489.9	-3.43445	0.207704	-16.5353	2.04454e-61	2.61858e-58
Ecm2	3.05024	-3.43431	1.63136	-2.10518	0.0352758	0.0718725
Ly6c1	16.8615	-3.43327	0.86281	-3.97918	6.91535e-05	0.000328973
Pi16	2.87682	-3.43111	1.53391	-2.23684	0.0252969	0.0542775
Uggt2	151.508	-3.43019	0.338663	-10.1286	4.12434e-24	3.73208e-22
Gm16617	1.5253	-3.4286	1.80107	-1.90365	0.0569555	0.106305
2900060B14Rik	1.09781	-3.42616	1.85189	-1.85009	0.0643008	0.117314
Hes7	1.58864	-3.42566	1.7	-2.0151	0.0438942	0.0859103
Cyp26b1	12.0536	-3.42054	0.892674	-3.83179	0.000127214	0.000560198
Hotairm1	25.0452	-3.41524	0.725019	-4.71056	2.47042e-06	1.64596e-05
1700067K01Rik	15.7838	-3.4149	0.761681	-4.48337	7.3472e-06	4.41628e-05
Muc4	1.5055	-3.414	1.74962	-1.95128	0.0510241	0.097236
Cxcl14	484.158	-3.41204	0.293491	-11.6257	3.05136e-31	5.64502e-29
Tmem176b	35.6983	-3.412	0.601727	-5.67034	1.42511e-08	1.4638e-07
Prkg1	20.5035	-3.41182	0.707394	-4.82308	1.41358e-06	9.93501e-06
Col8a1	415.422	-3.41158	0.624742	-5.46079	4.74023e-08	4.43149e-07
Spag17	5.09032	-3.40952	1.52226	-2.23977	0.0251058	0.0539421
Gadd45g	219.257	-3.40894	0.413299	-8.24812	1.60903e-16	5.888e-15
Pparg	4.52816	-3.40879	1.50527	-2.26457	0.0235393	0.0511791
Uckl1os	7.03344	-3.40594	1.08389	-3.14233	0.00167611	0.0053248
Snord8	3.05595	-3.40381	1.56928	-2.16903	0.0300804	0.0629116
Gm14295	31.9051	-3.40319	0.599648	-5.67531	1.38435e-08	1.42721e-07
4933408J17Rik	4.45304	-3.40263	1.49716	-2.27272	0.0230432	0.0502317
Synpo	157.582	-3.40213	0.314708	-10.8104	3.07209e-27	4.05821e-25
Palmd	1.22728	-3.40206	1.68469	-2.0194	0.0434455	0.0851923
Tmem233	1.05185	-3.399	1.8159	-1.8718	0.0612344	0.112885
Prokr1	1.45177	-3.39468	1.74318	-1.94741	0.0514855	0.0979919
Dlk1	87.7042	-3.39334	0.413922	-8.198	2.44415e-16	8.73284e-15
Dynap	1.27689	-3.39259	1.90837	-1.77774	0.0754461	0.133593
Cthrc1	182.563	-3.39216	0.419953	-8.07746	6.61284e-16	2.17596e-14
Gm11961	1.78968	-3.39142	1.72498	-1.96606	0.0492921	0.0944891
Tbr1	4.02099	-3.39075	1.54566	-2.19373	0.0282547	0.059572
Gm20767	3.84358	-3.38883	1.66842	-2.03116	0.0422388	0.0834155
Atp2a1	6.56641	-3.38858	1.15738	-2.9278	0.00341371	0.00988318
Fosl1	8.13824	-3.38544	1.10738	-3.05716	0.00223443	0.00683239
Trpc5os	13.3159	-3.38415	0.934121	-3.62281	0.000291415	0.00115443
4930404I05Rik	17.1375	-3.38381	0.807129	-4.1924	2.76015e-05	0.000145894
Rpl31-ps12	2.75107	-3.38248	1.79924	-1.87994	0.0601157	0.111177
Kpna7	10.4038	-3.38176	1.52429	-2.21858	0.0265151	0.0564619
Clic3	1.70169	-3.3792	1.6825	-2.00844	0.0445963	0.0871103
Cnn1	580.695	-3.37834	0.321499	-10.5081	7.92762e-26	8.62712e-24
Cox8b	1.13135	-3.3765	2.18029	-1.54865	0.121467	0.196523
Syt15	1.20054	-3.37644	1.76692	-1.91092	0.0560148	0.104886
Fam187b	1.26363	-3.37509	1.77773	-1.89854	0.0576254	0.107274
Pdia2	1.39103	-3.37458	1.82224	-1.85189	0.0640419	0.116987
Axl	562.809	-3.37446	0.373698	-9.02992	1.71793e-19	8.80108e-18
Nfix	221.249	-3.37427	0.309479	-10.9031	1.11443e-27	1.54627e-25
Asb14	4.45496	-3.37132	1.6096	-2.09451	0.0362146	0.0735065
Bcl2l15	20.1943	-3.36764	0.913955	-3.68469	0.000228985	0.000937446
Mapk15	47.0463	-3.36292	0.461634	-7.28482	3.22097e-13	7.08444e-12
Cdh19	1.25595	-3.35982	1.77383	-1.8941	0.0582114	0.108172
Uts2r	1.70343	-3.3597	1.88463	-1.78268	0.0746384	0.132451
Mamld1	7.57618	-3.35805	1.12026	-2.99757	0.00272144	0.00810809
9030624G23Rik	101.298	-3.35726	0.384861	-8.72332	2.70166e-18	1.22235e-16
Tac4	1.03714	-3.3571	1.98951	-1.6874	0.0915258	0.156298
Nexn	57.4491	-3.35583	0.453488	-7.40005	1.36131e-13	3.1612e-12
4930515G01Rik	31.7274	-3.35511	0.744916	-4.50401	6.66836e-06	4.04033e-05
Sardh	7.18051	-3.35407	1.08805	-3.08266	0.00205162	0.00634228
Gm6634	1.45386	-3.353	1.69218	-1.98147	0.0475386	0.0917339
Tnfrsf14	1.57639	-3.34995	1.70624	-1.96336	0.0496049	0.094999
Fbn2	195.19	-3.34806	0.433391	-7.72526	1.11629e-14	3.06703e-13
Siglecg	34.8526	-3.34798	0.578683	-5.78551	7.22931e-09	7.82627e-08
Gjc2	1.67796	-3.34765	1.81484	-1.8446	0.0650961	0.118531
1700001G17Rik	1.29827	-3.34312	1.85144	-1.80569	0.0709669	0.127122
Kcna1	1.41247	-3.34235	1.76394	-1.89482	0.0581157	0.108006
Tfap2b	1.1147	-3.33912	1.78946	-1.86599	0.0620429	0.11412
Wisp2	159.386	-3.33832	0.39575	-8.43544	3.29958e-17	1.31117e-15
1190005I06Rik	2.7993	-3.33703	1.5462	-2.15821	0.0309118	0.0643754
Mir6948	2.94999	-3.33357	1.62617	-2.04995	0.0403691	0.0803041
Hoxd10	4.00509	-3.33308	1.51641	-2.198	0.0279489	0.0590319
Nkx6-1	1.40573	-3.33092	1.69821	-1.96143	0.0498291	0.0953406
Dynlt1f	3.40347	-3.32428	1.52819	-2.1753	0.0296074	0.0620792
Evi2a	1.21691	-3.32209	1.78144	-1.86483	0.062205	0.114327
Cldn7	64.9592	-3.32194	0.490925	-6.76669	1.31761e-11	2.29001e-10
Zfp652os	1.05969	-3.32151	1.79131	-1.85424	0.0637055	0.116483
Fgf7	7.03193	-3.32107	1.09565	-3.03114	0.00243636	0.00736614
Snord37	9.6297	-3.32017	0.954574	-3.47817	0.000504842	0.00187496
Wfdc1	1.1381	-3.31826	1.76675	-1.87818	0.060357	0.111574
4930444G20Rik	1.22457	-3.31757	1.97129	-1.68294	0.0923866	0.157509
Has1	1.97967	-3.31231	1.74237	-1.90104	0.0572966	0.10677
1600014C23Rik	7.08503	-3.31057	1.17126	-2.82651	0.00470588	0.0129488
Ssc5d	49.2534	-3.30918	0.488502	-6.77415	1.25139e-11	2.18402e-10
Ibsp	1.48661	-3.30798	1.95781	-1.68963	0.0910986	0.15568
Rex2	1538.56	-3.30693	0.208834	-15.8352	1.77779e-56	1.48001e-53
Rpl29	4277.18	-3.30557	0.568735	-5.81214	6.16777e-09	6.77397e-08
Lsp1	40.5926	-3.30253	0.482693	-6.84189	7.81555e-12	1.41138e-10
4930592I03Rik	1.00428	-3.29847	1.99342	-1.65468	0.0979896	0.165335
Spem1	0.949747	-3.29835	1.86802	-1.76569	0.0774476	0.13634
C030034L19Rik	1.19995	-3.29636	1.94447	-1.69525	0.0900286	0.1542
Arhgap31	51.6526	-3.29596	0.468069	-7.0416	1.9005e-12	3.75812e-11
Tmem150c	1.43227	-3.29517	1.68118	-1.96003	0.0499925	0.0955873
Mir1898	3.26759	-3.29462	1.55225	-2.12248	0.0337973	0.0693012
Lim2	1.32669	-3.29331	1.80414	-1.82542	0.0679373	0.122698
Drd4	3.3311	-3.29291	1.5662	-2.10249	0.0355106	0.072289
Scn2a1	4.4473	-3.29063	1.49794	-2.19677	0.0280367	0.0591799
Stra6	3.47338	-3.28724	1.56899	-2.09513	0.0361594	0.0734586
Mab21l2	3.61783	-3.28704	1.59531	-2.06045	0.039356	0.0786175
Snord98	3.61033	-3.28625	1.53871	-2.13572	0.0327026	0.0673967
Cbr2	1.5296	-3.28124	1.83061	-1.79243	0.0730639	0.13015
Mt4	2.4431	-3.28042	1.55867	-2.10463	0.0353234	0.0719607
Lrrn3	1.28975	-3.27758	1.75715	-1.86528	0.0621421	0.114239
Stac3	12.8202	-3.27624	0.780337	-4.19849	2.68705e-05	0.000142606
Nkx2-3	1.48934	-3.27554	1.7765	-1.84382	0.0652097	0.11865
Myadml2	0.963848	-3.27503	2.06803	-1.58364	0.113275	0.185962
Glipr1	36.7234	-3.27495	0.646759	-5.06363	4.11346e-07	3.21696e-06
Mir290a	2.86437	-3.27451	1.58172	-2.07022	0.0384321	0.0771608
Catsperg1	51.3516	-3.27188	0.784874	-4.16867	3.06378e-05	0.000160063
Slc15a3	1.38874	-3.27156	1.71745	-1.90489	0.056794	0.106106
Hrct1	1.59151	-3.27149	1.69465	-1.93048	0.0535479	0.101186
Lypd3	1.12284	-3.27051	1.93654	-1.68884	0.0912504	0.155908
Hhipl1	34.1609	-3.26387	0.58716	-5.55875	2.71719e-08	2.655e-07
Rgs11	46.8629	-3.26245	0.516326	-6.31859	2.6396e-10	3.62319e-09
Klk11	29.2348	-3.26186	0.595809	-5.47467	4.38319e-08	4.1372e-07
2200002D01Rik	52.6673	-3.26021	0.467677	-6.97108	3.14515e-12	5.97112e-11
Scara3	15.6107	-3.25576	0.813181	-4.00373	6.23517e-05	0.000299698
Spaca4	1.19413	-3.25552	1.75843	-1.85138	0.0641144	0.117077
Spock3	1.46808	-3.25385	1.74888	-1.86053	0.0628104	0.1152
AF357425	4.75643	-3.25236	1.20001	-2.71027	0.00672277	0.0176521
Prkcdbp	173.547	-3.25162	0.345213	-9.41916	4.54693e-21	2.76301e-19
Lrrc7	0.986167	-3.25156	1.96586	-1.65402	0.0981238	0.165494
Mir324	1.18359	-3.2496	1.77678	-1.82893	0.0674103	0.121945
Oas1h	2.72703	-3.24639	2.04851	-1.58476	0.113021	0.185636
Adamts5	134.333	-3.24444	0.484996	-6.68961	2.23764e-11	3.77858e-10
Gm20199	8.83887	-3.2419	0.998722	-3.24605	0.00117019	0.00389597
Cpne7	5.67072	-3.24083	1.22964	-2.6356	0.00839889	0.0213923
Gm4858	1.19492	-3.23553	1.85046	-1.7485	0.0803767	0.140545
Mir19a	1.15005	-3.23517	1.76392	-1.83408	0.0666424	0.120779
1810011O10Rik	32.4279	-3.23454	0.707212	-4.57365	4.79295e-06	3.00575e-05
Inpp4b	1.08827	-3.23425	1.76201	-1.83555	0.0664247	0.120516
4933411K16Rik	1.37271	-3.23353	1.72861	-1.87059	0.0614016	0.113178
Ptgs2	483.993	-3.23283	0.597359	-5.41187	6.23705e-08	5.68712e-07
Jun	696.526	-3.23274	0.294698	-10.9697	5.34675e-28	7.67443e-26
Fam229a	3.4438	-3.23264	1.57408	-2.05367	0.0400074	0.0797275
Irx3	32.7955	-3.22883	0.51988	-6.21071	5.27459e-10	6.93832e-09
Sstr4	1.0895	-3.22827	1.80663	-1.7869	0.0739532	0.131509
Nr2f2	26.364	-3.22805	0.588521	-5.48502	4.13414e-08	3.92213e-07
Khdc1b	1.91737	-3.22738	3.58587	-0.900025	0.368107	0.476111
Adgrf2	1.3913	-3.22597	1.69173	-1.90691	0.0565319	0.105675
Cdh15	3.41617	-3.2256	1.57339	-2.0501	0.040355	0.0802856
Lmod1	86.6034	-3.22545	0.366831	-8.79274	1.45959e-18	6.75058e-17
Cdh23	12.6605	-3.22395	0.727185	-4.43347	9.27288e-06	5.48467e-05
Zeb2	63.5268	-3.22136	0.505464	-6.37308	1.85267e-10	2.61194e-09
Aebp1	775.511	-3.2212	0.284471	-11.3235	1.00413e-29	1.59226e-27
Rbfox1	1.33776	-3.22077	1.69136	-1.90425	0.0568774	0.106199
Lce1f	2.00726	-3.21985	1.74329	-1.84699	0.0647479	0.118026
Gm10814	5.98403	-3.21776	1.12305	-2.86519	0.00416761	0.0116977
Bnc1	3.4173	-3.21539	1.64085	-1.95958	0.0500443	0.0956536
Trex2	2.5452	-3.21424	1.68995	-1.90197	0.0571748	0.106617
Snord73a	18.5602	-3.21407	0.677397	-4.74473	2.0878e-06	1.41423e-05
Tlr13	0.972022	-3.21369	1.85563	-1.73185	0.0832995	0.144759
Fbxw22	1.88066	-3.21343	4.53302	-0.708895	0.47839	0.582038
DQ267101	1.04521	-3.21326	1.7885	-1.79662	0.0723956	0.129139
Mab21l1	2.78662	-3.21262	1.54932	-2.07357	0.0381194	0.0766532
Sema6d	3.6608	-3.2114	1.55455	-2.06581	0.0388465	0.0778895
Cd109	172.11	-3.20645	0.323261	-9.91909	3.43889e-23	2.68815e-21
Rph3a	1.3401	-3.20516	1.72524	-1.85781	0.0631964	0.115756
Gm5144	0.985536	-3.2047	1.87499	-1.70918	0.0874178	0.150618
Tlr1	1.45052	-3.20096	1.73409	-1.8459	0.0649071	0.118252
Aym1	1.00894	-3.19958	1.82781	-1.7505	0.0800316	0.140118
Snora47	1.14906	-3.19908	1.83327	-1.74502	0.0809822	0.141322
Ptcra	1.06129	-3.1989	1.78056	-1.79657	0.0724031	0.129139
Ccr8	1.09657	-3.19812	2.02286	-1.58099	0.113881	0.186754
Pde1a	1.49979	-3.19732	1.80821	-1.76823	0.0770228	0.135736
Nav3	4.25204	-3.19591	1.56543	-2.04156	0.0411951	0.0817129
Hist1h2af	2.95285	-3.1949	1.77146	-1.80354	0.0713029	0.127587
Mir7036b	3.20505	-3.19452	1.61297	-1.98052	0.0476452	0.0918908
4930413G21Rik	165.009	-3.19442	0.31884	-10.0189	1.25926e-23	1.0643e-21
Mir215	1.16455	-3.19229	2.02413	-1.57712	0.114769	0.187749
Slc5a2	1.62213	-3.19174	1.7502	-1.82364	0.0682062	0.123104
Lmx1b	18.7511	-3.19059	0.803927	-3.96876	7.2247e-05	0.000340865
Lrrtm1	1.15087	-3.18869	2.11563	-1.5072	0.131759	0.209771
Tac1	1.27474	-3.18706	1.73602	-1.83584	0.066381	0.120482
Rps15a-ps6	153.169	-3.18598	1.80726	-1.76288	0.0779208	0.137014
Ccdc109b	15.8521	-3.18562	0.730098	-4.36328	1.28127e-05	7.31843e-05
Tgfb3	145.207	-3.18121	0.477012	-6.66903	2.57502e-11	4.30462e-10
Lmcd1	12.4466	-3.17928	0.774958	-4.10252	4.08675e-05	0.00020701
Ecm1	350.075	-3.17813	0.269629	-11.7871	4.55107e-32	9.59181e-30
Tmem198	47.6785	-3.1776	0.502273	-6.32643	2.50893e-10	3.46095e-09
Snord95	29.2068	-3.17459	0.584174	-5.43433	5.50016e-08	5.07458e-07
Olfml2a	1.38506	-3.17213	1.96182	-1.61693	0.105893	0.176347
Synpo2	24.9047	-3.17081	0.612264	-5.17883	2.23285e-07	1.85052e-06
Trp63	4.07265	-3.16646	1.55991	-2.0299	0.042367	0.0836192
Bc1	2.71222	-3.16597	1.60802	-1.96886	0.0489694	0.0940085
Ube2s	6110.83	-3.16516	0.149731	-21.139	3.48138e-99	2.89825e-95
Rnf186	0.988656	-3.16164	1.73966	-1.81739	0.069157	0.124402
Xlr5c	25.327	-3.15574	0.800102	-3.94418	8.00744e-05	0.000374295
Trim46	28.1064	-3.15422	0.555658	-5.67654	1.37443e-08	1.41786e-07
Alox12e	14.6203	-3.15401	1.51087	-2.08756	0.036838	0.0745445
Ttll2	0.999886	-3.15195	2.10014	-1.50083	0.1334	0.211796
Acer1	2.0648	-3.14944	1.59749	-1.97149	0.0486679	0.0934841
Cyp1b1	212.468	-3.14855	0.356933	-8.82113	1.13314e-18	5.34472e-17
Sh3bgrl	106.412	-3.14753	0.423792	-7.42708	1.11023e-13	2.60356e-12
Ccl2	21.8096	-3.14717	0.901029	-3.49286	0.000477871	0.00178278
Uroc1	5.9069	-3.14664	1.55291	-2.02629	0.0427348	0.0842053
Nacad	22.8475	-3.14573	0.598374	-5.25713	1.46324e-07	1.2481e-06
Parp8	51.1252	-3.14506	0.474436	-6.62906	3.37827e-11	5.50913e-10
Foxe1	3.03626	-3.14275	1.77174	-1.77382	0.0760935	0.134525
Usp18	5.70272	-3.14161	1.30666	-2.4043	0.0162035	0.0374394
Col19a1	1.0829	-3.13781	1.87597	-1.67263	0.0943995	0.160399
Ivl	0.956346	-3.13518	1.886	-1.66235	0.0964432	0.163205
Klk15	1.58999	-3.13422	1.74712	-1.79393	0.0728245	0.129765
Muc5b	1.01413	-3.13328	1.87926	-1.66729	0.0954564	0.161848
Zfp608	22.1383	-3.13276	0.681088	-4.59964	4.23218e-06	2.68135e-05
C1qc	2.07729	-3.13195	1.7922	-1.74754	0.0805435	0.140719
2019-09-05	105.243	-3.1315	0.324375	-9.65393	4.73052e-22	3.11317e-20
B430010I23Rik	3.06488	-3.13022	1.5899	-1.96881	0.0489747	0.0940085
Hoxa9	15.0218	-3.12401	0.941148	-3.31936	0.000902237	0.00310441
Fes	35.7638	-3.12328	0.498406	-6.26655	3.6914e-10	4.9606e-09
Galnt14	3.7255	-3.12182	1.52114	-2.0523	0.0401408	0.0799242
Bhlha15	18.0652	-3.11991	0.637913	-4.89081	1.00421e-06	7.27127e-06
Slitrk6	2.76663	-3.1184	1.63488	-1.90742	0.0564667	0.105566
Tnnt3	2.28214	-3.11613	1.64243	-1.89726	0.0577935	0.107491
Clec2d	5.79396	-3.11345	1.09857	-2.8341	0.00459551	0.0126849
Slc22a13	1.31715	-3.11218	1.83886	-1.69245	0.090561	0.154889
Tpm2	1045.95	-3.11071	0.261919	-11.8766	1.56618e-32	3.47693e-30
Gm15908	2.05313	-3.10977	1.66864	-1.86365	0.0623702	0.11457
Fxyd5	130.542	-3.10861	0.493001	-6.30548	2.87298e-10	3.92091e-09
Mafb	11.2306	-3.10831	0.832899	-3.73192	0.000190027	0.000795364
Snora28	61.49	-3.10442	0.618302	-5.02088	5.14363e-07	3.94901e-06
Dclk1	12.6868	-3.10393	0.789379	-3.93212	8.41998e-05	0.000391272
Eppk1	237.091	-3.10312	0.361148	-8.59237	8.51941e-18	3.61857e-16
BC107364	2.10305	-3.10087	1.87056	-1.65773	0.0973727	0.164478
Rgs2	10.2202	-3.09838	0.897983	-3.45038	0.000559791	0.00204622
Mroh5	0.993163	-3.0974	2.35793	-1.31361	0.188978	0.281287
Insm1	5.43322	-3.09698	1.20793	-2.56387	0.0103513	0.0255699
Dlx4	1.12175	-3.09681	1.93883	-1.59725	0.110209	0.181822
Tepp	1.92408	-3.09316	1.69557	-1.82426	0.0681131	0.122976
Hs6st2	83.9259	-3.09143	0.488969	-6.32234	2.57632e-10	3.54218e-09
4930473A02Rik	3.22061	-3.09137	1.58565	-1.94959	0.0512245	0.0975956
Vip	1.08574	-3.08979	1.81167	-1.7055	0.0881021	0.151561
Fbxl13	1.25101	-3.08835	1.83592	-1.68218	0.0925338	0.157716
Phex	1.72583	-3.08809	1.76775	-1.7469	0.080654	0.140897
Csf1	306.591	-3.08609	0.558781	-5.5229	3.33446e-08	3.21289e-07
Cacng8	38.6713	-3.08521	0.57424	-5.37268	7.7574e-08	6.97036e-07
S100a7a	0.964216	-3.08513	1.90977	-1.61544	0.106215	0.176703
LOC102636514	0.930976	-3.08267	2.201	-1.40058	0.161341	0.247109
Cacna1e	2.8585	-3.08212	1.66025	-1.85642	0.0633935	0.116028
Cck	1.84702	-3.07986	1.74023	-1.7698	0.0767611	0.135375
Cdh11	253.857	-3.07203	0.399519	-7.68934	1.47898e-14	3.9345e-13
Rprl3	5.76257	-3.07066	2.1052	-1.45861	0.144673	0.226371
Cryab	302.135	-3.07026	0.299802	-10.2409	1.29963e-24	1.24362e-22
Snord91a	10.7407	-3.06713	0.843699	-3.63534	0.000277615	0.00110767
Snord92	1.01159	-3.06598	1.91771	-1.59877	0.109871	0.181447
Fam65c	3.89453	-3.06555	1.59921	-1.91691	0.0552489	0.10372
Rps19-ps3	91.3543	-3.06554	0.812072	-3.77495	0.000160037	0.000682885
Trim43a	2.66851	-3.06518	1.64111	-1.86774	0.0617976	0.113782
Klk1b22	4.30288	-3.06509	1.21771	-2.51709	0.011833	0.0286241
Obsl1	1168.84	-3.06486	0.569356	-5.38303	7.32432e-08	6.60119e-07
Foxf1	7.48465	-3.06418	1.12525	-2.72311	0.00646704	0.0170698
Ppp1r14a	197.892	-3.06342	0.325426	-9.41356	4.79592e-21	2.89319e-19
Cdh13	15.0529	-3.06198	0.725633	-4.21973	2.44593e-05	0.000131285
2210409E12Rik	825.915	-3.06166	0.2615	-11.7081	1.15872e-31	2.32443e-29
Ltbp2	324.872	-3.0588	0.543183	-5.63126	1.78902e-08	1.80092e-07
Obox1	1.60668	-3.05603	4.41844	-0.691655	0.489154	0.592278
Opn1sw	3.94548	-3.05522	1.63508	-1.86855	0.0616857	0.113601
Gm13119	7.68604	-3.05506	1.12389	-2.71829	0.00656205	0.0172877
Chrm3	0.937818	-3.05103	1.86888	-1.63254	0.102565	0.171698
Sp7	6.9168	-3.05043	1.1448	-2.66459	0.00770831	0.0198828
Tgfb2	239.038	-3.05016	0.374499	-8.14464	3.80408e-16	1.30594e-14
Mmp23	65.6883	-3.04925	0.385052	-7.91905	2.39337e-15	7.25857e-14
Slc28a3	9.91275	-3.04839	0.868163	-3.51132	0.000445892	0.00167928
9030025P20Rik	82.7876	-3.04775	0.454574	-6.70463	2.01911e-11	3.42345e-10
Ggt5	3.02053	-3.04765	1.64182	-1.85626	0.0634169	0.116045
Gm3230	9.11623	-3.04763	1.17073	-2.60318	0.00923642	0.023206
Tubb4a	11.2864	-3.04531	0.846607	-3.59708	0.000321811	0.00126223
Zfp703	108.045	-3.04472	0.37794	-8.05608	7.87798e-16	2.57193e-14
Mir6998	1.60978	-3.04214	1.77962	-1.70943	0.0873715	0.150563
AU015228	2.54878	-3.04129	1.53831	-1.97703	0.048038	0.0925089
Osgin1	8.8305	-3.04117	0.936298	-3.24808	0.00116186	0.00387285
Tlr5	5.5569	-3.04036	1.16666	-2.60605	0.00915937	0.0230368
Emp3	114.075	-3.04019	0.35298	-8.61291	7.12281e-18	3.0724e-16
Rmnd1	1.11241	-3.03884	2.10051	-1.44671	0.147977	0.230565
Foxc2	37.0096	-3.03685	0.497523	-6.10393	1.03494e-09	1.30134e-08
Xirp1	3.34571	-3.03534	1.61506	-1.8794	0.0601904	0.11129
0610043K17Rik	7.13477	-3.03514	0.993307	-3.05559	0.00224619	0.00686349
Olr1	2.63375	-3.03294	1.57109	-1.93047	0.0535485	0.101186
Trim12a	18.8959	-3.02973	0.612986	-4.94258	7.70953e-07	5.73308e-06
Slc25a47	15.9045	-3.02961	0.707042	-4.28491	1.82817e-05	0.000100725
AA467197	118.539	-3.02948	0.501988	-6.03498	1.58982e-09	1.93215e-08
Itgb8	1.03688	-3.02857	2.05586	-1.47314	0.140714	0.221311
Fam19a2	1.25632	-3.02795	1.79076	-1.69088	0.0908603	0.155289
Foxl1	1.18643	-3.02723	1.94294	-1.55806	0.119218	0.193676
Flnc	850.966	-3.02721	0.304791	-9.93209	3.01865e-23	2.38202e-21
E030030I06Rik	18.0463	-3.02647	0.747587	-4.04831	5.15885e-05	0.000253902
Smim5	5.72778	-3.02197	1.12764	-2.67992	0.00736408	0.0191342
Pcdhb14	1.04255	-3.0218	1.91708	-1.57625	0.114968	0.188055
Il17re	3.30903	-3.02116	1.52245	-1.98441	0.04721	0.0912413
1700009N14Rik	1.00804	-3.01927	1.9612	-1.5395	0.123681	0.199506
Nxph4	66.9463	-3.01485	0.716172	-4.20968	2.55736e-05	0.00013669
Ccdc155	56.9802	-3.01477	0.477405	-6.31491	2.70314e-10	3.70242e-09
3110039I08Rik	18.6195	-3.01401	0.666198	-4.5242	6.06258e-06	3.71794e-05
AI317395	1.5933	-3.01233	1.92798	-1.56243	0.118188	0.192264
Fli1	2.76329	-3.01219	1.61638	-1.86354	0.0623864	0.114573
2210416O15Rik	3.00368	-3.01183	1.54402	-1.95064	0.0511005	0.0973704
Cldn22	1.04188	-3.01116	1.90246	-1.58277	0.113473	0.186232
Hist1h4b	9.44755	-3.00944	0.827775	-3.63557	0.000277362	0.00110719
Id2	243.32	-3.00917	0.444878	-6.76405	1.3419e-11	2.32494e-10
Gm16907	22.1087	-3.00858	0.590008	-5.09923	3.41037e-07	2.70781e-06
Fbln5	198.048	-3.00591	0.383441	-7.83931	4.53046e-15	1.30505e-13
AF357355	1.80172	-3.00556	1.87167	-1.60582	0.108313	0.179552
Foxl2	8.47072	-3.00424	1.51623	-1.98139	0.0475473	0.0917339
Dcst1	3.11959	-3.00342	1.60817	-1.8676	0.0618181	0.113807
Akr1b7	2.80743	-3.0024	1.57276	-1.909	0.0562625	0.105243
Arr3	1.60825	-3.00191	1.68543	-1.78109	0.074897	0.132776
Paqr6	15.2632	-3.00099	0.747525	-4.01457	5.9554e-05	0.000288165
Prr16	3.58511	-3.00008	1.64967	-1.8186	0.068973	0.124152
Cidec	6.93363	-2.99883	1.50317	-1.995	0.046043	0.0893387
Runx1	72.944	-2.99543	0.367194	-8.15762	3.41699e-16	1.18774e-14
Ush1g	1.36859	-2.99198	1.80425	-1.65829	0.0972584	0.164318
Chrdl1	2.07057	-2.99093	1.71028	-1.74879	0.0803268	0.140514
2019-03-01	1.69216	-2.99015	1.79646	-1.66446	0.0960197	0.162588
1700091H14Rik	1.4166	-2.98903	1.8756	-1.59364	0.111017	0.182923
P4ha3	54.3103	-2.98779	0.415166	-7.19661	6.1726e-13	1.29275e-11
Cpvl	13.3071	-2.98745	1.0081	-2.96343	0.0030423	0.00890859
Pitx1	44.6804	-2.98608	0.690776	-4.32279	1.54072e-05	8.63154e-05
Gm10941	2.65763	-2.98579	1.64123	-1.81924	0.0688753	0.124016
1810024B03Rik	10.5778	-2.98063	0.796887	-3.74034	0.000183769	0.000772276
2900008C10Rik	1.75989	-2.98022	1.84961	-1.61127	0.107121	0.177948
Ptx3	70.3998	-2.97986	0.453868	-6.56549	5.1862e-11	8.16165e-10
C7	1.77861	-2.97714	1.71213	-1.73885	0.0820614	0.142906
E030024N20Rik	49.8185	-2.97395	0.6703	-4.43674	9.133e-06	5.41155e-05
Tex35	1.2545	-2.97344	1.77802	-1.67233	0.0944583	0.16045
Csf1r	2.99421	-2.97222	1.57358	-1.88883	0.0589142	0.109293
Pdxk-ps	1.0429	-2.96801	1.82277	-1.6283	0.103461	0.172937
Ptn	49.8787	-2.96673	0.570834	-5.19719	2.02328e-07	1.69115e-06
Hist1h2ac	3.01867	-2.96621	1.54502	-1.91985	0.0548766	0.103127
Hoxd12	1.32633	-2.96455	1.93282	-1.53379	0.12508	0.201138
Samd5	13.6266	-2.96425	0.845126	-3.50747	0.000452394	0.00170069
Gm6654	54.5971	-2.96375	1.19967	-2.47048	0.0134933	0.0319635
Myof	1039.42	-2.96292	0.253139	-11.7047	1.20564e-31	2.38975e-29
Lrrk1	82.1597	-2.96249	0.421033	-7.03624	1.97494e-12	3.8948e-11
Insl3	23.1914	-2.96153	0.619346	-4.7817	1.73817e-06	1.19392e-05
Gm25500	14.1774	-2.95987	0.769941	-3.84428	0.000120905	0.000536246
Npy6r	0.964762	-2.95566	1.81154	-1.63157	0.102769	0.171988
Snora31	44.9091	-2.95395	0.465026	-6.35222	2.12226e-10	2.97689e-09
Pth1r	21.1812	-2.9525	0.653984	-4.51464	6.34257e-06	3.86686e-05
A930041C12Rik	0.965601	-2.95205	2.08676	-1.41466	0.157168	0.242032
Itgbl1	8.50986	-2.9518	1.0593	-2.78657	0.00532694	0.0144311
Loxl3	210.372	-2.95159	0.279374	-10.565	4.32838e-26	4.90255e-24
Hesx1	81.9209	-2.94857	0.303206	-9.72463	2.36757e-22	1.64465e-20
Thbd	93.9149	-2.94841	0.377672	-7.8068	5.86563e-15	1.66376e-13
Hist1h3d	6.69741	-2.9482	0.92734	-3.1792	0.00147681	0.00475798
Rpl13	23091.3	-2.94489	0.276498	-10.6507	1.73129e-26	2.07382e-24
A630077J23Rik	3.32923	-2.94356	1.58148	-1.86127	0.0627062	0.115073
Gm648	1.66032	-2.94129	1.73736	-1.69297	0.090461	0.154781
Caps2	17.9507	-2.93957	0.907305	-3.23989	0.00119576	0.0039668
Kcnj6	11.4245	-2.93871	0.904745	-3.24811	0.00116173	0.00387285
Hist1h2ab	9.63681	-2.93861	0.856994	-3.42898	0.000605861	0.00219629
Pax9	3.87367	-2.93633	1.52429	-1.92636	0.0540599	0.101971
Gm10778	69.2758	-2.93576	0.328152	-8.94634	3.67478e-19	1.83189e-17
2210011C24Rik	133.848	-2.93391	0.430957	-6.8079	9.90358e-12	1.76547e-10
Anxa2	1528.45	-2.93133	0.452994	-6.471	9.73573e-11	1.45121e-09
Mir106b	2.58878	-2.9292	1.57023	-1.86546	0.0621173	0.114224
Cxcl11	1.77019	-2.92786	2.00278	-1.4619	0.14377	0.225274
Polr2l	631.842	-2.92782	0.220014	-13.3074	2.09612e-40	8.7251e-38
B020031M17Rik	1.01776	-2.92771	1.91059	-1.53236	0.125433	0.201588
Rnf43	11.6236	-2.92351	0.780755	-3.74447	0.000180775	0.000761613
Acot4	2.61981	-2.92221	1.62626	-1.79689	0.072353	0.129091
Vasn	167.183	-2.92213	0.270503	-10.8026	3.3456e-27	4.31815e-25
Mycbpap	2.79495	-2.91813	1.61736	-1.80425	0.0711922	0.127457
Gsdmc4	1.17615	-2.91808	1.87686	-1.55477	0.12	0.194586
Mir3113	29.3902	-2.91682	0.67921	-4.29443	1.75144e-05	9.68044e-05
Rai2	1.40361	-2.91669	1.78233	-1.63645	0.101746	0.170568
Gsto2	4.65872	-2.9152	1.1359	-2.56641	0.0102756	0.0254218
Rpph1	82.0968	-2.91387	1.357	-2.14729	0.0317704	0.0657932
Espn	192.624	-2.90941	0.318053	-9.14756	5.82351e-20	3.1481e-18
B3gnt9	41.2317	-2.90849	0.544882	-5.33783	9.40632e-08	8.31291e-07
Gm16796	5.98979	-2.90756	1.14184	-2.54637	0.0108849	0.0266716
Gm2518	7.53698	-2.9072	0.996739	-2.91671	0.0035374	0.0101935
Gm14458	10.0664	-2.90475	1.56896	-1.85139	0.0641141	0.117077
Nkx1-1	1.95913	-2.90427	1.93648	-1.49977	0.133674	0.21207
Snora75	20.6153	-2.90416	0.621934	-4.66957	3.01837e-06	1.98326e-05
Rmrp	119.794	-2.90413	1.42947	-2.03161	0.042193	0.0833449
D930015M05Rik	2.39854	-2.89924	1.58581	-1.82824	0.0675143	0.122107
Hoxb9	113.057	-2.89746	0.418259	-6.92743	4.28566e-12	8.01755e-11
Abca6	1.15654	-2.89381	1.93219	-1.49768	0.134217	0.212728
Cd52	1.0653	-2.89309	1.82025	-1.58939	0.111973	0.184168
Airn	4.38715	-2.8925	1.53221	-1.88779	0.0590543	0.109494
Bdkrb1	1.07823	-2.89189	1.72308	-1.67832	0.0932843	0.158795
4930599N23Rik	3.44265	-2.8912	1.57799	-1.83221	0.0669205	0.12124
Upk3b	12.1878	-2.88953	0.748782	-3.85898	0.000113862	0.000507987
Creb5	13.2963	-2.88849	0.792175	-3.64628	0.00026606	0.00106925
Nkx2-2	2.46191	-2.88843	1.65199	-1.74845	0.0803859	0.140547
A3galt2	1.57382	-2.88593	1.70214	-1.69547	0.0899856	0.154158
Emx2os	1.84684	-2.88495	1.70346	-1.69359	0.0903438	0.154597
Nkx2-5	7.72264	-2.88468	1.0392	-2.77588	0.00550531	0.0148443
Aldh1a1	8.33899	-2.88465	1.16816	-2.4694	0.0135339	0.0320402
E330021D16Rik	10.2439	-2.88425	2.44542	-1.17945	0.23822	0.339253
Nags	27.9659	-2.88398	0.542849	-5.31266	1.08034e-07	9.46169e-07
Tagap1	169.861	-2.88162	0.263776	-10.9245	8.80064e-28	1.23135e-25
Msrb3	113.225	-2.88031	0.377955	-7.62077	2.5216e-14	6.45917e-13
F2rl3	1.03934	-2.88026	1.8332	-1.57116	0.116145	0.189638
Gp5	2.92835	-2.8801	1.63839	-1.75789	0.0787665	0.138194
Xdh	4.08724	-2.8801	1.16915	-2.46341	0.0137623	0.0324932
Fam149a	35.1048	-2.87941	0.53032	-5.42957	5.64908e-08	5.20228e-07
Uncx	1.55325	-2.87834	1.73992	-1.6543	0.0980675	0.165434
Gm13547	2.52639	-2.87824	1.60121	-1.79753	0.0722509	0.129027
Sprr2k	5.30684	-2.87449	1.30183	-2.20803	0.0272418	0.0577876
Far1os	9.54887	-2.87189	0.925441	-3.10327	0.00191396	0.00597665
Gdpd5	50.1823	-2.86926	0.467608	-6.13604	8.46023e-10	1.07611e-08
Mir6912	1.05611	-2.86541	2.13522	-1.34197	0.179604	0.269892
H19	929.984	-2.86538	0.352821	-8.12135	4.61029e-16	1.54761e-14
Tas1r2	1.02327	-2.86358	1.85189	-1.5463	0.122031	0.197245
Ngf	24.9665	-2.86279	0.592752	-4.82965	1.3677e-06	9.63699e-06
Slc22a4	2.14001	-2.86152	1.6383	-1.74663	0.0807007	0.140964
Lama4	144.687	-2.86025	0.350606	-8.15802	3.40559e-16	1.18774e-14
Adamtsl3	13.726	-2.85789	0.805389	-3.54845	0.000387502	0.00148183
Asic3	7.52784	-2.85763	0.899764	-3.17598	0.00149331	0.00480271
Hist2h4	2.18676	-2.85463	1.75949	-1.62242	0.104713	0.174662
Tshr	1.46206	-2.85351	1.7173	-1.66163	0.0965874	0.163367
Cyp2c70	1.40307	-2.85335	1.7123	-1.66638	0.0956368	0.162039
Lhfp	212.338	-2.85271	0.285881	-9.97866	1.89003e-23	1.5502e-21
Sox9	8.73633	-2.85224	0.95199	-2.99609	0.0027347	0.00813957
Zim2	2.10782	-2.84744	1.65605	-1.71942	0.0855383	0.148003
Sec16b	11.8259	-2.84634	0.861784	-3.30284	0.000957105	0.00327022
Cemip	390.965	-2.84275	0.392954	-7.23431	4.67913e-13	1.0001e-11
Tmprss6	4.80459	-2.84144	1.52773	-1.8599	0.0628992	0.115313
Chd3	693.704	-2.84065	0.309288	-9.18447	4.13541e-20	2.27996e-18
Hist4h4	1.98024	-2.84014	1.78408	-1.59194	0.111399	0.183365
Rpl15	8188.5	-2.83852	0.197102	-14.4012	5.08293e-47	3.13447e-44
Raet1c	0.962632	-2.83512	1.90059	-1.49171	0.135776	0.214832
Hist1h3b	7.54886	-2.83125	0.973746	-2.90759	0.0036423	0.0104487
Mir697	2.34891	-2.82935	1.68636	-1.67779	0.0933884	0.158908
Junb	789.166	-2.82884	0.277245	-10.2034	1.91432e-24	1.79065e-22
Hist2h2bb	7.79143	-2.82819	0.921263	-3.0699	0.00214127	0.00658639
Foxa2	4.35034	-2.82775	1.19741	-2.36156	0.0181985	0.0412232
Daam2	22.8839	-2.82526	0.551122	-5.12638	2.95365e-07	2.38267e-06
B230217O12Rik	2.06853	-2.82437	1.6628	-1.69856	0.0894022	0.153292
Crlf1	95.96	-2.82418	0.413966	-6.82225	8.96262e-12	1.6046e-10
Cbln4	1.1901	-2.82377	1.80455	-1.56481	0.117628	0.191523
Dab2	60.9016	-2.82374	0.431607	-6.54238	6.05491e-11	9.46613e-10
Il33	1.49833	-2.82255	1.70961	-1.65099	0.0987413	0.166367
Vgll3	132.491	-2.82232	0.440803	-6.40269	1.52668e-10	2.19889e-09
Haao	2.29514	-2.82184	1.68576	-1.67392	0.0941456	0.160033
1500015O10Rik	5.9673	-2.82162	1.13804	-2.47937	0.0131614	0.0312875
Arhgap6	7.91995	-2.81969	0.972446	-2.89958	0.00373661	0.0106751
Styk1	2.66671	-2.81911	1.62948	-1.73006	0.0836196	0.145164
Stx11	8.99837	-2.81253	0.921897	-3.0508	0.00228229	0.00695974
Hist1h1c	170.984	-2.81247	0.239665	-11.735	8.43086e-32	1.73301e-29
Dynlt1b	296.103	-2.81204	0.242337	-11.6038	3.94102e-31	7.13239e-29
Gm16159	5.72564	-2.80978	1.1153	-2.51931	0.0117585	0.0284768
Speg	115.373	-2.8095	0.271598	-10.3443	4.4409e-25	4.53625e-23
Erich5	1.56765	-2.80938	2.1197	-1.32537	0.185049	0.276659
Scnn1a	14.7916	-2.80907	0.6931	-4.0529	5.05868e-05	0.000249636
C1qb	1.19773	-2.80715	2.11	-1.3304	0.183386	0.274757
Col28a1	1.07999	-2.80595	1.89532	-1.48047	0.138749	0.218704
Col5a1	4509.71	-2.80312	0.198391	-14.1293	2.5057e-45	1.34581e-42
Tinagl1	331.529	-2.7979	0.322629	-8.67219	4.23872e-18	1.87699e-16
Tmem54	2.14742	-2.79684	1.63459	-1.71103	0.0870758	0.150115
Gm13830	1.52843	-2.79659	1.84487	-1.51587	0.129552	0.207029
Zscan4a	5.93477	-2.79528	1.00954	-2.76885	0.00562537	0.0151361
Dmpk	430.346	-2.79503	0.35217	-7.93662	2.07772e-15	6.35921e-14
Lca5l	5.60037	-2.79092	1.1199	-2.49212	0.0126984	0.0304302
Hoga1	7.65164	-2.79053	1.10867	-2.51701	0.0118355	0.0286259
Snord110	8.59714	-2.78885	0.921828	-3.02535	0.00248348	0.00749068
Avpr2	1.12024	-2.78581	1.78183	-1.56346	0.117945	0.19192
Cpn2	1.37707	-2.78334	1.7269	-1.61176	0.107014	0.177832
Tbx15	73.4271	-2.78306	0.395595	-7.03511	1.99099e-12	3.91844e-11
Heyl	1.4086	-2.78279	2.28472	-1.218	0.223223	0.321873
Kazald1	5.26925	-2.78259	1.18027	-2.35759	0.018394	0.0415946
Gm10584	1.11918	-2.78087	1.98594	-1.40028	0.161431	0.247206
Xlr	35.2945	-2.77915	1.57718	-1.76211	0.0780511	0.137214
Fam101b	72.2513	-2.77674	0.428822	-6.47527	9.46431e-11	1.41582e-09
Hoxb4	19.1516	-2.77411	0.647917	-4.28158	1.85567e-05	0.000102172
Kcp	88.716	-2.77359	0.384884	-7.20631	5.74881e-13	1.21469e-11
Il20rb	19.4076	-2.77326	0.581786	-4.7668	1.87171e-06	1.27931e-05
Rin1	211.113	-2.77212	0.218756	-12.6722	8.43024e-37	2.86456e-34
Pde3a	10.5917	-2.77083	0.814396	-3.40231	0.000668192	0.00239153
Capn2	533.298	-2.7705	0.25631	-10.8092	3.11483e-27	4.05821e-25
App	1453.02	-2.76899	0.364644	-7.59368	3.10953e-14	7.88032e-13
Sdpr	85.3297	-2.76809	0.750615	-3.68776	0.000226235	0.000927558
Upk3a	6.90748	-2.76687	1.03626	-2.67006	0.00758382	0.0196012
Snord71	2.18675	-2.76649	1.57977	-1.75119	0.0799128	0.139925
1700022I11Rik	1.10868	-2.76538	1.973	-1.40161	0.161031	0.246725
Piwil1	12.5126	-2.76435	0.787611	-3.50978	0.00044847	0.00168784
4930455C13Rik	4.11638	-2.76119	1.18948	-2.32133	0.0202689	0.0450931
Fam228a	2.39271	-2.75728	1.68387	-1.63747	0.101533	0.17033
Ccdc42b	2.42672	-2.75708	1.62969	-1.69178	0.0906874	0.155057
Gpr20	11.3288	-2.75466	0.705526	-3.9044	9.44594e-05	0.000432193
Csf3r	15.9268	-2.75326	0.704111	-3.91026	9.21962e-05	0.000423701
Ccr7	2.41951	-2.74747	1.74196	-1.57723	0.114742	0.187722
Pcsk1n	200.681	-2.74686	0.608635	-4.51315	6.38711e-06	3.88974e-05
Mthfd2l	15.2877	-2.74665	0.707116	-3.8843	0.000102625	0.000464574
Tmem235	4.61264	-2.74625	1.26559	-2.16995	0.030011	0.0627979
Klhdc8a	33.1398	-2.74558	0.557487	-4.92492	8.43944e-07	6.21205e-06
Gm3383	10.1382	-2.74529	1.24497	-2.20511	0.0274461	0.0581618
AW822252	4.89304	-2.74028	1.61639	-1.69531	0.0900171	0.154196
Nlrp4a	32.8916	-2.73664	0.525958	-5.20314	1.9595e-07	1.64113e-06
H2afj	1629.05	-2.73533	0.303821	-9.0031	2.19442e-19	1.11393e-17
4933433G19Rik	3.34794	-2.73527	1.19821	-2.2828	0.0224422	0.0491382
4930526I15Rik	171.893	-2.73355	0.258221	-10.5861	3.45744e-26	3.99767e-24
Vsig8	1.19089	-2.73345	1.94726	-1.40374	0.160397	0.245935
Ankrd23	54.7495	-2.73193	0.382377	-7.1446	9.02604e-13	1.85307e-11
Oprd1	2.17362	-2.73033	1.74495	-1.5647	0.117653	0.191544
Fkbp10	457.735	-2.72862	0.270755	-10.0778	6.9253e-24	6.06875e-22
Upk3bl	6.16365	-2.72821	0.991078	-2.75278	0.00590923	0.0158003
Hist1h2bj	15.7052	-2.72559	0.66361	-4.10722	4.00449e-05	0.000203463
Scn1b	178.264	-2.72238	0.341693	-7.96732	1.62153e-15	5.00899e-14
Stab1	6.81037	-2.72106	1.08547	-2.50681	0.0121827	0.0293462
Rhobtb1	19.3349	-2.72077	0.614805	-4.42542	9.62528e-06	5.66093e-05
Emcn	0.971352	-2.71781	1.76687	-1.5382	0.123999	0.199863
Helz2	63.2799	-2.71694	0.53358	-5.0919	3.54493e-07	2.80395e-06
Phox2a	32.6544	-2.71646	0.56616	-4.79804	1.60223e-06	1.10786e-05
Dzip1l	192.648	-2.71212	0.281915	-9.62037	6.55934e-22	4.23306e-20
Plac8	22.9098	-2.70862	0.525463	-5.15473	2.53997e-07	2.08225e-06
Mir8094	11.2993	-2.70636	0.752532	-3.59634	0.00032273	0.00126464
Fat4	32.6382	-2.7058	0.576373	-4.69453	2.67215e-06	1.77256e-05
Fam166a	2.2877	-2.70529	1.65176	-1.63782	0.101459	0.170223
1700095A21Rik	9.40995	-2.70464	0.87907	-3.0767	0.00209303	0.0064547
4933416M07Rik	2.05213	-2.70266	1.67218	-1.61625	0.10604	0.176522
Snord67	0.962039	-2.70224	1.85668	-1.45541	0.145555	0.227493
Snai2	53.0329	-2.70222	0.388674	-6.95241	3.5911e-12	6.75614e-11
Clca3a1	9.27974	-2.70185	0.938549	-2.87875	0.00399252	0.0112973
Fibcd1	2.54457	-2.70159	1.61885	-1.66883	0.0951504	0.161412
Nr1i3	4.56129	-2.70114	1.55283	-1.73949	0.0819479	0.142723
Tmem173	62.533	-2.70082	0.335902	-8.04049	8.94789e-16	2.87056e-14
Lgi4	1.35546	-2.6991	1.71027	-1.57817	0.114526	0.187462
Lfng	25.349	-2.6969	0.476663	-5.65789	1.53245e-08	1.55866e-07
Nov	32.2481	-2.69613	0.504813	-5.34085	9.25116e-08	8.18883e-07
Zfp112	12.5671	-2.69607	0.83282	-3.23727	0.00120677	0.00399777
a	1.05885	-2.6957	2.21932	-1.21465	0.2245	0.323294
P3h2	12.2116	-2.69458	0.747592	-3.60435	0.000312932	0.00123234
Olfml2b	65.7254	-2.69428	0.369753	-7.2867	3.17633e-13	6.99548e-12
Tbc1d22bos	2.36223	-2.69349	1.58665	-1.69759	0.0895848	0.15355
Mir7651	0.952131	-2.69348	1.93972	-1.3886	0.164956	0.251812
Ier3	416.063	-2.69313	0.331373	-8.12717	4.39422e-16	1.48405e-14
Nkpd1	4.90409	-2.69068	1.17508	-2.28979	0.0220337	0.0484178
Snord64	4.52249	-2.69018	1.13129	-2.37798	0.0174076	0.0397527
Frem2	750.064	-2.68944	0.211859	-12.6945	6.34482e-37	2.20086e-34
Ildr2	30.933	-2.68784	0.617972	-4.34945	1.36479e-05	7.7476e-05
Cfap53	2.26702	-2.68406	1.57745	-1.70152	0.0888454	0.152539
Msantd1	6.21974	-2.67878	1.136	-2.35809	0.0183694	0.0415502
Irf7	9.34397	-2.67624	0.834864	-3.2056	0.00134782	0.00439043
Gm5643	19.8513	-2.67571	0.797713	-3.35422	0.000795883	0.0027886
4833418N02Rik	2.44528	-2.67247	1.62562	-1.64397	0.100181	0.168351
Hist1h3i	10.6051	-2.67199	0.723903	-3.69108	0.000223301	0.000918015
Ptprq	3.72555	-2.67157	1.1946	-2.23637	0.0253276	0.0543242
Thy1	469.646	-2.6681	0.285885	-9.33279	1.03121e-20	5.98245e-19
3300002P13Rik	2.83086	-2.66791	1.61159	-1.65545	0.0978323	0.16512
Tctex1d4	2.56363	-2.6678	1.63135	-1.63533	0.10198	0.170908
Mkrn2os	2.2713	-2.66638	1.61673	-1.64925	0.0990971	0.166882
Ptprm	61.2914	-2.66378	0.429457	-6.20267	5.55145e-10	7.27235e-09
Vstm2l	14.3226	-2.66262	0.690196	-3.85778	0.000114422	0.000510212
Gm10409	1.1619	-2.66251	1.74543	-1.52542	0.127155	0.203963
Lhfpl5	4.77415	-2.66136	1.01387	-2.62494	0.00866637	0.0219694
BC021785	0.97957	-2.65963	1.96666	-1.35236	0.176261	0.265829
Spata20	1.65935	-2.65958	1.73757	-1.53063	0.125861	0.202168
Osbpl5	117.521	-2.65894	0.314208	-8.46237	2.61988e-17	1.06134e-15
Il16	2.45428	-2.65761	1.57877	-1.68334	0.0923091	0.15741
Myo7a	31.8604	-2.65724	1.07231	-2.47806	0.0132099	0.0313803
Jund	3103.03	-2.65661	0.233342	-11.385	4.9652e-30	8.43577e-28
Ctss	2.25767	-2.65277	1.59765	-1.66042	0.0968293	0.163742
Gm11517	12.5136	-2.64493	0.670222	-3.94635	7.93503e-05	0.000371119
Pmp22	114.06	-2.64483	0.343463	-7.70049	1.3555e-14	3.63431e-13
Sox30	2.12562	-2.64216	1.86342	-1.41791	0.156217	0.240969
Gpr137b-ps	75.5472	-2.63917	0.349256	-7.55657	4.13836e-14	1.02688e-12
Fam83c	0.984857	-2.63912	2.07175	-1.27386	0.202712	0.297711
Pgpep1l	24.6506	-2.63908	0.567951	-4.64667	3.37336e-06	2.18717e-05
Scd3	36.6878	-2.63907	0.440502	-5.99105	2.08494e-09	2.47605e-08
Rem2	7.24864	-2.63689	0.936501	-2.81569	0.00486731	0.0133335
Zbtb20	21.2793	-2.63484	0.599544	-4.39474	1.10904e-05	6.42254e-05
4930447F24Rik	5.36193	-2.63422	1.17298	-2.24575	0.0247197	0.053239
Procr	34.681	-2.63232	0.446714	-5.89263	3.80102e-09	4.31698e-08
Tlx2	103.754	-2.62977	0.308015	-8.53781	1.36793e-17	5.66568e-16
Tmod1	1.49127	-2.62899	1.73448	-1.51572	0.129589	0.207069
Rnu73b	9.1573	-2.62754	0.858359	-3.06112	0.0022051	0.0067528
Nrn1	7.4804	-2.62451	0.932426	-2.81472	0.00488203	0.0133641
Aipl1	5.09426	-2.62021	1.17164	-2.23636	0.0253285	0.0543242
Hist1h2ae	22.6232	-2.61852	0.567859	-4.61121	4.0033e-06	2.5532e-05
Des	528.101	-2.61826	0.357153	-7.33091	2.28589e-13	5.15718e-12
Mir3473d	0.93387	-2.61825	1.94935	-1.34314	0.179227	0.269497
Col4a5	290.301	-2.61794	0.416641	-6.28346	3.31122e-10	4.47136e-09
Nnmt	46.9395	-2.61213	0.465318	-5.61365	1.98101e-08	1.97745e-07
LOC105246506	55.1483	-2.61213	0.464428	-5.6244	1.86156e-08	1.86942e-07
Htr7	1.79329	-2.6117	1.79499	-1.455	0.14567	0.227595
Tmem238	165.637	-2.61005	0.354692	-7.35863	1.85801e-13	4.22045e-12
Snord93	5.87532	-2.60945	0.995903	-2.62019	0.00878813	0.0222286
Scand1	582.747	-2.60928	0.393937	-6.6236	3.50555e-11	5.69438e-10
Lincpint	0.968628	-2.60915	1.85406	-1.40727	0.159349	0.244801
Ankrd36	4.72543	-2.60871	1.20365	-2.16732	0.0302101	0.0631431
Lancl3	6.64556	-2.60862	1.15503	-2.25849	0.0239149	0.0518669
Col11a1	229.799	-2.60608	0.373246	-6.98221	2.90565e-12	5.54806e-11
Gm20611	1.63283	-2.60581	1.66805	-1.56219	0.118244	0.192318
Tshz2	11.2782	-2.60378	0.82565	-3.15361	0.00161264	0.00514772
5330413P13Rik	2.49907	-2.60246	1.71355	-1.51875	0.128826	0.206047
Rhbdl1	36.7446	-2.59868	0.398647	-6.51874	7.08987e-11	1.08698e-09
Slco2a1	105.255	-2.59824	0.407051	-6.38308	1.73562e-10	2.4615e-09
Uchl1os	21.2609	-2.59793	0.535544	-4.85102	1.22831e-06	8.74737e-06
Ceacam19	2.06553	-2.5969	1.74481	-1.48836	0.136656	0.215956
Olig3	23.7475	-2.59412	1.13793	-2.27968	0.0226264	0.0494655
Slamf6	9.207	-2.59409	1.1777	-2.20267	0.0276177	0.0584659
Shroom1	19.699	-2.59142	0.559153	-4.63454	3.57724e-06	2.30767e-05
Car9	16.9831	-2.5908	0.597171	-4.33846	1.43485e-05	8.11488e-05
C1qtnf2	11.0144	-2.58726	0.865726	-2.98854	0.00280312	0.00831054
Gpr45	1.87873	-2.58717	1.73403	-1.492	0.135699	0.21475
Efemp1	113.897	-2.58405	0.61786	-4.18226	2.88624e-05	0.000151835
Irf5	24.5311	-2.5837	0.554708	-4.65777	3.19661e-06	2.08474e-05
Rsph3a	23.393	-2.58337	0.592519	-4.35997	1.30079e-05	7.40956e-05
Olfr510	1.03028	-2.58212	1.97371	-1.30825	0.190788	0.283576
4930487H11Rik	2.9317	-2.58211	1.63106	-1.58309	0.113402	0.186134
Trpv4	65.4971	-2.58013	0.318289	-8.10623	5.22134e-16	1.73871e-14
F630111L10Rik	1.32077	-2.57841	1.80661	-1.42721	0.15352	0.23767
Apol7a	1.07076	-2.57792	1.83986	-1.40115	0.161169	0.24687
Ube2dnl1	5.95535	-2.57724	1.58666	-1.62432	0.104308	0.174109
Kcnq5	7.55888	-2.57531	0.939969	-2.73978	0.00614802	0.0163652
Rnf225	76.4793	-2.57514	0.452809	-5.68703	1.29266e-08	1.33932e-07
Anxa3	451.523	-2.57294	0.273899	-9.39376	5.78949e-21	3.47997e-19
Sod3	21.4178	-2.57259	0.580516	-4.43155	9.35584e-06	5.52615e-05
Lbh	325.866	-2.57137	0.329549	-7.80267	6.06111e-15	1.71628e-13
Stab2	17.7724	-2.57112	0.747537	-3.43945	0.000582903	0.00212092
Becn2	1.91049	-2.57002	1.75084	-1.46788	0.142137	0.223052
Uevld	239.651	-2.56079	0.217792	-11.758	6.4267e-32	1.33756e-29
Hoxd11	7.80856	-2.56052	1.09309	-2.34247	0.0191564	0.043043
Cxcr6	7.72656	-2.55842	0.953434	-2.68338	0.00728822	0.0189673
Prdm13	3.21648	-2.55833	1.66395	-1.5375	0.12417	0.200061
Lims2	35.3644	-2.55403	0.486605	-5.24867	1.53198e-07	1.30373e-06
Cldn34c1	1.55326	-2.55395	1.81541	-1.40682	0.159481	0.244937
Actc1	1.81451	-2.55293	1.63291	-1.56342	0.117953	0.19192
Osr2	59.4162	-2.55211	0.390457	-6.53621	6.30957e-11	9.817e-10
Mir7115	3.81843	-2.55048	1.18199	-2.15778	0.0309449	0.0644283
Espnl	1.25455	-2.549	1.85576	-1.37357	0.169576	0.257426
Polr2k	168.129	-2.54684	0.275495	-9.24461	2.36093e-20	1.33252e-18
Oxt	1.01055	-2.54397	1.9199	-1.32505	0.185154	0.276659
Srcin1	173.814	-2.5427	0.280795	-9.05539	1.3608e-19	7.03646e-18
Nrtn	165.223	-2.54263	0.367749	-6.91405	4.71013e-12	8.77223e-11
Htr1b	14.2314	-2.54134	0.769752	-3.3015	0.000961697	0.00328457
Pinlyp	3.33627	-2.54129	1.19092	-2.13388	0.0328523	0.0676886
Hist1h2bb	9.98554	-2.54092	0.799836	-3.1768	0.00148911	0.00479106
Esx1	68.3551	-2.53899	0.390926	-6.4948	8.31429e-11	1.26077e-09
Cbln3	13.6745	-2.53681	0.765939	-3.31202	0.000926254	0.00317458
Igfbp5	161.496	-2.53654	0.735024	-3.45096	0.000558587	0.00204259
Kcnk2	7.47026	-2.5303	0.997228	-2.53733	0.0111702	0.0272574
Vegfa	2311.2	-2.52902	0.256525	-9.85877	6.28142e-23	4.75389e-21
A230072E10Rik	1.12264	-2.5281	1.86543	-1.35524	0.175341	0.264704
Eva1c	39.4058	-2.52593	0.597295	-4.22895	2.34785e-05	0.000126347
Cdh10	3.11739	-2.52062	1.62342	-1.55266	0.120504	0.195194
Ces2e	2.98325	-2.52037	1.57074	-1.60458	0.108587	0.179898
Rpl23a	14363.9	-2.51977	0.208842	-12.0654	1.60813e-33	4.05688e-31
Snora62	9.85484	-2.51914	0.678549	-3.71254	0.000205187	0.000851112
2410127L17Rik	852.086	-2.51811	0.19012	-13.2448	4.83525e-40	1.96358e-37
A730090N16Rik	1.05126	-2.51693	1.83077	-1.3748	0.169194	0.256916
Slc18a3	0.950465	-2.51504	1.87409	-1.342	0.179595	0.269892
3300005D01Rik	4.70715	-2.51472	1.20052	-2.09469	0.0361987	0.0734971
6820431F20Rik	573.739	-2.51369	0.238044	-10.5598	4.57662e-26	5.14869e-24
Arhgef6	13.6334	-2.51323	0.846618	-2.96855	0.00299212	0.00878667
Ghrl	6.36946	-2.51315	0.921823	-2.72628	0.00640519	0.0169388
Chl1	1.86919	-2.51182	1.76682	-1.42166	0.155124	0.239683
Tmem37	54.6296	-2.51137	0.393973	-6.37449	1.83574e-10	2.59026e-09
Rspo2	7.73864	-2.51052	0.8588	-2.92329	0.00346351	0.01001
Gria3	45.9458	-2.50834	0.446158	-5.62208	1.88676e-08	1.89245e-07
Vmn2r29	1.50735	-2.50663	1.98893	-1.26029	0.207564	0.30326
Shisa8	269.709	-2.50605	0.307199	-8.15775	3.41315e-16	1.18774e-14
Snord89	5.85757	-2.5053	1.02169	-2.45212	0.0142019	0.0333797
Tbx5	5.75634	-2.50449	1.13915	-2.19857	0.0279083	0.058968
Heph	14.0699	-2.5031	0.777392	-3.21986	0.00128251	0.00420848
Gm16023	8.99613	-2.50161	0.733988	-3.40824	0.000653838	0.00234671
Pcdh18	21.4482	-2.49946	0.557028	-4.48714	7.21862e-06	4.34212e-05
Opn3	31.3502	-2.49287	0.489314	-5.09464	3.49413e-07	2.76771e-06
Hist1h4d	17.0619	-2.49247	0.744644	-3.34719	0.000816339	0.00285307
Ptpre	5.0104	-2.48938	1.01723	-2.44722	0.0143963	0.033789
Samd11	6.38864	-2.48817	0.859118	-2.89619	0.00377719	0.0107726
C730036E19Rik	1.42303	-2.48682	1.78368	-1.3942	0.163256	0.249629
Hist1h3a	16.4414	-2.48655	0.635928	-3.91011	9.22524e-05	0.000423842
Lgals9	73.5782	-2.48562	0.380932	-6.5251	6.79542e-11	1.04957e-09
Slc25a18	11.2098	-2.48539	0.836987	-2.96945	0.00298337	0.00876532
Mt1	6005.22	-2.48404	0.37643	-6.59896	4.14048e-11	6.62874e-10
Ngb	1.59014	-2.4834	1.69407	-1.46594	0.142666	0.223776
Il17b	17.1156	-2.48189	0.731556	-3.39261	0.000692293	0.00246613
Hspb7	60.4854	-2.48148	0.42261	-5.87179	4.3112e-09	4.84029e-08
Hoxc9	26.3394	-2.48022	0.632063	-3.92401	8.70879e-05	0.000403118
Pcdh17	1.644	-2.47684	1.63991	-1.51035	0.130953	0.208808
Car6	9.26618	-2.47542	0.80068	-3.09165	0.00199049	0.00618315
Snora20	2.30963	-2.4745	1.61954	-1.52791	0.126536	0.203126
Fam166b	1.69716	-2.47393	1.68124	-1.47149	0.141159	0.221835
Gm8994	7.10736	-2.47373	0.893052	-2.76997	0.00560607	0.0150915
Ppp1r3d	3.9497	-2.47209	1.16759	-2.11725	0.0342385	0.0700332
Nol3	35.1309	-2.472	0.537504	-4.59904	4.24448e-06	2.68812e-05
Odf3	1.53943	-2.4712	1.75446	-1.40853	0.158975	0.244317
Dnm3	6.53078	-2.46976	0.96057	-2.57114	0.0101365	0.0251486
Nostrin	3.39569	-2.46765	1.16034	-2.12667	0.0334478	0.0687367
Bdnf	71.3307	-2.46735	0.336218	-7.33854	2.15937e-13	4.88499e-12
1700001K19Rik	5.29793	-2.46692	1.02837	-2.39886	0.0164462	0.0378845
Sema3f	125.539	-2.46684	0.28399	-8.68635	3.74264e-18	1.66617e-16
Samd4	104.331	-2.46449	0.386188	-6.38157	1.7528e-10	2.48165e-09
Snord45b	26.7055	-2.46137	0.570216	-4.31655	1.58486e-05	8.85795e-05
Sbsn	41.6646	-2.45786	0.427328	-5.7517	8.83516e-09	9.42387e-08
Apol7d	7.58726	-2.45761	0.924196	-2.65918	0.00783302	0.0201607
Hand2	19.7286	-2.45636	0.643034	-3.81996	0.000133476	0.00058376
Rps27	63.9187	-2.4532	0.329258	-7.45069	9.28528e-14	2.19915e-12
4931409K22Rik	3.12652	-2.45307	1.23707	-1.98296	0.0473715	0.0914688
C2cd4b	46.6536	-2.45158	0.426689	-5.7456	9.15975e-09	9.73372e-08
Mir7030	0.944286	-2.4512	1.9027	-1.28827	0.197651	0.29172
E230025N22Rik	7.33673	-2.44933	0.867077	-2.82482	0.00473079	0.0130044
Ube4bos3	8.35865	-2.44772	0.752959	-3.2508	0.00115079	0.00384213
Efcab5	1.28048	-2.44203	1.73946	-1.4039	0.160347	0.245904
Tnfrsf25	19.1016	-2.44122	0.527924	-4.62419	3.76059e-06	2.41472e-05
Tbx6	11.8427	-2.44079	0.75378	-3.23807	0.00120341	0.003989
Snord23	3.69838	-2.43912	1.22807	-1.98614	0.0470179	0.0909337
Shcbp1l	17.4233	-2.43768	0.578307	-4.21521	2.49547e-05	0.000133729
DQ267100	3.18264	-2.43584	1.2821	-1.89989	0.0574481	0.107004
Rbm3os	36.9839	-2.43433	0.451657	-5.38977	7.05487e-08	6.38389e-07
Kbtbd12	1.22337	-2.43226	1.78372	-1.36359	0.172696	0.26128
Timp3	1183.41	-2.43168	0.238297	-10.2044	1.89513e-24	1.78271e-22
Smok4a	16.5504	-2.43161	0.722671	-3.36475	0.000766139	0.0027003
Ptger4	21.1017	-2.43135	0.523899	-4.64089	3.46916e-06	2.24143e-05
AY512931	1.72891	-2.43127	1.67415	-1.45224	0.146434	0.228568
Gm13986	1.75305	-2.43051	1.84647	-1.3163	0.188074	0.280218
Samd14	34.9839	-2.42971	0.454347	-5.34771	8.90754e-08	7.92257e-07
Frk	13.7877	-2.42681	0.672555	-3.60835	0.000308154	0.00121582
Gpr153	77.7868	-2.42622	0.317944	-7.63097	2.32996e-14	6.00523e-13
Prg4	17.6054	-2.42544	0.65959	-3.67719	0.000235822	0.000960713
Nlrp5-ps	37.9832	-2.42517	0.474752	-5.10829	3.25094e-07	2.58986e-06
Gdpd2	2.90057	-2.42487	1.56977	-1.54473	0.122412	0.197764
Clec14a	2.12536	-2.4246	1.60796	-1.50787	0.131587	0.20957
Cxcl10	3.71233	-2.42308	1.16687	-2.07657	0.0378413	0.0762043
Card14	21.3633	-2.42299	0.717867	-3.37527	0.000737433	0.0026124
Zbp1	12.3253	-2.42256	0.597311	-4.05577	4.99689e-05	0.000246952
Hist1h2bh	3.45116	-2.42241	1.20789	-2.00549	0.044911	0.0876119
Itga2b	26.5002	-2.42194	0.469061	-5.16337	2.42539e-07	1.99815e-06
Zfp618	12.4004	-2.42109	0.651754	-3.71473	0.000203418	0.000844405
Lrrc24	8.57958	-2.42098	0.793403	-3.05139	0.00227784	0.00694872
Snora41	42.5348	-2.4201	0.438506	-5.51898	3.4098e-08	3.2779e-07
Ace	97.5932	-2.41984	0.769422	-3.14501	0.00166082	0.00528024
Hmga1	75.8771	-2.41685	0.336582	-7.18058	6.94149e-13	1.4447e-11
Rcn3	940.924	-2.41594	0.237824	-10.1585	3.03752e-24	2.77883e-22
Pcp4l1	12.7296	-2.41494	0.714896	-3.37803	0.00073006	0.00258848
Pogk	23.6621	-2.41467	0.577217	-4.18329	2.87323e-05	0.000151295
4930577N17Rik	5.77141	-2.41362	0.927755	-2.60157	0.00927979	0.0232939
Kcnq1ot1	96.517	-2.41287	0.471765	-5.11456	3.14466e-07	2.51603e-06
Hoxa6	1.22496	-2.41201	1.79337	-1.34496	0.178638	0.268756
Slc2a13	10.1016	-2.41142	0.716527	-3.36543	0.000764236	0.0026953
A930013F10Rik	58.3691	-2.41115	0.455122	-5.2978	1.17205e-07	1.0174e-06
Snord72	27.3521	-2.41021	0.469874	-5.12947	2.90552e-07	2.34954e-06
Col5a3	120.189	-2.40999	0.278444	-8.65521	4.92019e-18	2.15582e-16
Cacng6	23.8243	-2.4096	0.599608	-4.01863	5.85386e-05	0.000283994
H2-DMb1	14.6557	-2.40949	0.743763	-3.23959	0.00119701	0.00396938
Hspa1a	37.2374	-2.40807	0.439125	-5.48378	4.16323e-08	3.94299e-07
Gm20219	26.0276	-2.40634	0.539806	-4.45779	8.28091e-06	4.93299e-05
Reep2	47.0747	-2.40422	0.352927	-6.81221	9.61106e-12	1.717e-10
Gm6537	1.35384	-2.40392	1.75778	-1.36759	0.17144	0.259569
Mir143hg	5.2728	-2.40379	1.04308	-2.30452	0.0211937	0.046819
Atp8b1	2.64997	-2.4014	1.59231	-1.50812	0.131523	0.209516
Cox6a2	2.89709	-2.3999	1.4671	-1.63581	0.101879	0.170756
Eya4	7.95887	-2.39863	0.813231	-2.94951	0.00318283	0.00928417
Hmgcll1	12.7825	-2.39822	0.655283	-3.65983	0.000252386	0.00102021
Clic5	4.45031	-2.39726	1.23104	-1.94734	0.0514936	0.0979962
Myo7b	1.51633	-2.39554	1.87265	-1.27922	0.20082	0.295636
Rgs8	1.65865	-2.39142	1.66771	-1.43396	0.151584	0.235217
Tcl1b2	8.12864	-2.39093	0.890345	-2.6854	0.00724436	0.0188702
Gm7120	18.6584	-2.38801	0.613396	-3.89309	9.89735e-05	0.000450371
Mfsd2b	62.9174	-2.38722	0.345199	-6.91548	4.6628e-12	8.6938e-11
Ovgp1	34.0451	-2.3867	0.520712	-4.58352	4.57206e-06	2.87806e-05
Snord4a	30.6451	-2.38665	0.39871	-5.98594	2.15148e-09	2.54961e-08
Tnfaip8l2	6.84607	-2.3863	0.995599	-2.39685	0.0165367	0.0380561
Abca17	1.95565	-2.38502	1.71473	-1.3909	0.164255	0.250903
Dio3	43.2804	-2.38305	0.42855	-5.56071	2.68675e-08	2.62835e-07
Tcp10b	1.81254	-2.38043	1.82018	-1.3078	0.190942	0.283736
Ambn	1.01442	-2.3801	2.68656	-0.885927	0.375657	0.48366
1700109H08Rik	10.8221	-2.37989	0.676899	-3.51588	0.000438304	0.00165445
Kcnk12	11.1765	-2.37713	0.82771	-2.87194	0.00407958	0.0114874
Tmem190	1.52688	-2.37636	1.61128	-1.47483	0.140259	0.220764
Mapk13	162.375	-2.37474	0.355499	-6.68002	2.38904e-11	4.00982e-10
Tifa	1.94389	-2.37398	1.62734	-1.45881	0.144618	0.226327
Ttc16	7.06265	-2.3738	0.797714	-2.97576	0.00292267	0.00861739
Orai2	52.5261	-2.37377	0.329759	-7.19851	6.08745e-13	1.27652e-11
Rassf9	1.06853	-2.37291	1.8325	-1.2949	0.195354	0.288973
Vsx2	2.78939	-2.37197	1.35638	-1.74875	0.0803336	0.140514
Tmem151a	45.5988	-2.37191	0.424556	-5.5868	2.31287e-08	2.28678e-07
Gfra4	17.8982	-2.37151	0.663189	-3.57593	0.000348991	0.00135227
Ptgfr	1.75801	-2.37019	1.72596	-1.37326	0.169671	0.257466
Malat1	5078.53	-2.36956	0.457052	-5.18445	2.16659e-07	1.80188e-06
Ifit2	12.1503	-2.36526	0.635173	-3.72381	0.00019624	0.000817668
Gm6583	2.06472	-2.36407	1.62075	-1.45863	0.144668	0.226371
Cnih2	27.952	-2.36215	0.461778	-5.11533	3.13189e-07	2.50822e-06
Rab32	27.1039	-2.3577	0.547011	-4.31015	1.63141e-05	9.09066e-05
Snora23	12.7773	-2.35762	0.766746	-3.07484	0.00210615	0.00649277
Gfi1b	1.05522	-2.35633	1.86555	-1.26308	0.206562	0.302246
Ctso	9.62575	-2.35577	0.863837	-2.7271	0.00638944	0.0168998
Slco3a1	65.3639	-2.35513	0.319801	-7.36436	1.77998e-13	4.04872e-12
Ednra	8.5812	-2.35349	0.81101	-2.90192	0.00370883	0.0106103
Ehbp1l1	244.243	-2.35116	0.237254	-9.90989	3.77067e-23	2.92007e-21
P3h4	259.25	-2.35072	0.193727	-12.1342	6.95673e-34	1.80984e-31
Stra8	56.6663	-2.34759	0.345667	-6.7915	1.10975e-11	1.96598e-10
Mir93	2.93956	-2.34708	1.20016	-1.95564	0.050508	0.096418
Rdh5	13.8219	-2.34545	0.599591	-3.91175	9.16303e-05	0.000421449
Antxr1	130.217	-2.34454	0.312779	-7.49586	6.58672e-14	1.59403e-12
Cp	3.23882	-2.34366	1.21111	-1.93515	0.0529724	0.100317
Barx1	22.5757	-2.34222	0.727121	-3.22123	0.00127643	0.00419017
Fgfbp3	17.2894	-2.34215	0.618136	-3.78905	0.000151224	0.000650446
Oaf	153.005	-2.34203	0.301907	-7.75745	8.66563e-15	2.41275e-13
Tgfbr2	137.194	-2.34186	0.348367	-6.7224	1.78759e-11	3.05265e-10
Gm1976	72.8436	-2.34002	0.426651	-5.48462	4.14358e-08	3.92661e-07
Cd79a	7.78498	-2.33996	0.767851	-3.04741	0.00230824	0.00702215
Hs3st3a1	2.60312	-2.33578	1.6653	-1.40262	0.160731	0.246357
Tmprss9	4.05246	-2.33369	1.05753	-2.20673	0.027333	0.0579516
Lgals4	7.29092	-2.33227	0.76728	-3.03966	0.00236845	0.00718432
Cdk2ap1	924.35	-2.33139	0.163097	-14.2946	2.36613e-46	1.35848e-43
Rtbdn	4.20571	-2.33116	1.15619	-2.01624	0.0437746	0.0857366
Rpl36al	2277.88	-2.33008	0.232777	-10.0099	1.37882e-23	1.15946e-21
Oit1	1.77234	-2.32897	1.83547	-1.26886	0.20449	0.299714
Gm15421	75.7261	-2.32574	0.304889	-7.62813	2.38188e-14	6.12012e-13
Irx5	23.3235	-2.32344	0.561658	-4.13675	3.52253e-05	0.000181175
Slc41a2	34.7648	-2.32317	0.445771	-5.21157	1.87244e-07	1.57455e-06
D030047H15Rik	6.25217	-2.32239	1.04787	-2.21629	0.0266719	0.056745
Adgrf4	0.974271	-2.31949	1.99298	-1.16383	0.244492	0.346361
Kcnj15	14.3361	-2.31938	0.706114	-3.28471	0.00102089	0.00345766
Col25a1	1.47821	-2.31839	2.08906	-1.10978	0.267094	0.371553
Mrgpre	9.75687	-2.31541	0.752058	-3.07877	0.00207856	0.0064196
Zc3h12b	9.50325	-2.31534	0.902817	-2.56457	0.0103303	0.0255267
Megf10	1.73688	-2.31308	1.60599	-1.44028	0.149789	0.232844
Csmd1	1.63356	-2.31208	1.71073	-1.35151	0.176531	0.266139
Serinc4	40.1249	-2.31087	0.366782	-6.30039	2.96895e-10	4.03865e-09
Ndufa4l2	323.991	-2.3104	0.719806	-3.20975	0.0013285	0.0043346
Aoc3	43.6361	-2.30981	0.535655	-4.31212	1.61695e-05	9.02159e-05
Sema3c	99.9772	-2.30947	0.436464	-5.29133	1.21427e-07	1.04972e-06
Fgd2	14.1587	-2.30897	0.617538	-3.73899	0.000184759	0.000775455
Cebpd	85.9274	-2.3084	0.303762	-7.59938	2.97549e-14	7.56364e-13
Sumo2	1610.35	-2.3076	0.557994	-4.13553	3.54138e-05	0.000181932
Rps26	14850.5	-2.3074	0.26851	-8.59336	8.44641e-18	3.59674e-16
Slc14a1	1.62953	-2.30645	1.69681	-1.35929	0.174055	0.263097
Trim29	1.24884	-2.30582	1.6801	-1.37243	0.169929	0.25775
Mmp16	7.55201	-2.30248	0.923215	-2.49398	0.0126318	0.0302897
Tfpi2	1.93086	-2.29976	1.66415	-1.38194	0.16699	0.254102
Gm6890	1.8927	-2.2995	1.96289	-1.17149	0.241402	0.342713
C430049B03Rik	17.8304	-2.29896	0.717957	-3.20208	0.00136438	0.00443631
Klhl40	1.71924	-2.29695	1.65611	-1.38695	0.165456	0.252339
1700028E10Rik	2.86316	-2.29656	1.23925	-1.85319	0.0638552	0.116706
Gm4980	3.6754	-2.2949	1.17903	-1.94643	0.0516034	0.0981603
Etv4	359.42	-2.29399	0.296683	-7.73211	1.0578e-14	2.9208e-13
Dlg4	110.264	-2.29392	0.286555	-8.00517	1.19305e-15	3.75505e-14
9530026P05Rik	1.74934	-2.29342	1.71653	-1.33608	0.181523	0.272358
Gfra1	11.0119	-2.29328	0.713752	-3.213	0.00131357	0.00429768
Cryge	10.7498	-2.29285	0.856737	-2.67626	0.0074448	0.0193198
AV051173	13.3393	-2.29208	0.671719	-3.41226	0.000644263	0.00231729
Amn	18.9672	-2.29189	0.619013	-3.70249	0.000213492	0.000881171
Crabp2	84.9923	-2.29174	0.248727	-9.21388	3.14548e-20	1.75158e-18
Srp54b	101.668	-2.291	0.830471	-2.75868	0.00580357	0.0155503
Tha1	25.0591	-2.29078	0.514819	-4.44968	8.59998e-06	5.11574e-05
Gpr156	1.90912	-2.2875	1.60613	-1.42424	0.154378	0.238703
Krt20	6.69394	-2.28734	0.829122	-2.75875	0.00580236	0.0155495
Dleu7	14.0346	-2.28661	0.646066	-3.53928	0.000401213	0.0015283
Sp9	15.5566	-2.28598	0.739674	-3.09052	0.00199809	0.00620096
Trpc5	8.58932	-2.2857	0.918575	-2.48831	0.0128352	0.0306607
Mir3058	3.34556	-2.28317	1.22659	-1.8614	0.0626878	0.115052
Tacr2	2.89702	-2.28298	1.24471	-1.83415	0.0666319	0.120773
Anxa8	181.248	-2.28066	0.312334	-7.302	2.83521e-13	6.2858e-12
Cpe	571.972	-2.28052	0.223914	-10.1848	2.31826e-24	2.15342e-22
Ntng2	8.87682	-2.27858	0.82657	-2.75667	0.0058393	0.015636
Adcy7	21.8326	-2.27738	0.466177	-4.88522	1.03316e-06	7.46619e-06
E530011L22Rik	5.28281	-2.27692	0.97744	-2.32947	0.0198342	0.0443095
Zscan4c	5.31081	-2.27578	0.9053	-2.51384	0.0119425	0.0288638
Col4a2	2098.49	-2.27314	0.2173	-10.4608	1.30687e-25	1.40383e-23
Ubap1l	141.879	-2.27104	0.287295	-7.90489	2.68172e-15	8.0307e-14
Fzd2	183.373	-2.27103	0.21749	-10.442	1.59491e-25	1.68071e-23
Nedd9	75.8858	-2.26978	0.458388	-4.95166	7.35815e-07	5.4914e-06
Grin1	250.323	-2.26817	0.443812	-5.11065	3.21044e-07	2.56127e-06
Mmp14	809.141	-2.26771	0.230325	-9.84569	7.15498e-23	5.35726e-21
Papln	10.7701	-2.26429	0.745513	-3.03722	0.00238772	0.00723616
Mrgprf	19.6706	-2.26375	0.49963	-4.53086	5.87444e-06	3.61054e-05
4930414N06Rik	1.2946	-2.26307	1.87409	-1.20756	0.227217	0.326328
Pcdhgc5	10.4184	-2.26239	0.660252	-3.42655	0.000611292	0.00221069
Tgm2	434.391	-2.2611	0.267921	-8.43943	3.18896e-17	1.27024e-15
A430090L17Rik	2.73428	-2.25997	1.1715	-1.92913	0.0537147	0.101423
Sfrp5	33.4028	-2.2599	0.516649	-4.37414	1.21913e-05	6.99223e-05
Zfp9	36.1819	-2.25735	0.447984	-5.03891	4.68193e-07	3.62915e-06
Dusp4	122.742	-2.25674	0.463048	-4.87367	1.09545e-06	7.90262e-06
Mir343	1.68821	-2.2565	1.62799	-1.38606	0.165729	0.252691
Lgi1	1.74052	-2.25641	1.88054	-1.19988	0.230188	0.329688
Caly	7.10209	-2.25629	0.970515	-2.32484	0.0200806	0.0447344
Klk9	1.37004	-2.25629	1.76166	-1.28078	0.200272	0.294961
Cahm	6.66834	-2.25549	1.02099	-2.20911	0.0271667	0.0576505
Hist1h2bc	153.752	-2.25444	0.360123	-6.26021	3.84451e-10	5.14973e-09
Flrt1	10.9414	-2.25128	0.655959	-3.43205	0.000599029	0.0021739
Cryba1	1.38408	-2.25099	1.69971	-1.32434	0.18539	0.276913
Cyp2t4	6.90806	-2.24989	0.878031	-2.56243	0.0103943	0.0256583
Wsb1	1630.26	-2.24968	0.165968	-13.5549	7.41105e-42	3.33497e-39
Pdzd7	69.0646	-2.24878	0.419088	-5.36589	8.05504e-08	7.2222e-07
Gm19897	1.80181	-2.24808	1.71341	-1.31205	0.189502	0.28197
Gucy1b3	15.9139	-2.24807	0.589312	-3.81473	0.000136329	0.000594677
Pdgfrl	35.1239	-2.24784	0.48391	-4.64516	3.39807e-06	2.20062e-05
Pcdhgb1	2.099	-2.24732	1.58921	-1.41411	0.15733	0.242236
Gnrh1	4.83863	-2.2459	1.07117	-2.09667	0.0360225	0.0732236
Fas	26.1741	-2.24539	0.506555	-4.43268	9.30692e-06	5.50285e-05
Gm15708	5.34827	-2.24519	1.00488	-2.2343	0.0254636	0.0545789
Tmem116	15.8849	-2.24486	0.539753	-4.15906	3.19557e-05	0.000166184
Kiss1	83.5111	-2.24414	0.783135	-2.86559	0.00416236	0.0116869
Chrna1	6.44539	-2.24325	0.969663	-2.31343	0.0206989	0.0458782
Casp12	8.61376	-2.24249	0.800663	-2.80079	0.00509773	0.0138893
Serpinb8	1.81291	-2.24118	1.63732	-1.36881	0.171059	0.25911
Fcgrt	231.631	-2.24055	0.320109	-6.99934	2.57176e-12	4.96173e-11
Snord58b	16.6952	-2.24055	0.552477	-4.05546	5.00359e-05	0.000247063
C1ql1	65.0768	-2.23866	0.433018	-5.16991	2.34206e-07	1.93718e-06
Cdc42ep2	78.327	-2.23689	0.528915	-4.22921	2.34517e-05	0.000126243
Fbxo17	139.268	-2.23532	0.208257	-10.7335	7.08879e-27	8.94154e-25
Kiss1r	3.24807	-2.23255	1.17943	-1.89291	0.0583699	0.108394
Terc	5.51958	-2.22908	1.22475	-1.82004	0.0687535	0.123877
Synpo2l	8.97862	-2.22866	0.964657	-2.31031	0.020871	0.0462042
Adam8	39.3487	-2.22852	0.428592	-5.19962	1.99696e-07	1.67166e-06
4933428G20Rik	4.05263	-2.2271	0.99318	-2.24239	0.0249361	0.0536762
Ftl1	44702.1	-2.2262	0.238137	-9.34838	8.8999e-21	5.18124e-19
Omd	1.2136	-2.22614	1.92485	-1.15653	0.247465	0.349533
9530091C08Rik	1.08572	-2.22592	1.93101	-1.15272	0.249026	0.351439
Hist3h2ba	3.70073	-2.22511	1.29357	-1.72013	0.0854092	0.147854
Smpdl3a	21.5909	-2.22461	0.543501	-4.09311	4.25623e-05	0.000214227
Olfr856-ps1	2.33584	-2.22381	1.62709	-1.36675	0.171705	0.259923
Ache	5.32372	-2.22379	1.03303	-2.1527	0.0313422	0.0650926
Gjb2	13.8195	-2.22267	0.680808	-3.26475	0.00109561	0.00368224
Cys1	1.79245	-2.22204	1.64627	-1.34975	0.177097	0.266824
Gbp7	4.55435	-2.22121	1.0285	-2.15966	0.0307986	0.064208
Rin3	103.22	-2.22038	0.400201	-5.54816	2.8869e-08	2.81422e-07
Cd19	1.00196	-2.22033	1.88322	-1.179	0.238397	0.33946
Gfi1	1.68754	-2.22023	1.7027	-1.30394	0.192253	0.28522
S100a11	931.386	-2.21794	0.2596	-8.5437	1.29992e-17	5.42448e-16
Dnah2	107.53	-2.21772	0.287905	-7.70296	1.32949e-14	3.58188e-13
Mfap5	106.611	-2.21746	0.307764	-7.20507	5.80132e-13	1.22423e-11
Ifi47	1.58044	-2.21707	1.70942	-1.29697	0.194641	0.28817
Ninj2	6.02678	-2.21576	1.02601	-2.15959	0.0308044	0.064208
Lbx2	2.04423	-2.21363	1.70833	-1.29579	0.195049	0.288672
Gm15612	0.951109	-2.21344	1.96914	-1.12406	0.260987	0.364733
9630013K17Rik	4.27683	-2.21332	1.04659	-2.1148	0.034447	0.0703906
Wfikkn1	14.3546	-2.21307	0.580327	-3.81348	0.000137023	0.000597148
C1ql3	20.5327	-2.21203	0.636985	-3.47266	0.000515328	0.00190799
Gsg1	1.61016	-2.21096	1.73574	-1.27378	0.20274	0.297726
En1	29.3512	-2.21045	0.512136	-4.31615	1.58774e-05	8.8711e-05
Mgll	93.0381	-2.21031	0.329231	-6.71355	1.89947e-11	3.22717e-10
Kcnh8	0.935881	-2.20925	1.97139	-1.12065	0.262435	0.366419
Nrros	38.3368	-2.20856	0.490087	-4.50647	6.59163e-06	3.99675e-05
1700109K24Rik	14.1465	-2.20849	0.606535	-3.64116	0.000271412	0.00108656
1810062O18Rik	3.02713	-2.20838	1.16357	-1.89794	0.0577044	0.107374
Zmynd12	0.991751	-2.20835	1.78639	-1.23621	0.216381	0.31361
Col10a1	45.0242	-2.20778	0.616869	-3.57901	0.000344904	0.00133869
Mira	9.83924	-2.20733	0.828687	-2.66365	0.0077297	0.0199241
Adamts10	198.38	-2.20717	0.355545	-6.20783	5.37199e-10	7.05392e-09
Dhrs3	41.3519	-2.20251	0.388362	-5.67127	1.41742e-08	1.45826e-07
Stx1b	8.4489	-2.20183	0.76702	-2.87063	0.00409654	0.0115313
Mir6392	1.46717	-2.20158	1.70968	-1.28772	0.197844	0.291927
Mir6385	6.85239	-2.20043	0.854877	-2.57398	0.0100537	0.0249694
Gm2011	1.3106	-2.19889	1.84659	-1.19079	0.233737	0.334053
Fhad1	28.7898	-2.19726	0.461827	-4.75776	1.95752e-06	1.33467e-05
A330033J07Rik	12.2617	-2.19625	0.751256	-2.92344	0.00346185	0.0100069
Disc1	6.77585	-2.19611	0.931259	-2.35821	0.0183631	0.0415472
A930019D19Rik	1.78347	-2.19544	1.77965	-1.23364	0.217338	0.314722
Rsph3b	18.4309	-2.19462	0.553625	-3.96408	7.36796e-05	0.000346838
Mir8091	1.8349	-2.19291	1.63281	-1.34303	0.179262	0.269514
Spata5l1	179.096	-2.19238	0.265771	-8.24911	1.59576e-16	5.85231e-15
Hspa1b	111.529	-2.19175	0.249022	-8.80145	1.35063e-18	6.26408e-17
Slc22a15	6.36017	-2.18882	0.911394	-2.40162	0.0163225	0.0376517
Arsb	32.6633	-2.18827	0.442789	-4.94202	7.73168e-07	5.74699e-06
Trem2	1.89352	-2.18674	1.84693	-1.18398	0.236419	0.337221
H2-Ab1	79.1216	-2.18411	0.535173	-4.08112	4.48186e-05	0.000224497
Riiad1	1.90996	-2.18394	1.71295	-1.27496	0.202324	0.297377
Olfr153	3.28738	-2.18158	1.64456	-1.32654	0.184661	0.276284
Rgs14	9.22763	-2.18144	0.717932	-3.0385	0.00237758	0.00720808
Slc1a6	38.2227	-2.18033	0.460863	-4.73097	2.23448e-06	1.50259e-05
Fam19a3	1.65685	-2.17966	1.6933	-1.28723	0.198016	0.292154
Kbtbd13	3.98211	-2.17953	1.19526	-1.82347	0.0682316	0.123136
Dok3	11.7369	-2.17942	0.685111	-3.18113	0.00146704	0.0047356
Pgm5	9.87428	-2.17875	0.784449	-2.77743	0.00547913	0.0147856
Adam33	10.6629	-2.17844	0.757759	-2.87485	0.00404219	0.0114072
Serp2	43.8639	-2.1778	0.424934	-5.12504	2.9747e-07	2.39617e-06
Snord83b	54.4391	-2.1768	0.385314	-5.64941	1.60999e-08	1.63354e-07
Myt1l	1.38078	-2.17646	1.8108	-1.20193	0.22939	0.3288
Wee2	1.02266	-2.17582	2.06187	-1.05526	0.291304	0.398048
Fscn2	4.55543	-2.17524	1.11658	-1.94813	0.0513999	0.0978514
Fam20a	25.8359	-2.17384	0.461727	-4.70807	2.50073e-06	1.66349e-05
Cox4i2	25.5852	-2.17099	0.700075	-3.10109	0.00192811	0.0060118
Astn2	2.55382	-2.17036	1.65926	-1.30802	0.190865	0.283665
Slco1a5	0.992081	-2.17009	1.94096	-1.11805	0.263545	0.36766
Pramef25	3.96567	-2.16624	1.21652	-1.78069	0.0749628	0.132865
Nod1	115.863	-2.16599	1.08126	-2.0032	0.0451555	0.0880116
Rpl41	18868.4	-2.16498	0.29373	-7.37066	1.69784e-13	3.87779e-12
Sla2	1.35454	-2.16489	1.71069	-1.2655	0.205691	0.301184
Dusp8	46.999	-2.164	0.428947	-5.04492	4.53713e-07	3.52347e-06
Lrp2bp	2.1206	-2.16379	1.65108	-1.31053	0.190016	0.282651
Avil	7.9382	-2.16313	0.756554	-2.85919	0.00424728	0.0118872
Mgp	7.46042	-2.16167	0.815238	-2.65158	0.00801162	0.0205505
Tuba3a	988.111	-2.1615	0.298032	-7.25258	4.08909e-13	8.81909e-12
Clec10a	1.49199	-2.1612	1.71814	-1.25787	0.208438	0.304216
F420014N23Rik	64.1927	-2.16049	0.386991	-5.58278	2.3671e-08	2.33347e-07
Hist1h2bn	2.92404	-2.16023	1.60674	-1.34448	0.178792	0.268915
Smim1	35.1053	-2.15963	0.374025	-5.77403	7.73994e-09	8.34651e-08
Igfbp4	410.049	-2.1594	0.727751	-2.96723	0.00300497	0.00881945
Abi3bp	4.31722	-2.15934	0.964644	-2.23848	0.0251898	0.0540836
Cxx1c	26.7654	-2.15904	0.50799	-4.25016	2.1362e-05	0.000115893
Htatip2	208.498	-2.1583	0.274482	-7.8632	3.74456e-15	1.08998e-13
Rnase4	140.097	-2.15782	0.276027	-7.81743	5.39131e-15	1.53708e-13
Cntf	2.61054	-2.15742	1.19536	-1.80483	0.0711017	0.12735
Cd74	21.0963	-2.15734	0.429374	-5.02438	5.05055e-07	3.88235e-06
Sema3a	24.2253	-2.15723	0.615057	-3.50737	0.000452556	0.00170092
Zc3h3	354.083	-2.15683	0.231649	-9.31078	1.26899e-20	7.26071e-19
1110065P20Rik	169.146	-2.15683	0.266929	-8.08016	6.46806e-16	2.13254e-14
Wnt7b	61.4997	-2.15679	0.446541	-4.82999	1.36537e-06	9.63196e-06
9330159M07Rik	16.291	-2.15218	0.532328	-4.04296	5.27815e-05	0.000259237
Ankrd44	47.3974	-2.15168	0.400718	-5.36957	7.89227e-08	7.08008e-07
Lppr3	122.273	-2.15082	0.283445	-7.58813	3.24546e-14	8.18741e-13
Rnf150	33.9871	-2.14993	0.482	-4.46042	8.17978e-06	4.87624e-05
Gm12238	4.47925	-2.14948	1.00625	-2.13612	0.0326699	0.067346
Hoxa10	27.0414	-2.14945	0.760131	-2.82774	0.00468778	0.0129032
Limch1	58.2416	-2.14865	0.461188	-4.65895	3.17824e-06	2.07439e-05
Vstm4	1.34876	-2.14863	1.73305	-1.2398	0.215051	0.312198
Palld	937.013	-2.14774	0.242904	-8.84194	9.40695e-19	4.48784e-17
Sspn	11.0531	-2.14737	0.648959	-3.30895	0.000936453	0.00320558
Dgkg	5.79544	-2.14709	0.995963	-2.15579	0.0310997	0.0646536
H2-T10	24.7361	-2.14578	0.455922	-4.70647	2.52041e-06	1.67457e-05
4930523C07Rik	6.32504	-2.14551	0.866427	-2.47627	0.0132764	0.0315158
Ptprn	88.2129	-2.14523	0.271005	-7.91583	2.45608e-15	7.42172e-14
Zfp771	360.93	-2.14406	0.296144	-7.23994	4.48889e-13	9.63145e-12
Tmem176a	17.3326	-2.1433	0.645049	-3.3227	0.000891523	0.00307454
Nfia	18.2872	-2.14243	0.534808	-4.00598	6.17618e-05	0.000297121
Onecut1	4.12592	-2.1419	1.17534	-1.82237	0.0683995	0.123382
Aldh3b2	2.90607	-2.14141	1.20798	-1.77271	0.0762761	0.134748
Ebf4	25.3465	-2.14132	0.533186	-4.01609	5.91709e-05	0.00028656
Prss48	6.03425	-2.13943	0.893628	-2.3941	0.0166613	0.0382952
Cebpa	30.7326	-2.13776	0.427622	-4.99918	5.75744e-07	4.36527e-06
Papss2	76.4651	-2.13685	0.323117	-6.61324	3.76004e-11	6.07223e-10
Fbxl22	11.5364	-2.13649	0.76308	-2.79982	0.00511309	0.0139265
Ifi27	47.9146	-2.13308	0.506436	-4.21194	2.53188e-05	0.000135506
Slc6a12	3.48693	-2.13305	1.1484	-1.85741	0.0632533	0.115826
Guca1a	22.4995	-2.13004	0.533164	-3.99509	6.46695e-05	0.000309766
Phlda1	129.861	-2.12998	0.296361	-7.18709	6.61853e-13	1.3792e-11
Pcp2	1.27383	-2.12641	1.82059	-1.16798	0.242815	0.34428
Adamts2	55.3354	-2.12637	0.441872	-4.81218	1.4929e-06	1.04004e-05
Jakmip3	1.6486	-2.1236	1.82446	-1.16396	0.24444	0.346317
DQ267102	3.05327	-2.12346	1.05601	-2.01083	0.0443437	0.0866677
Themis2	7.05947	-2.12295	0.766027	-2.77138	0.00558194	0.015029
Inhbe	3.5754	-2.12286	1.02817	-2.06468	0.038953	0.078056
Cyyr1	2.55849	-2.12178	1.65699	-1.2805	0.200368	0.29505
Rsf1os1	1.20684	-2.11939	1.73486	-1.22165	0.22184	0.320156
Spata16	1.26434	-2.11924	2.39312	-0.885556	0.375857	0.48388
Hkdc1	4.66551	-2.1189	1.19625	-1.77129	0.0765125	0.135053
A330041J22Rik	2.03029	-2.11742	1.58704	-1.3342	0.182139	0.273135
AI839979	2.55559	-2.11501	1.32284	-1.59884	0.109855	0.181439
Ncf2	109.791	-2.11499	0.24488	-8.63685	5.7784e-18	2.50548e-16
Col14a1	11.003	-2.11455	0.658224	-3.2125	0.00131584	0.00430258
E230016M11Rik	8.93379	-2.11393	0.764512	-2.76507	0.00569099	0.0152855
Klk10	47.2471	-2.11316	0.326105	-6.48001	9.17157e-11	1.37822e-09
Sdc3	434.985	-2.11309	0.258922	-8.1611	3.31983e-16	1.16369e-14
Cyp2d22	8.88153	-2.11268	0.85315	-2.47633	0.0132739	0.0315145
Ptprt	1.78179	-2.10626	1.70194	-1.23756	0.215878	0.313125
1700030F18Rik	2.25674	-2.10504	1.58275	-1.32999	0.183523	0.274913
Nup210l	33.5169	-2.10323	0.47804	-4.39969	1.08403e-05	6.2933e-05
A330009N23Rik	9.8187	-2.10146	0.664464	-3.16265	0.00156343	0.00500309
H2-K1	296.486	-2.09852	0.272914	-7.68931	1.47928e-14	3.9345e-13
4933408B17Rik	2.85669	-2.09746	1.1786	-1.77962	0.0751374	0.133103
2610206C17Rik	11.2601	-2.0969	0.672224	-3.11936	0.00181247	0.00569388
Sox4	190.103	-2.09417	0.300391	-6.97149	3.13606e-12	5.96066e-11
AU040972	2.52443	-2.09132	1.59998	-1.30709	0.191182	0.283959
4931440P22Rik	12.9723	-2.09035	0.643882	-3.24648	0.00116843	0.00389243
Snora30	2.81576	-2.09005	1.22662	-1.70391	0.088397	0.151984
Tnk1	144.806	-2.08606	0.216321	-9.64335	5.24465e-22	3.42445e-20
Sgip1	1.48213	-2.08552	1.7032	-1.22447	0.220774	0.318811
1500004A13Rik	81.7078	-2.08449	0.263264	-7.91786	2.41638e-15	7.31504e-14
Mon1b	88.5237	-2.08417	0.228263	-9.13058	6.81313e-20	3.65731e-18
Abra	1.54637	-2.08212	1.75416	-1.18697	0.235241	0.3358
Cdh18	3.01052	-2.08077	1.29078	-1.61202	0.106957	0.177764
Enkur	1.3027	-2.07951	1.67967	-1.23805	0.215697	0.312974
Tlx3	33.278	-2.07906	0.438509	-4.7412	2.12459e-06	1.43449e-05
Gdap10	52.9075	-2.07895	0.488481	-4.25595	2.08164e-05	0.000113194
C1qtnf4	30.1848	-2.07791	0.672697	-3.08892	0.00200886	0.00622859
Crct1	8.16289	-2.0778	0.892448	-2.32821	0.0199011	0.0444291
Csdc2	7.40224	-2.07757	0.804384	-2.58281	0.00979999	0.0244157
B930059L03Rik	5.86395	-2.07737	0.968907	-2.14404	0.03203	0.0662073
Abca7	536.823	-2.07657	0.278113	-7.46665	8.22645e-14	1.96257e-12
Rnaset2b	47.6554	-2.0756	1.09129	-1.90196	0.057176	0.106617
Zic1	11.7923	-2.07513	0.584299	-3.55149	0.000383053	0.00146718
Bst1	26.6143	-2.07381	0.46068	-4.50164	6.74322e-06	4.07975e-05
Tmem181b-ps	506.758	-2.07202	0.243782	-8.49945	1.90484e-17	7.83103e-16
P3h3	216.643	-2.071	0.216919	-9.54731	1.33109e-21	8.3006e-20
4930483K19Rik	2.93658	-2.07087	1.29797	-1.59548	0.110606	0.182354
Sorbs2	11.8474	-2.07052	0.686817	-3.01467	0.00257262	0.00771786
Itgb1bp2	12.7083	-2.07025	0.692065	-2.99141	0.00277689	0.00824813
Gab2	20.207	-2.06936	0.501142	-4.12929	3.63888e-05	0.000186537
Ffar4	6.95067	-2.06907	0.954081	-2.16865	0.0301093	0.0629561
Sp100	12.3435	-2.06892	1.12973	-1.83133	0.0670513	0.121388
Ucn2	1.2339	-2.06874	1.82951	-1.13076	0.258156	0.36187
Cuedc1	183.158	-2.06643	0.197601	-10.4576	1.35216e-25	1.44317e-23
Plcxd1	58.1564	-2.06563	0.327804	-6.30142	2.94938e-10	4.01531e-09
Clcf1	20.9564	-2.06295	0.476115	-4.33288	1.47172e-05	8.30084e-05
Aire	721.601	-2.06259	0.561086	-3.67607	0.000236855	0.000963797
Fam83e	6.28133	-2.06214	0.739438	-2.78879	0.00529055	0.0143465
Moxd1	14.8573	-2.06147	0.661486	-3.11642	0.00183064	0.00574122
Cabs1	4.31582	-2.06121	0.908773	-2.26813	0.0233213	0.0507616
Arhgef5	61.3517	-2.06053	0.366325	-5.62487	1.85647e-08	1.86544e-07
Dlx2	9.04293	-2.06012	0.866244	-2.37822	0.0173963	0.0397378
Lrrc4b	9.40875	-2.0589	1.55212	-1.32651	0.184671	0.276284
Snora78	30.8428	-2.05806	0.594332	-3.46281	0.000534561	0.00196695
Isl2	3.43399	-2.05707	1.15865	-1.7754	0.0758319	0.134162
Kremen2	35.4072	-2.05529	0.415905	-4.94174	7.74302e-07	5.75285e-06
Meis2	258.948	-2.05373	0.263885	-7.78266	7.10177e-15	1.99065e-13
Rn4.5s	1.12862	-2.05368	1.94413	-1.05635	0.290808	0.3975
Sh3rf3	19.5327	-2.0511	0.575702	-3.56277	0.000366961	0.001414
Pmfbp1	3.10447	-2.05009	1.09067	-1.87967	0.0601527	0.111233
Snrpf	408.464	-2.04789	0.281678	-7.27033	3.58608e-13	7.83573e-12
Zfr2	19.8252	-2.04784	0.620668	-3.29942	0.000968844	0.00330558
Flnb	6402.44	-2.04548	0.192574	-10.6218	2.36017e-26	2.78701e-24
Mir7026	1.53386	-2.04417	1.61953	-1.2622	0.206878	0.302522
Calcoco2	1864.79	-2.04349	0.269979	-7.56907	3.75911e-14	9.39779e-13
Prrg1	15.9795	-2.0424	0.747839	-2.73106	0.006313	0.0167135
Car12	51.8254	-2.04119	0.453416	-4.50179	6.73837e-06	4.07829e-05
Syt13	80.4442	-2.04055	0.468908	-4.35171	1.3508e-05	7.67602e-05
Cd164l2	24.5362	-2.04035	0.532169	-3.83403	0.000126061	0.000555416
Rarb	7.07933	-2.03713	0.84925	-2.39874	0.0164517	0.0378919
Tpm1	2675.45	-2.03706	0.18061	-11.2788	1.67077e-29	2.59984e-27
Tes	334.743	-2.0369	0.202581	-10.0548	8.75188e-24	7.47276e-22
Il17rb	2.65386	-2.03635	1.24011	-1.64206	0.100577	0.168862
Kcng1	23.7984	-2.03559	0.518589	-3.92526	8.66369e-05	0.000401588
H3f3a	3716.92	-2.03485	0.115275	-17.6521	9.8055e-70	1.81402e-66
Atp6v0a4	34.5415	-2.03456	0.387535	-5.25	1.52101e-07	1.29538e-06
Nrp	14.4562	-2.03429	0.69843	-2.91265	0.00358371	0.0103126
Snord1b	5.12334	-2.03405	0.904333	-2.24922	0.0244985	0.0528435
F3	320.223	-2.03333	0.382257	-5.31927	1.04184e-07	9.14904e-07
Snora3	51.0203	-2.03326	0.383447	-5.30259	1.1417e-07	9.92652e-07
1700012D14Rik	2.70551	-2.03026	1.30613	-1.55441	0.120087	0.194688
Capg	213.815	-2.02973	0.187247	-10.8398	2.22915e-27	2.99318e-25
Mir3068	2.89142	-2.0293	1.3918	-1.45804	0.144829	0.226593
Gm12338	248.089	-2.02809	0.534341	-3.79549	0.000147353	0.000636425
Rnf125	63.234	-2.02798	0.426698	-4.75273	2.00687e-06	1.36441e-05
Fam151b	7.74026	-2.02772	0.783138	-2.58922	0.00961939	0.0240304
Ccl7	22.3429	-2.02362	0.567972	-3.56289	0.000366794	0.00141369
Gsta2	4.16184	-2.022	0.97872	-2.06596	0.0388323	0.0778797
Krt42	315.759	-2.02131	0.341078	-5.92624	3.09958e-09	3.59638e-08
Rasl10a	51.4086	-2.02066	0.415775	-4.85998	1.17399e-06	8.39213e-06
Cd72	1.2771	-2.01871	1.72793	-1.16828	0.242694	0.344137
Mxra8	388.02	-2.01779	0.249314	-8.09336	5.80397e-16	1.92502e-14
Insrr	2.29532	-2.01686	1.62237	-1.24315	0.213811	0.310669
Prox1	5.29075	-2.01593	0.892683	-2.25829	0.0239279	0.0518816
Ptgdr2	1.4909	-2.01422	1.81421	-1.11025	0.266892	0.371334
Pifo	2.06107	-2.01239	1.62257	-1.24025	0.214882	0.31198
Tymp	9.09732	-2.01227	0.635271	-3.16757	0.00153719	0.00493334
Tmem145	11.1813	-2.01214	0.610678	-3.29492	0.000984486	0.0033514
Cdkn2b	144.395	-2.01173	0.28798	-6.98565	2.83536e-12	5.42007e-11
Tgfb1	107.461	-2.01122	0.250059	-8.04295	8.76987e-16	2.82981e-14
Slc17a7	17.4194	-2.01051	0.647204	-3.10646	0.00189341	0.00592136
Rnf39	13.3732	-2.01046	0.652826	-3.07964	0.00207254	0.00640219
Hoxc10	39.9544	-2.00736	0.498953	-4.02314	5.74263e-05	0.000279412
Snora7a	41.4389	-2.00586	0.404455	-4.9594	7.07106e-07	5.289e-06
Myo3b	0.994964	-2.00559	1.96369	-1.02134	0.307095	0.414522
Ptgir	1.54275	-2.00404	1.72669	-1.16063	0.245793	0.347761
Pcdhga6	1.41883	-2.00392	1.64978	-1.21465	0.224498	0.323294
Tuba1b	8333.75	-2.00361	0.236807	-8.46095	2.65213e-17	1.0718e-15
Popdc2	2.95709	-2.00229	1.208	-1.65752	0.0974134	0.164496
Klk14	1.44874	-2.00227	1.82703	-1.09591	0.273116	0.378224
Rab37	9.13015	-2.00216	0.740891	-2.70237	0.00688461	0.0180404
Trim47	117.707	-2.00155	0.269398	-7.42972	1.08824e-13	2.55921e-12
Myh7	3.88385	-2.00119	1.54815	-1.29264	0.196137	0.289947
Cmbl	4.72932	-2.00057	1.20058	-1.66633	0.0956468	0.162039
Luzp2	3.3046	-2.00052	1.22206	-1.63701	0.101629	0.170423
Barhl1	4.01653	-2.00046	0.990546	-2.01956	0.0434295	0.0851739
Bag2	84.5139	-1.99878	0.262694	-7.60876	2.76742e-14	7.06711e-13
Hmgn3	28.7639	-1.99517	0.458073	-4.35557	1.32721e-05	7.54714e-05
Arap3	5.47956	-1.99502	0.956843	-2.08501	0.0370686	0.0749475
Tnk2os	12.5536	-1.99488	0.578839	-3.44634	0.000568233	0.00207343
E130317F20Rik	33.661	-1.9931	0.412607	-4.8305	1.36191e-06	9.6125e-06
1700010I14Rik	9.13148	-1.99289	0.660475	-3.01736	0.00254988	0.00765791
Twist1	83.9766	-1.99188	0.281899	-7.06593	1.59539e-12	3.18124e-11
Gm14405	9.51821	-1.99107	0.702577	-2.83395	0.00459769	0.0126888
Fabp4	2.87139	-1.9908	1.40827	-1.41365	0.157465	0.242332
Lgals1	2146.35	-1.98992	0.328461	-6.05833	1.3754e-09	1.68882e-08
Ryr1	197.394	-1.98982	0.265009	-7.50851	5.98033e-14	1.45787e-12
Gm13051	471.756	-1.98838	0.229345	-8.66982	4.32788e-18	1.91138e-16
Padi2	149.253	-1.98754	0.355956	-5.58368	2.35482e-08	2.32411e-07
Fam131c	97.2714	-1.98674	0.267655	-7.42276	1.14704e-13	2.67857e-12
Pcdhac2	4.29446	-1.98578	1.22875	-1.6161	0.106074	0.176542
Actg1	14236.9	-1.9856	0.147178	-13.4912	1.76244e-41	7.72227e-39
Fank1	22.2736	-1.9851	0.561177	-3.53738	0.000404115	0.0015376
Rpl37a	7807.34	-1.9839	0.260957	-7.60241	2.90662e-14	7.41121e-13
Gsc	124.091	-1.98175	0.336952	-5.88142	4.06768e-09	4.57924e-08
Mir7089	1.6695	-1.97951	1.73152	-1.14322	0.252946	0.355926
Ybx2	195.417	-1.97944	0.446937	-4.4289	9.47139e-06	5.5862e-05
Il1r1	18.9617	-1.97925	0.534337	-3.70413	0.000212118	0.00087615
Prkcq	1.97748	-1.97894	1.72545	-1.14691	0.251419	0.354066
Prss33	5.07076	-1.9786	0.91831	-2.15461	0.0311927	0.0648064
Pstpip1	117.14	-1.97804	0.233016	-8.48888	2.08647e-17	8.5393e-16
Prss44	1.28118	-1.97775	1.82076	-1.08622	0.27738	0.382823
Hist1h1d	18.9412	-1.97632	0.554376	-3.56494	0.000363938	0.0014043
P4ha2	319.682	-1.97564	0.36538	-5.40708	6.40601e-08	5.8316e-07
Esrp1	30.9252	-1.97555	0.417524	-4.73158	2.22782e-06	1.49871e-05
B130034C11Rik	1.0303	-1.974	1.82317	-1.08273	0.278928	0.384323
Slc45a1	6.52751	-1.97266	0.902521	-2.18572	0.0288362	0.0606599
Hist1h2bk	13.7125	-1.97001	0.602851	-3.26782	0.00108379	0.00364696
Gm10825	1.38812	-1.96991	1.88077	-1.04739	0.294918	0.401602
Gm5535	1.18563	-1.96806	1.85212	-1.0626	0.287965	0.394194
Slitrk2	1.32482	-1.96794	2.16645	-0.908368	0.363684	0.471902
Gpr3	5.66872	-1.96755	0.853852	-2.30432	0.0212047	0.0468371
Fabp5	261.851	-1.96728	0.270682	-7.26786	3.65233e-13	7.97002e-12
Prrt1	1.05405	-1.96607	1.88415	-1.04348	0.296727	0.403643
Amh	14.5729	-1.96425	0.590334	-3.32736	0.000876732	0.00303043
Gpnmb	60.1622	-1.96324	0.428924	-4.57712	4.71427e-06	2.9631e-05
Pcdhgc4	4.8105	-1.96253	0.904926	-2.16872	0.0301042	0.0629534
Rab20	5.76684	-1.96189	0.782348	-2.50769	0.0121523	0.0292878
Rhcg	22.3513	-1.96182	0.532522	-3.68402	0.000229583	0.000939011
Fmo1	1.65276	-1.96015	1.8076	-1.08439	0.278191	0.383656
Mir688	1.16903	-1.95957	1.91261	-1.02455	0.305574	0.413005
Frzb	2.0383	-1.95895	1.58927	-1.23261	0.217721	0.315085
Efcab8	1.20764	-1.95634	1.66731	-1.17336	0.240653	0.341912
Rps23	15552.2	-1.95603	0.255336	-7.66062	1.85041e-14	4.85952e-13
[truncated: 14,651 more rows]

## Sheet: DEG N_2i vs S_2i (XX)
GeneID	baseMean	log2FoldChange	lfcSE	stat	pvalue	padj
Pih1h3b	0.564395	4.53972	1.87476	2.4215	0.0154568	0.0353234
Gm6249	0.716557	4.7509	2	2.37546	0.0175273	0.0392719
Chrna6	0.738182	5.15931	1.95404	2.64033	0.00828263	0.0206518
Sprr2a3	0.810457	4.81134	2.05663	2.33943	0.019313	0.042707
Cldn2	0.828402	4.97993	2.16645	2.29866	0.0215245	0.0468652
Tmem252	0.853384	5.27222	1.80006	2.92892	0.00340147	0.00946822
4930555G01Rik	0.88406	-4.12811	1.80934	-2.28156	0.0225155	0.0486586
Cfap58	0.887397	3.54912	1.45674	2.43634	0.0148368	0.034081
4933429K18Rik	0.941903	3.73136	1.549	2.40887	0.0160018	0.0363794
Slc45a2	0.993571	3.97027	1.53062	2.59389	0.00948967	0.0232097
Hsp90ab1	62834.1	0.542559	0.168616	3.21771	0.00129219	0.00406031
Ftl1	44702.1	-2.28444	0.243074	-9.39814	5.55345e-21	2.48606e-19
Rps2	34489.9	-3.65345	0.211967	-17.2359	1.42782e-66	1.91261e-63
Hspa8	32445.4	-0.530022	0.191368	-2.76965	0.00561168	0.0146751
Rpsa	30224.1	-1.11153	0.318301	-3.49206	0.000479317	0.0016972
Fn1	26914.3	-0.677004	0.148459	-4.56022	5.11003e-06	2.8659e-05
Rplp0	26813.1	-0.865468	0.252356	-3.42955	0.000604584	0.00207986
Gnb2l1	26746.9	0.537582	0.210975	2.54809	0.0108315	0.026013
Ptma	25446	-0.891192	0.105355	-8.45898	2.69724e-17	8.5555e-16
Atp5b	23968.7	0.549567	0.139328	3.94442	7.99942e-05	0.000344466
Rpl13	23091.3	-2.6513	0.282078	-9.39917	5.49944e-21	2.46823e-19
Ybx1	22112.7	-1.08347	0.142394	-7.60894	2.76344e-14	6.03795e-13
Rpl12	21337.3	-0.587054	0.236806	-2.47905	0.0131732	0.030738
Gapdh	20955.1	-8.84585	1.54276	-5.7338	9.8207e-09	9.13556e-08
Rpl27a	19716.9	-0.839564	0.254378	-3.30046	0.000965248	0.00315471
Eif4a1	19252.2	-0.407917	0.108546	-3.758	0.000171276	0.000682206
Ncl	19192.4	0.66786	0.137712	4.84969	1.23656e-06	7.79348e-06
Rpl41	18868.4	-2.07769	0.299733	-6.9318	4.15507e-12	6.74967e-11
Rpl10	18261.1	-0.786001	0.212085	-3.70606	0.000210512	0.000819735
Rpl19	18133.3	-0.939012	0.257661	-3.64438	0.000268039	0.00101184
Rps12	17914.8	-1.29356	0.375648	-3.44353	0.000574168	0.00198818
Rps8	17111	-0.664601	0.253959	-2.61696	0.00887173	0.0219387
Dppa5a	16967.2	0.624028	0.272694	2.28838	0.0221152	0.0479295
Col1a1	16640.8	-8.18299	0.540177	-15.1487	7.72595e-52	3.84399e-49
Tpt1	16107.4	-0.77012	0.165173	-4.66249	3.12402e-06	1.82311e-05
Rpl18a	15887.7	-0.987856	0.288564	-3.42335	0.000618542	0.00212159
Rps24	15663.6	-0.640916	0.264232	-2.42558	0.015284	0.0349744
Rps23	15552.2	-1.46101	0.260488	-5.60873	2.03816e-08	1.79437e-07
Slc2a3	15481.3	0.475017	0.133686	3.55324	0.000380515	0.00137761
Rps6	15061.6	-0.923381	0.208051	-4.43825	9.06941e-06	4.82981e-05
Atp5a1	15051.6	0.54228	0.110316	4.9157	8.84669e-07	5.72274e-06
Nedd4	14959.5	0.388076	0.162882	2.38256	0.0171929	0.0386518
Rps26	14850.5	-1.76153	0.273925	-6.43071	1.27006e-10	1.62435e-09
Set	14661.4	-0.323524	0.0921825	-3.50961	0.000448766	0.0015991
Rpl7a	14485.7	-4.12657	0.548301	-7.5261	5.22769e-14	1.09813e-12
Ckb	14375	-0.548731	0.206295	-2.65993	0.00781573	0.0196397
Rpl23a	14363.9	-2.16365	0.213016	-10.1572	3.07876e-24	2.05416e-22
Actg1	14236.9	-2.32852	0.149943	-15.5294	2.19565e-54	1.31845e-51
Uba52	13748.3	-1.32777	0.241594	-5.49585	3.88824e-08	3.25372e-07
Ppia	13037	-1.74472	0.225679	-7.73099	1.06711e-14	2.4893e-13
Rpl10a	12948.1	-0.900143	0.218059	-4.12798	3.65956e-05	0.000171588
Rps16	12710.5	-0.750692	0.247284	-3.03575	0.0023994	0.00699416
Rps3a1	12633.3	-1.09921	0.214309	-5.12909	2.91139e-07	2.06682e-06
Eef1b2	12238.2	0.462487	0.189715	2.4378	0.0147771	0.0339573
Tmsb10	12043.3	-1.38756	0.229323	-6.05068	1.44232e-09	1.55713e-08
Thbs1	11929.9	-8.43525	0.731002	-11.5393	8.36127e-31	1.02537e-28
Rpl36	11811.6	-1.11041	0.336039	-3.30441	0.000951768	0.0031166
Rpl28	11755.3	-1.07555	0.312694	-3.43963	0.000582505	0.00201345
Rps10	11436.8	-0.617317	0.263951	-2.33876	0.019348	0.0427789
Rpl35	11365.9	-1.18985	0.2872	-4.14292	3.42907e-05	0.000161782
Hnrnpab	11276.7	-0.72213	0.166288	-4.34264	1.40783e-05	7.24038e-05
Ywhae	11168.7	0.582666	0.128329	4.54042	5.61427e-06	3.13055e-05
Rpl11	11126.5	-0.597052	0.2215	-2.69549	0.00702842	0.0179173
Eif4g2	10778.7	0.750293	0.166803	4.49809	6.85668e-06	3.75242e-05
Rcc2	10510.7	-0.336344	0.131934	-2.54933	0.0107929	0.025931
Ddb1	10153.6	0.662352	0.0589733	11.2314	2.85903e-29	3.0174e-27
Hspg2	9811.72	-2.37644	0.172988	-13.7377	6.04043e-43	1.59376e-40
Nanog	9679.23	0.451213	0.101254	4.45625	8.34069e-06	4.47457e-05
Rpl37	9646.4	-0.768295	0.231107	-3.32441	0.000886048	0.00292228
Mif	9642.91	-1.03506	0.276719	-3.74048	0.000183667	0.000726078
Srrm2	9557.46	-0.910915	0.252243	-3.61125	0.00030472	0.00113198
Hsp90b1	9536.54	0.988307	0.138784	7.12121	1.06987e-12	1.88762e-11
Myh9	9299.55	-0.947177	0.186615	-5.07557	3.86332e-07	2.66018e-06
Sparc	9143.97	-0.74004	0.169424	-4.36798	1.254e-05	6.50953e-05
Fasn	8911.39	-0.528106	0.231385	-2.28237	0.0224673	0.0485896
Uba1	8819.54	0.555449	0.144359	3.8477	0.00011923	0.000492123
Uhrf1	8803.51	-0.386751	0.107598	-3.59441	0.000325124	0.00119977
Calr	8715.69	0.314254	0.130365	2.41057	0.0159278	0.0362239
Fau	8673.85	-0.979933	0.328359	-2.98434	0.00284193	0.00809576
Hspa9	8635.63	0.401181	0.129154	3.10621	0.001895	0.00569742
Prdx1	8487.72	1.07847	0.184512	5.84498	5.06636e-09	4.94261e-08
Mybl2	8482.48	-0.582811	0.0852756	-6.83445	8.23226e-12	1.27315e-10
Rpl27	8409.46	-0.807162	0.244227	-3.30497	0.000949863	0.00311153
Mt2	8358.02	-1.15153	0.352702	-3.26488	0.00109512	0.00352371
Tuba1b	8333.75	-2.04603	0.241547	-8.47053	2.4427e-17	7.77646e-16
Rpl15	8188.5	-2.0229	0.200388	-10.0949	5.81853e-24	3.80917e-22
Pcbp1	8115.04	-0.65153	0.106795	-6.10075	1.05572e-09	1.1643e-08
Parp1	8106.41	0.32227	0.0925893	3.48063	0.000500228	0.00176015
Hnrnpa0	8007.06	-1.62948	0.163718	-9.95296	2.44782e-23	1.45482e-21
Hspa4	7956.29	0.363013	0.113482	3.19885	0.00137975	0.00430668
Tfcp2l1	7925.48	0.571933	0.177026	3.23078	0.00123453	0.00390378
H2afz	7913.28	-0.759822	0.0956511	-7.94368	1.96268e-15	5.07847e-14
Col1a2	7869.07	-9.29287	0.613763	-15.1408	8.71191e-52	4.21414e-49
Esrrb	7847.28	0.293086	0.122935	2.38406	0.0171226	0.0385087
Rpl17	7834.83	-7.19114	0.400616	-17.9502	4.7827e-72	8.32859e-69
Top2a	7828.93	1.0154	0.116219	8.73702	2.3934e-18	8.43697e-17
Rpl37a	7807.34	-1.60171	0.266096	-6.0193	1.75176e-09	1.86348e-08
Rpl21	7678.91	-4.66365	0.68713	-6.78714	1.14376e-11	1.73647e-10
Cct7	7656.12	0.559111	0.154304	3.62344	0.000290709	0.00108612
Ctnnb1	7542.92	0.946236	0.0980048	9.655	4.68169e-22	2.4264e-20
Cct3	7533	0.593451	0.0996219	5.95703	2.5686e-09	2.65639e-08
Hnrnpa2b1	7516.91	1.04815	0.102657	10.2101	1.78617e-24	1.22458e-22
Sox2	7465.78	-0.569681	0.141148	-4.03606	5.43569e-05	0.000243016
Prpf8	7465.39	-0.425525	0.156981	-2.71067	0.0067148	0.0171984
Srsf2	7464.33	-0.715478	0.135095	-5.29611	1.18298e-07	9.07508e-07
Rps4l	7409.88	-0.650346	0.256751	-2.53298	0.0113097	0.0269939
Cct8	7386.05	0.631785	0.125322	5.04131	4.62362e-07	3.14637e-06
Tkt	7376.13	0.724492	0.1909	3.79514	0.000147562	0.000596759
Paics	7268.76	0.885445	0.104593	8.46564	2.54741e-17	8.09502e-16
Cct5	7267.62	0.5065	0.11252	4.50144	6.74945e-06	3.70279e-05
Cct4	7085.96	0.463123	0.128678	3.59909	0.000319335	0.00118016
Canx	6991.62	0.855299	0.131896	6.48463	8.89482e-11	1.17026e-09
Cct2	6985.61	0.26547	0.101431	2.61725	0.00886405	0.0219259
Nasp	6960.49	0.796904	0.0887019	8.98407	2.60923e-19	1.01422e-17
Hspa5	6911.47	0.44019	0.14978	2.9389	0.00329375	0.00920664
Msh6	6737.66	0.497271	0.12627	3.93815	8.21131e-05	0.000352892
Bcat1	6695.55	0.671187	0.139281	4.81895	1.44318e-06	8.98514e-06
Ubb	6650.76	-5.57749	0.204586	-27.2623	1.19e-163	2.07e-159
Lama5	6645.01	-0.54718	0.213742	-2.56	0.0104672	0.0252533
Cct6a	6533.2	0.861319	0.145759	5.90918	3.43813e-09	3.472e-08
Tdh	6500.5	0.429324	0.142897	3.00442	0.00266091	0.00765016
Tdgf1	6437	1.5833	0.290775	5.44511	5.17738e-08	4.23932e-07
Marcksl1	6428.28	-0.992989	0.188599	-5.26509	1.40119e-07	1.05583e-06
Ipo5	6426.29	0.649937	0.117548	5.52913	3.2183e-08	2.72983e-07
Flnb	6402.44	-1.59269	0.195774	-8.13534	4.10794e-16	1.13549e-14
Pgam1	6392.43	-1.29856	0.157509	-8.24432	1.66103e-16	4.82088e-15
P4hb	6351.33	0.389775	0.112691	3.45879	0.000542607	0.00189131
Ewsr1	6322.2	-0.53623	0.165256	-3.24483	0.00117519	0.00373922
G3bp1	6307.04	0.282715	0.0783286	3.60934	0.000306974	0.00113907
Vim	6298.13	-1.90919	0.179796	-10.6186	2.44161e-26	1.95038e-24
Snrnp70	6295.15	-0.8258	0.0944359	-8.74455	2.23903e-18	7.94104e-17
Aars	6188.1	-0.440036	0.152716	-2.88141	0.00395902	0.01084
Hmgn1	6159.38	-0.615431	0.135674	-4.53609	5.73069e-06	3.18729e-05
Trip12	6147.42	0.743412	0.184186	4.0362	5.43244e-05	0.000242939
Ube2s	6110.83	-2.90542	0.151399	-19.1905	4.44333e-82	1.2896e-78
Eif4ebp1	6029.46	-0.760165	0.207422	-3.66482	0.000247516	0.000944813
Mt1	6005.22	-1.52949	0.383639	-3.98679	6.69741e-05	0.000293701
Klf2	5909.6	-1.17057	0.197219	-5.9354	2.93135e-09	2.99569e-08
Cdk4	5884.22	0.505271	0.14754	3.42464	0.000615622	0.00211282
Tcp1	5884.19	0.514371	0.139725	3.68131	0.00023204	0.0008918
Cnbp	5814.41	0.816156	0.122571	6.65862	2.76418e-11	3.91345e-10
Hspb1	5775.34	-1.67539	0.240435	-6.96815	3.21136e-12	5.29571e-11
Prrc2a	5754.31	-0.609948	0.177616	-3.43408	0.000594574	0.00204987
Fscn1	5736.26	-1.09033	0.178817	-6.09748	1.07757e-09	1.18482e-08
Nono	5707.96	-0.277799	0.106656	-2.60462	0.00919758	0.0225905
Mcm3	5657.54	0.349306	0.0787587	4.43514	9.20144e-06	4.89264e-05
Pdia3	5592.58	0.806232	0.105796	7.62061	2.52483e-14	5.57254e-13
Ybx3	5521.25	-0.783029	0.103292	-7.58071	3.4368e-14	7.43459e-13
Dst	5517.31	-2.25266	0.284955	-7.90532	2.67239e-15	6.79372e-14
Rpl35a	5493.3	-1.33935	0.341175	-3.9257	8.6478e-05	0.000369644
Hnrnpc	5486.07	0.60734	0.128325	4.73283	2.21409e-06	1.32587e-05
Cltc	5441.31	0.600977	0.195316	3.07695	0.00209132	0.00620518
Actn4	5364.84	-0.580324	0.169635	-3.42102	0.000623858	0.00213814
Ptges3	5343.44	-0.493684	0.209563	-2.35577	0.0184841	0.0411299
Hnrnpf	5342.73	-1.4648	0.0930354	-15.7446	7.48597e-56	5.21443e-53
Morf4l2	5299.61	0.392922	0.102042	3.8506	0.000117831	0.00048704
Uba2	5270.95	0.516461	0.127646	4.04603	5.20931e-05	0.000234406
Sf1	5263.05	-0.798539	0.152856	-5.22412	1.74981e-07	1.29536e-06
Pcbp2	5235.24	0.273091	0.0787245	3.46894	0.000522517	0.00182848
Macf1	5223.65	-0.902509	0.28182	-3.20244	0.0013627	0.00425926
Alg13	5200.3	0.535148	0.167902	3.18726	0.00143629	0.00445679
Klf4	5193.13	-1.21434	0.21625	-5.61546	1.96035e-08	1.73287e-07
Psap	5145.23	-0.485095	0.141779	-3.42149	0.000622787	0.00213488
Vcp	5127.99	-0.400414	0.159884	-2.5044	0.0122659	0.0289233
Eno1b	5120.1	-1.11307	0.303753	-3.66438	0.000247942	0.000946235
Mcm7	5100.52	0.224848	0.0960928	2.33991	0.0192885	0.042658
Ubr4	5090.09	-0.668599	0.213951	-3.12502	0.00177794	0.00538359
Malat1	5078.53	-1.21981	0.466319	-2.61583	0.00890113	0.0219989
Tubb4b	5029.34	-0.435489	0.142355	-3.05918	0.00221943	0.0065382
Nop56	5025.18	-0.660837	0.132924	-4.97156	6.64162e-07	4.38927e-06
Hmgb2	5014.3	-0.939248	0.171974	-5.46156	4.71956e-08	3.88772e-07
Atxn2l	4991.72	-1.19374	0.119433	-9.99512	1.60087e-23	9.92988e-22
Anp32a	4978.62	0.556137	0.170667	3.25861	0.00111961	0.00359192
Kdm5b	4959.31	0.961741	0.155095	6.20098	5.61139e-10	6.4756e-09
Lap3	4955.27	0.381512	0.0960204	3.97325	7.08998e-05	0.000309049
Gas5	4951.35	-1.08706	0.25689	-4.2316	2.32035e-05	0.000113247
Ctnna1	4947.38	0.283083	0.0839464	3.37218	0.000745747	0.00250849
Sf3b1	4937.81	0.437734	0.132938	3.29277	0.000992051	0.0032321
Upp1	4911.36	0.823247	0.353066	2.33171	0.0197159	0.0434769
Rbbp4	4899.93	0.748178	0.107309	6.97221	3.12008e-12	5.15005e-11
Pabpn1	4894.18	-0.500662	0.177826	-2.81546	0.00487076	0.0129555
Tubb2b	4887.76	-0.484659	0.105884	-4.57727	4.71072e-06	2.66426e-05
Ranbp1	4861.38	-0.344773	0.129426	-2.66387	0.00772481	0.0194505
Mcm6	4845.23	0.529025	0.0894865	5.91179	3.38403e-09	3.42017e-08
Usp7	4845.22	0.382505	0.154251	2.47975	0.0131474	0.0306861
Rnf10	4822.09	-0.599012	0.0923747	-6.48459	8.8976e-11	1.17026e-09
Lox	4817.36	-9.30864	0.728986	-12.7693	2.43336e-37	4.65653e-35
Fus	4789.48	0.509253	0.190297	2.67609	0.00744856	0.0188586
Cdh1	4756.94	1.16399	0.165255	7.04361	1.87317e-12	3.16692e-11
Tpm3	4735.92	-0.934647	0.176823	-5.28579	1.25164e-07	9.51065e-07
Acta2	4727.11	-10.4181	0.911105	-11.4346	2.8096e-30	3.24015e-28
Pdia6	4699.4	0.881676	0.0989726	8.90829	5.18275e-19	1.95351e-17
Mrfap1	4689.82	-1.24119	0.107239	-11.574	5.58134e-31	7.043e-29
Psmd2	4685.07	0.353491	0.0918632	3.84802	0.000119077	0.000491608
Wdr5	4645.89	0.823528	0.0840294	9.80048	1.12057e-22	6.13636e-21
Srsf1	4610.59	0.758017	0.108617	6.97878	2.97761e-12	4.92423e-11
Nid1	4598.08	0.44824	0.165297	2.71173	0.00669341	0.0171612
Snx5	4541.81	0.395421	0.122545	3.22674	0.00125211	0.00395148
Ulk1	4531.58	-0.472763	0.146254	-3.23247	0.00122724	0.00388497
Col5a1	4509.71	-2.98494	0.201609	-14.8056	1.34778e-49	5.21563e-47
Rrm2	4501.49	0.43665	0.0837498	5.21374	1.85069e-07	1.36212e-06
Raly	4501.04	-0.347643	0.122434	-2.83943	0.00451944	0.0121256
Actn1	4491.86	-0.856393	0.10741	-7.97311	1.54728e-15	4.064e-14
Tcof1	4452.65	-0.401762	0.12046	-3.33523	0.00085229	0.00282808
Gpx4	4451.39	-0.769665	0.257935	-2.98396	0.00284548	0.00810453
Atp5g3	4446.2	0.602529	0.184233	3.27047	0.00107371	0.0034593
Ywhaz	4419.53	-0.357176	0.121369	-2.94288	0.00325171	0.00910814
Pabpc4	4382.44	-1.1544	0.111083	-10.3922	2.68955e-25	1.98457e-23
Xpo1	4379.24	0.991244	0.179222	5.5308	3.1877e-08	2.70916e-07
Gdi2	4367.12	0.678148	0.16442	4.12449	3.71559e-05	0.000173747
Atp5c1	4358.04	0.404282	0.141604	2.85501	0.00430358	0.0116342
Sf3b3	4349.9	0.460689	0.115619	3.98455	6.76081e-05	0.000296109
Tet1	4344.81	-0.878331	0.313423	-2.80238	0.00507268	0.0134168
G3bp2	4340.81	0.834695	0.216905	3.8482	0.000118989	0.00049148
Odc1	4312.71	-0.474995	0.115454	-4.11415	3.88602e-05	0.000180505
Bag6	4300.45	-0.249853	0.0842374	-2.96606	0.00301644	0.00852271
Srsf5	4281.82	-0.708076	0.2308	-3.06792	0.00215556	0.00637192
Rpl29	4277.18	-2.59609	0.580207	-4.47442	7.66198e-06	4.14494e-05
Myl6	4271.89	-1.40655	0.230493	-6.10235	1.04519e-09	1.15488e-08
Gsta4	4269.81	0.556681	0.234229	2.37665	0.0174707	0.0391651
Gnai2	4263.8	-0.580642	0.127537	-4.55275	5.29504e-06	2.96202e-05
Eprs	4258.22	0.482169	0.159408	3.02474	0.00248846	0.00722354
Brd2	4258.08	-0.633893	0.169604	-3.73748	0.000185875	0.000733807
Srrm1	4224.39	-0.267343	0.104083	-2.56856	0.0102122	0.024751
Tfrc	4217.29	1.14448	0.187393	6.10736	1.01292e-09	1.12421e-08
Ezr	4189.21	-0.567663	0.127344	-4.45773	8.28335e-06	4.44518e-05
St13	4180.17	0.394568	0.153066	2.57776	0.0099444	0.0241556
Arf1	4176.51	-0.287376	0.110706	-2.59585	0.00943569	0.0231036
Zfp42	4159.73	0.696379	0.119033	5.85032	4.90621e-09	4.81605e-08
Cul4b	4133.63	0.97154	0.136265	7.12978	1.00529e-12	1.78089e-11
Alpl	4112.24	-0.461364	0.129805	-3.55428	0.000379012	0.00137302
Etf1	4108.85	0.462901	0.162217	2.85359	0.00432279	0.0116745
Ccnd3	4104.73	-0.51901	0.198214	-2.61843	0.00883346	0.0218658
Fbln2	4101.98	-3.93196	0.548071	-7.17418	7.27435e-13	1.31816e-11
Smarca4	4087.49	-0.440314	0.117448	-3.74902	0.000177529	0.000704579
Itgb1	4069.53	-1.04544	0.215022	-4.86203	1.16187e-06	7.3708e-06
Dhx9	4068.56	1.26367	0.228764	5.52389	3.31568e-08	2.80288e-07
Sf3b2	4057.4	0.315555	0.119359	2.64375	0.00819934	0.0204825
Ruvbl2	4044.67	-0.8037	0.17724	-4.53452	5.77342e-06	3.20799e-05
Lars2	4044.06	2.92696	0.724327	4.04093	5.32392e-05	0.000238822
Mlec	4038.88	0.33713	0.121073	2.78451	0.00536094	0.0140893
L1td1	4019.73	1.04995	0.157398	6.67068	2.54615e-11	3.63729e-10
Impdh2	4006.63	-0.466132	0.173763	-2.68257	0.00730583	0.0185376
Tbx3	4005.8	-0.752484	0.243665	-3.08819	0.00201382	0.00599875
Hat1	4002.72	0.927884	0.123027	7.54211	4.62422e-14	9.84427e-13
Nisch	3970.79	-0.684065	0.12596	-5.43079	5.6104e-08	4.56114e-07
Rbbp7	3957.29	0.399763	0.0839335	4.76286	1.90868e-06	1.1569e-05
Tardbp	3947.26	0.844954	0.139111	6.07397	1.24786e-09	1.35476e-08
Ankrd11	3944.55	-1.20339	0.216087	-5.56903	2.56159e-08	2.21818e-07
Tomm20	3944.47	-0.623411	0.0955169	-6.5267	6.72327e-11	9.01996e-10
Aes	3929.61	-0.966643	0.211533	-4.56971	4.884e-06	2.75689e-05
Capns1	3928.62	-0.558378	0.158739	-3.51758	0.000435507	0.00155759
Myo10	3927.26	-0.455909	0.198175	-2.30054	0.0214179	0.0466622
Clta	3919.11	-0.642504	0.160171	-4.01137	6.03681e-05	0.000267426
U2af2	3906.43	-0.334303	0.103188	-3.23976	0.00119629	0.00379664
Maz	3900.53	-0.677173	0.129324	-5.23627	1.63856e-07	1.22044e-06
Eif1	3890.3	-0.654856	0.197159	-3.32147	0.000895455	0.00294939
Mllt6	3834.11	-1.74191	0.258602	-6.73588	1.62944e-11	2.39654e-10
Ctgf	3828.73	-4.8014	0.348056	-13.7949	2.73519e-43	7.32777e-41
Brd4	3824.8	-0.691752	0.145446	-4.75608	1.97392e-06	1.19271e-05
Idh2	3824.18	0.595882	0.154261	3.86281	0.000112089	0.000466295
Gart	3812.06	0.430209	0.125422	3.4301	0.00060336	0.00207605
Ahnak	3804.23	-2.20729	0.268219	-8.22942	1.88123e-16	5.4059e-15
Cbx5	3771.46	0.680583	0.197083	3.45328	0.000553814	0.00192536
Msh2	3762.26	0.748023	0.0735138	10.1753	2.55694e-24	1.73255e-22
Mcm4	3737.27	0.345022	0.146192	2.36006	0.0182722	0.0407155
Calm2	3728.42	0.689975	0.141163	4.88779	1.01975e-06	6.52147e-06
Cdv3	3719.37	-0.658986	0.113953	-5.78295	7.34013e-09	6.96952e-08
H3f3a	3716.92	-1.937	0.116964	-16.5607	1.34131e-61	1.37397e-58
Col12a1	3706.05	-9.62912	0.756841	-12.7228	4.41884e-37	8.18614e-35
Csde1	3703.56	0.249227	0.106165	2.34755	0.0188975	0.0419157
Mthfd1	3687.65	-0.309994	0.0990443	-3.12985	0.00174894	0.00530315
Kdm1a	3682.28	0.412547	0.0990832	4.16364	3.13216e-05	0.000148944
Nudc	3681.17	-0.477019	0.198941	-2.39779	0.0164944	0.037303
Slc3a2	3675.36	-0.287404	0.11445	-2.51117	0.0120331	0.0284824
Ldhb	3664.71	1.04815	0.239453	4.37727	1.20178e-05	6.2733e-05
Serpine1	3657.74	-3.77013	0.33879	-11.1282	9.14507e-29	9.15243e-27
Etv5	3656.1	-0.347145	0.147146	-2.35919	0.0183147	0.040805
Nsun2	3653	0.276565	0.0970599	2.84942	0.00437985	0.0117993
Eif4h	3635.62	0.440459	0.121254	3.63254	0.000280646	0.00105304
Lrp1	3631.86	-1.51484	0.144277	-10.4995	8.6824e-26	6.78006e-24
Larp1	3627.95	-0.386573	0.129204	-2.99196	0.00277189	0.00792997
Lig1	3620.02	0.335013	0.111908	2.99365	0.00275664	0.00789154
Serpinh1	3619.3	-1.1783	0.200484	-5.87729	4.1703e-09	4.15322e-08
Cdc37	3616.92	-0.591752	0.143744	-4.1167	3.84333e-05	0.000178904
Pcna	3610.51	-0.366797	0.0894168	-4.1021	4.09411e-05	0.00018896
Fxr1	3577.52	0.52706	0.0970808	5.42908	5.66442e-08	4.59433e-07
Ahcy	3561.69	-0.807725	0.223984	-3.60618	0.00031074	0.00115133
Bzw1	3552.94	0.541723	0.184847	2.93066	0.00338242	0.00942273
Ccnb1	3542.12	-0.524628	0.126466	-4.14837	3.34844e-05	0.000158407
Cacybp	3541.66	0.251377	0.108483	2.3172	0.0204927	0.0449785
Aco2	3531.65	0.458382	0.111298	4.11851	3.81338e-05	0.000177842
Rbm39	3525.54	0.238002	0.0946255	2.51521	0.0118963	0.0282122
Ssrp1	3514.24	0.455049	0.0880865	5.16593	2.39245e-07	1.72585e-06
Chchd2	3502.41	-0.76529	0.263786	-2.90118	0.00371762	0.0102386
Meg3	3467.06	-1.08417	0.3275	-3.31044	0.000931491	0.0030548
Sall4	3463.66	-0.5334	0.216436	-2.46447	0.0137217	0.0318516
Vdac2	3446.78	0.379345	0.118713	3.19549	0.00139595	0.0043479
Col5a2	3446.26	-6.50427	0.510379	-12.744	3.36665e-37	6.30396e-35
Aplp2	3444	0.448789	0.111995	4.00721	6.14412e-05	0.000271696
Cdc34	3443.35	-0.740085	0.2224	-3.32773	0.000875573	0.00289321
Nolc1	3435.81	0.383931	0.105186	3.65002	0.000262219	0.000993751
Arid1a	3408	-0.905717	0.290049	-3.12263	0.00179242	0.00542272
Myl12a	3382.57	-0.436134	0.149735	-2.9127	0.00358317	0.00991064
Ahsa1	3369.39	0.274262	0.114173	2.40215	0.0162991	0.0369621
Calu	3350.84	0.273266	0.118606	2.30397	0.0212243	0.0463158
Prelid1	3347.18	-0.816644	0.248935	-3.28055	0.00103605	0.0033535
Gnas	3336.57	-0.775009	0.190467	-4.06899	4.72177e-05	0.000214799
Srsf7	3319.57	0.422958	0.158627	2.66637	0.00766754	0.0193427
Tceb2	3310.21	-0.578824	0.229761	-2.51925	0.0117606	0.0279437
Nop58	3300.2	0.516187	0.109348	4.72059	2.35162e-06	1.40243e-05
Psmd1	3288.84	0.618581	0.115993	5.33292	9.66477e-08	7.53705e-07
Rpn2	3286.79	0.337046	0.0800335	4.21131	2.53889e-05	0.000122948
Tnks2	3282.76	0.60409	0.194911	3.09931	0.00193971	0.00580479
Cd81	3281	0.493675	0.138167	3.57304	0.000352866	0.00129065
Maged1	3245.63	0.393974	0.104287	3.77778	0.000158233	0.000635779
Ubc	3244.48	-1.70465	0.249707	-6.8266	8.69482e-12	1.34111e-10
Alyref	3241.22	-1.20032	0.139311	-8.61617	6.92337e-18	2.31853e-16
Cdc20	3235.6	-0.411546	0.124637	-3.30195	0.000960155	0.00313993
Dazap1	3229.47	-0.877862	0.138015	-6.36061	2.00957e-10	2.47312e-09
Khsrp	3208.38	-0.584522	0.135977	-4.29869	1.71813e-05	8.67736e-05
Dock6	3165.63	-1.09306	0.194447	-5.62139	1.8943e-08	1.67714e-07
Ash2l	3148.07	0.700203	0.0856866	8.17167	3.04142e-16	8.48771e-15
Matr3	3145.73	1.17997	0.171549	6.87834	6.0556e-12	9.55182e-11
Ptprf	3143.44	-0.635014	0.180102	-3.52587	0.0004221	0.00151244
2019-09-02	3140.13	0.438647	0.135028	3.24857	0.00115988	0.00370066
Rad21	3137.76	0.772684	0.195492	3.9525	7.73394e-05	0.000334025
Skp1a	3120.99	0.904567	0.175262	5.16122	2.45347e-07	1.76621e-06
Tln1	3116.74	-1.09529	0.175264	-6.24936	4.12148e-10	4.85598e-09
Ganab	3115.73	0.907908	0.0792129	11.4616	2.05635e-30	2.41955e-28
Acin1	3108.8	-0.66896	0.224389	-2.98126	0.00287068	0.00816565
Jund	3103.03	-3.16954	0.238069	-13.3135	1.93098e-40	4.36701e-38
Smarcc1	3088.49	0.465811	0.186762	2.49414	0.0126263	0.0296533
Npc2	3082.42	1.17478	0.184562	6.36523	1.94994e-10	2.40653e-09
Ubap2	3077.9	-0.439567	0.125191	-3.51117	0.000446144	0.00159106
Ube2c	3072.62	-0.521368	0.14534	-3.58723	0.000334205	0.00122963
Rangap1	3067.52	0.795533	0.0779131	10.2105	1.7791e-24	1.22456e-22
Tuba1c	3036.15	-1.43911	0.203388	-7.0757	1.48701e-12	2.56638e-11
Pebp1	3032.69	-1.17859	0.169708	-6.94483	3.78905e-12	6.18393e-11
Tra2b	3026.52	-0.565668	0.14388	-3.93151	8.44127e-05	0.000361614
Atp5d	3019.74	-0.683823	0.227053	-3.01173	0.00259761	0.00749925
Cand1	3011.4	0.53009	0.15401	3.44191	0.000577619	0.00199854
Fbl	3009.44	-0.349686	0.151794	-2.30368	0.0212404	0.0463452
Dkc1	3005.28	0.998723	0.117337	8.51158	1.71581e-17	5.53317e-16
Kpna2	2991.08	-0.509677	0.115522	-4.41193	1.02454e-05	5.41629e-05
Nup188	2987.45	0.201306	0.0779694	2.58186	0.00982681	0.02391
Lars	2982.09	0.414585	0.115939	3.57589	0.000349044	0.00127856
Fat1	2976.43	-1.77786	0.342521	-5.19052	2.09711e-07	1.528e-06
Tsc22d1	2972.06	0.255487	0.0880383	2.902	0.00370786	0.0102166
Setx	2970.3	0.713371	0.267994	2.66189	0.0077703	0.0195519
Psme4	2929.46	1.03421	0.176436	5.86165	4.58296e-09	4.53001e-08
Akr1a1	2887.79	0.428866	0.172955	2.47964	0.0131514	0.0306913
Rrbp1	2886.38	-0.634608	0.276825	-2.29245	0.0218796	0.0475016
Gatad2a	2884.81	-0.489505	0.142298	-3.43999	0.000581733	0.00201118
Lincenc1	2883.3	-0.489632	0.124973	-3.91791	8.93201e-05	0.000380671
Mdm4	2881.24	-0.322958	0.139455	-2.31586	0.0205659	0.0451107
Dnajc7	2879.55	0.70061	0.146245	4.79067	1.66229e-06	1.01963e-05
Sae1	2875.27	0.935804	0.0992442	9.4293	4.12816e-21	1.88188e-19
Rsl1d1	2868.11	0.542407	0.110957	4.88844	1.0164e-06	6.50719e-06
Eif3e	2859.33	0.596444	0.16416	3.6333	0.000279815	0.00105038
Ppp1cc	2852.68	-1.30194	0.109157	-11.9272	8.53728e-33	1.22158e-30
Eftud2	2851.42	0.412018	0.129349	3.18531	0.00144599	0.00448132
Cdc42	2848.41	0.698663	0.167484	4.17152	3.02577e-05	0.000144437
Cox7c	2848.05	-0.740989	0.214412	-3.45591	0.000548437	0.00190895
Dstn	2839.43	0.592112	0.180824	3.27453	0.00105838	0.00341561
Hells	2837.07	0.638122	0.235776	2.70647	0.00680029	0.0173968
Rbm3	2821.87	-1.04934	0.127258	-8.24582	1.64029e-16	4.76863e-15
Cdt1	2821.52	-0.485768	0.108548	-4.47514	7.63601e-06	4.1359e-05
Ldb1	2817.68	-0.509034	0.136632	-3.72558	0.000194865	0.000764448
Fxr2	2811.25	-0.570554	0.135049	-4.22479	2.39169e-05	0.000116435
Atp1b1	2808.52	-0.413349	0.126374	-3.27085	0.00107225	0.00345524
Lonp1	2800.24	-0.409108	0.108058	-3.78599	0.000153097	0.000617567
Hnrnpul1	2800.02	-0.717964	0.168559	-4.25941	2.04967e-05	0.000101458
Ppan	2793.5	-0.567487	0.19171	-2.96013	0.0030751	0.00866768
U2af1	2791.04	-0.376657	0.150389	-2.50456	0.0122605	0.0289144
Actr2	2778.7	0.765073	0.183918	4.15986	3.18444e-05	0.000151183
Eif3i	2778.67	0.485484	0.161432	3.00735	0.00263534	0.00758417
Jam2	2751.56	1.39024	0.138374	10.047	9.47284e-24	5.99855e-22
Cdk1	2739.53	0.450053	0.118743	3.79013	0.000150569	0.000607932
Rab7	2736.16	-0.514158	0.10456	-4.91736	8.77178e-07	5.6785e-06
Llgl2	2729.48	-0.720738	0.124674	-5.78101	7.42546e-09	7.03903e-08
Kmt2b	2725.43	-0.756128	0.178072	-4.24618	2.17442e-05	0.000106934
Ptms	2721.77	-0.602858	0.255364	-2.36078	0.0182364	0.0406566
Mapk1	2712.34	0.588546	0.136149	4.32283	1.54043e-05	7.85507e-05
Rnf44	2711.44	-0.448479	0.15844	-2.83059	0.00464616	0.0124207
Adh5	2711.17	0.469943	0.168209	2.79381	0.00520916	0.0137429
Arl6ip1	2706.54	1.32949	0.121824	10.9132	9.96319e-28	8.98958e-26
Tuba1a	2693.34	-1.20045	0.189056	-6.34969	2.15745e-10	2.6439e-09
Grsf1	2692.48	-0.618808	0.113467	-5.45363	4.93519e-08	4.05766e-07
Tcf3	2688.99	-0.832261	0.128434	-6.48009	9.16662e-11	1.20292e-09
Tpm1	2675.45	-1.81539	0.183167	-9.91114	3.72367e-23	2.15586e-21
Rnf4	2674.93	0.506267	0.0922902	5.4856	4.12078e-08	3.4351e-07
Hyou1	2674.72	0.350843	0.151718	2.31246	0.0207522	0.0454221
Cic	2674.63	-1.2425	0.198178	-6.26962	3.61927e-10	4.30211e-09
Tmem131	2671.89	-0.767008	0.204062	-3.7587	0.000170801	0.000680781
Prps1	2666.14	0.675678	0.0957321	7.05802	1.68895e-12	2.88348e-11
Bax	2663.07	0.477907	0.199959	2.39003	0.016847	0.0380017
Ak4	2659.49	0.937455	0.19145	4.89661	9.75023e-07	6.26302e-06
Cse1l	2656.63	0.769391	0.15951	4.82346	1.41089e-06	8.80935e-06
Safb	2655.96	-0.364389	0.158079	-2.30511	0.0211603	0.046205
Ghitm	2655.42	0.378074	0.098583	3.83508	0.000125521	0.000516012
Ep400	2623.59	-0.788663	0.252563	-3.12264	0.00179239	0.00542272
Ppp1r14b	2621.79	-1.55178	0.230536	-6.73118	1.68287e-11	2.47096e-10
Naa50	2619.77	0.741572	0.143739	5.15916	2.48054e-07	1.78423e-06
Plxna1	2616.84	-1.22698	0.225628	-5.43804	5.38689e-08	4.39735e-07
Rpa1	2615.88	0.803167	0.0963636	8.33476	7.76566e-17	2.37248e-15
Ubqln4	2614.98	-0.290558	0.0864954	-3.35923	0.000781604	0.00261848
Sdha	2612.86	0.666814	0.0992325	6.71971	1.82085e-11	2.65564e-10
Rbpms2	2612.72	0.82845	0.154217	5.37196	7.78872e-08	6.19045e-07
Qars	2609.14	0.698258	0.0481522	14.5011	1.19281e-47	4.07286e-45
Cherp	2607.31	-0.782517	0.125177	-6.25127	4.07131e-10	4.80663e-09
Tomm70a	2605.29	0.695199	0.138937	5.00369	5.62423e-07	3.76984e-06
Snrpa	2603.5	-1.19563	0.22444	-5.32716	9.97612e-08	7.76247e-07
Ssb	2588.54	0.658969	0.086767	7.59469	3.08535e-14	6.70765e-13
Phb	2580.64	-0.48023	0.194358	-2.47085	0.0134791	0.0313595
Ccnf	2575.84	0.439263	0.116643	3.76587	0.000165969	0.000663799
Bub1b	2571.64	0.416587	0.0833871	4.99582	5.85872e-07	3.91495e-06
Copa	2561.25	0.192468	0.079403	2.42394	0.0153531	0.0351188
Tagln	2559.8	-8.8249	0.669993	-13.1716	1.27799e-39	2.74753e-37
Sub1	2558.59	0.635555	0.16243	3.91279	9.12351e-05	0.000387883
Uck2	2558.17	-0.546304	0.104013	-5.25228	1.50224e-07	1.12468e-06
Col4a1	2554.2	-0.568855	0.20458	-2.7806	0.00542585	0.0142469
Eif2s1	2554.03	0.306636	0.133662	2.29412	0.0217838	0.0473351
Lima1	2546.03	0.59612	0.13648	4.36781	1.25496e-05	6.51188e-05
Plxnb2	2543.7	-0.796593	0.130442	-6.10688	1.016e-09	1.1262e-08
Psmb1	2541.88	0.747137	0.227815	3.27958	0.00103962	0.0033613
Ccng1	2536.55	0.31284	0.126457	2.47389	0.0133652	0.0311277
Gga2	2535.18	0.641182	0.0904354	7.08994	1.34167e-12	2.33172e-11
Nup62	2533.88	-0.290509	0.0874366	-3.32251	0.000892105	0.00294003
Psma2	2525.43	0.500219	0.145318	3.44223	0.000576943	0.0019966
Slc7a5	2517.38	0.24287	0.106835	2.27333	0.0230065	0.0495528
Amotl2	2515.15	-0.951231	0.286376	-3.32161	0.000894995	0.00294844
Immt	2514.2	0.432692	0.118769	3.64314	0.000269334	0.00101586
Hmgb1	2513.41	-3.8104	0.694949	-5.48299	4.18193e-08	3.48108e-07
Psmb3	2511.39	-0.567816	0.195925	-2.89813	0.00375398	0.0103289
Snhg1	2510.91	-0.711616	0.221084	-3.21876	0.00128746	0.00404981
Tpx2	2509.69	0.400967	0.0810601	4.94653	7.55464e-07	4.96252e-06
Smc4	2508.47	1.00015	0.15022	6.65794	2.77691e-11	3.92828e-10
Rbmxl2	2506.95	-1.85449	0.262808	-7.05644	1.70826e-12	2.91073e-11
Gnb2	2497.5	-0.573787	0.200675	-2.85928	0.00424606	0.0115065
Rpl7l1	2493.25	0.622442	0.163786	3.80033	0.000144505	0.000586028
Papola	2482.27	0.532848	0.138162	3.8567	0.000114928	0.000476627
Ap2a1	2481.13	-0.484452	0.104139	-4.65197	3.28778e-06	1.91036e-05
Ywhab	2471.77	0.409792	0.142543	2.87487	0.00404197	0.0110411
Rpn1	2471.47	0.456602	0.0611449	7.46755	8.17041e-14	1.66799e-12
Scd1	2468.89	0.469433	0.143993	3.26011	0.00111368	0.0035762
Kmt2d	2462.36	-1.84796	0.292824	-6.31083	2.77538e-10	3.34699e-09
Tle3	2445.28	-0.516204	0.121575	-4.24597	2.17653e-05	0.000106947
Tnc	2438.08	-10.4	0.811882	-12.8098	1.44592e-37	2.7977e-35
2610507B11Rik	2434.28	0.468794	0.150192	3.1213	0.00180054	0.00544351
Fkbp3	2432.04	0.479536	0.121981	3.93123	8.45134e-05	0.00036189
Vasp	2430.26	-0.425497	0.083762	-5.07983	3.77769e-07	2.6074e-06
H2afy	2424.71	-0.279784	0.0866836	-3.22764	0.00124814	0.0039418
Pdia4	2423.56	0.42887	0.137572	3.11742	0.00182443	0.00550618
Fem1b	2422.86	0.385012	0.121344	3.17291	0.00150922	0.00465325
Myl12b	2410.84	-0.667919	0.180318	-3.70411	0.00021213	0.000825298
Wbp11	2408.51	-0.195261	0.0736638	-2.6507	0.00803252	0.0201307
Aldh2	2393.99	0.653352	0.0930844	7.01892	2.23582e-12	3.74985e-11
Ppa1	2389.45	0.399018	0.154098	2.58939	0.00961473	0.0234628
Pcnt	2388.55	-0.645942	0.244166	-2.64551	0.00815689	0.0203911
Akap1	2388.54	0.33401	0.129901	2.57127	0.0101327	0.0245821
Trap1a	2385.84	0.49345	0.182563	2.70289	0.00687388	0.0175748
2700094K13Rik	2385.63	-0.551132	0.238251	-2.31324	0.0207094	0.0453798
Slc1a5	2385.14	-1.72723	0.185727	-9.29982	1.4068e-20	6.10925e-19
Sulf2	2378.51	-0.591611	0.142651	-4.14725	3.36489e-05	0.000159056
Ssr3	2376	0.597591	0.115281	5.18378	2.17434e-07	1.5803e-06
Gab1	2368.45	-0.385176	0.169341	-2.27457	0.022932	0.0494167
Arih2	2362.15	-0.75468	0.100538	-7.50637	6.07876e-14	1.26773e-12
Pim1	2361.88	-1.10151	0.162791	-6.76642	1.32011e-11	1.97155e-10
Ddost	2357.25	0.295246	0.128285	2.30149	0.0213642	0.0465569
Fbxo15	2356.7	1.57447	0.137956	11.4128	3.60717e-30	4.07892e-28
Ddx39	2351.22	0.410857	0.125783	3.26638	0.0010893	0.0035063
Fam120a	2344.84	-0.630874	0.219649	-2.87219	0.00407632	0.0111192
Egr1	2343.34	-8.94395	0.768785	-11.6339	2.77212e-31	3.54954e-29
Slc38a2	2341.2	-1.34629	0.227706	-5.91238	3.37193e-09	3.4119e-08
Smg1	2340.5	-0.746218	0.320471	-2.3285	0.0198856	0.0437951
Tmbim6	2336.13	0.339031	0.10754	3.15262	0.00161814	0.00494529
Wdr43	2327.19	0.420554	0.118223	3.55729	0.000374701	0.00135995
Gtse1	2322.77	-0.584233	0.107554	-5.432	5.57266e-08	4.53257e-07
Cox5b	2315.74	-1.33913	0.227751	-5.87981	4.10749e-09	4.09432e-08
Vegfa	2311.2	-1.79384	0.259294	-6.91818	4.57496e-12	7.37669e-11
Psip1	2303.5	0.499183	0.138972	3.59198	0.000328179	0.00121053
Rab1	2300.45	0.545581	0.133228	4.0951	4.21983e-05	0.000194454
Trim25	2295.71	0.610707	0.10797	5.65625	1.54717e-08	1.38807e-07
Fkbp9	2292.03	0.363823	0.0702433	5.17946	2.22527e-07	1.61328e-06
Epha2	2286.16	-0.733469	0.165041	-4.44416	8.82377e-06	4.71485e-05
Rcn1	2283.78	0.431202	0.135244	3.18833	0.00143099	0.00444352
Metap2	2280.1	0.3715	0.132354	2.80686	0.00500276	0.0132539
Erdr1	2278.76	-7.81624	0.782528	-9.98845	1.71234e-23	1.05366e-21
Rpl36al	2277.88	-2.10126	0.236558	-8.88263	6.52957e-19	2.44004e-17
Ftsj3	2277.34	0.426336	0.0899568	4.73934	2.14419e-06	1.28888e-05
Plec	2273.1	-3.04678	0.261689	-11.6427	2.49871e-31	3.22315e-29
Smc1a	2271.15	0.848806	0.112519	7.54364	4.57039e-14	9.74159e-13
Cttn	2268.19	-0.472651	0.113063	-4.18043	2.90962e-05	0.000139236
Ube2i	2265.02	-0.727531	0.0928914	-7.83206	4.79925e-15	1.17876e-13
Cd164	2262.55	0.643178	0.11855	5.42538	5.78323e-08	4.67979e-07
Atp5g2	2261.84	-1.1147	0.219819	-5.07099	3.95762e-07	2.71866e-06
Slc20a1	2261.25	-0.276974	0.118222	-2.34283	0.0191382	0.0423795
Smc3	2254.56	0.58916	0.16274	3.62024	0.000294328	0.00109823
Chmp4b	2251.71	-0.78208	0.165188	-4.73449	2.19607e-06	1.31734e-05
Hs6st1	2248.17	-0.84069	0.150433	-5.58845	2.29101e-08	1.99778e-07
Srcap	2243.73	-0.927606	0.231017	-4.01531	5.93672e-05	0.000263327
Ddx6	2242.09	0.709391	0.224967	3.15332	0.00161425	0.00493688
Fgf4	2241.96	1.04662	0.174346	6.00312	1.93562e-09	2.04532e-08
Rps27l	2232.93	0.637376	0.226458	2.81455	0.0048846	0.0129843
Lbr	2227.62	1.05257	0.143138	7.35353	1.93035e-13	3.76428e-12
Tpm4	2223.04	-0.531086	0.12422	-4.27537	1.90822e-05	9.5269e-05
Smg5	2222.02	-0.51973	0.126223	-4.11754	3.82932e-05	0.000178442
Trrap	2215.8	-0.739756	0.212856	-3.47538	0.000510122	0.00179098
Tcf25	2211.31	-0.454666	0.0909658	-4.99821	5.78642e-07	3.86813e-06
Eed	2196.81	0.585866	0.138446	4.23174	2.31891e-05	0.000113209
Kdm3a	2196.18	0.599072	0.186243	3.21661	0.00129715	0.00407369
Rrm1	2195.86	0.45092	0.104467	4.31639	1.58605e-05	8.06024e-05
Fblim1	2195.06	1.2728	0.202524	6.28469	3.28515e-10	3.91833e-09
Nup88	2194.86	0.294403	0.121849	2.41613	0.0156865	0.0357806
Rnps1	2193.94	-0.391821	0.0747206	-5.24382	1.57286e-07	1.17402e-06
Leng8	2193.52	-0.802815	0.249903	-3.21251	0.00131582	0.00412462
Dek	2187.45	0.533685	0.201574	2.64758	0.0081069	0.0202894
Sin3a	2182.29	0.378029	0.143474	2.63483	0.00841798	0.0209505
Dnaja2	2180.62	0.258167	0.100553	2.56748	0.0102441	0.0248048
Wdr82	2178.84	0.246394	0.102153	2.41202	0.0158643	0.0361267
Rest	2175.64	-1.23353	0.529101	-2.33138	0.0197335	0.0434986
Arf6	2174.66	-0.666468	0.0945177	-7.05125	1.77319e-12	3.0184e-11
Ticrr	2173.32	-0.633389	0.257779	-2.4571	0.0140063	0.0324343
Tet2	2171.17	-0.775624	0.313358	-2.4752	0.0133161	0.0310259
Vapa	2168.42	0.798624	0.0808833	9.87378	5.40846e-23	3.07788e-21
Brwd1	2167.25	-0.741853	0.184195	-4.02754	5.63632e-05	0.000251347
Nampt	2162.5	0.932507	0.167387	5.57095	2.53353e-08	2.19606e-07
U2surp	2160.43	0.372734	0.152658	2.44163	0.014621	0.0336341
Got1	2153.41	0.283157	0.11382	2.48775	0.0128555	0.0301178
Erh	2151.4	-1.29289	0.225936	-5.72236	1.05054e-08	9.71026e-08
Lgals1	2146.35	-3.70441	0.337896	-10.9632	5.74408e-28	5.37782e-26
Ddx54	2140.01	-0.342412	0.121035	-2.82904	0.0046688	0.0124774
Ckap5	2135.85	0.540882	0.157323	3.43804	0.000585947	0.00202414
Eif1a	2134.51	0.588671	0.127061	4.63297	3.60454e-06	2.08467e-05
Klhl13	2134.09	-0.610386	0.207483	-2.94186	0.00326253	0.00913402
Serf2	2134.06	-1.09854	0.172025	-6.38594	1.70351e-10	2.12196e-09
Zfp706	2132.2	0.926399	0.102838	9.00833	2.09212e-19	8.28004e-18
Ppp6r3	2127.56	0.6627	0.12462	5.31776	1.0505e-07	8.13767e-07
Hn1l	2126.65	0.65423	0.145038	4.51075	6.45997e-06	3.55319e-05
Ap2m1	2126.21	-0.797795	0.107877	-7.39539	1.40992e-13	2.79639e-12
Xrn2	2124.91	0.379182	0.119513	3.17272	0.00151016	0.00465533
Eif3m	2123.94	0.323289	0.141836	2.27932	0.0226479	0.0489015
Bcam	2122.48	-1.03411	0.226474	-4.56614	4.96784e-06	2.79425e-05
Ccna2	2121.73	0.504211	0.0964059	5.23009	1.69432e-07	1.25659e-06
Ppp1cb	2119.17	1.18374	0.178903	6.61665	3.67422e-11	5.13919e-10
Adrm1	2118.76	-1.14776	0.138646	-8.27834	1.24902e-16	3.68026e-15
Nxf1	2113.23	-0.484732	0.19685	-2.46245	0.0137993	0.0320102
Nhp2l1	2111.03	-1.59735	0.15852	-10.0766	7.0105e-24	4.52151e-22
Zfp598	2101.39	-0.894653	0.165391	-5.40933	6.32598e-08	5.08355e-07
Col4a2	2098.49	-1.5246	0.218567	-6.97544	3.04926e-12	5.03793e-11
Vps35	2096.52	1.23884	0.149873	8.26592	1.3862e-16	4.07071e-15
Myo1c	2093.26	-1.06385	0.135606	-7.84517	4.32374e-15	1.07103e-13
Tnk2	2086.94	-0.912561	0.154736	-5.89754	3.68964e-09	3.70753e-08
Nudt4	2080.81	-0.421934	0.125147	-3.3715	0.000747587	0.00251273
Sf3b5	2079.23	-1.20363	0.212158	-5.67327	1.40098e-08	1.26538e-07
Plagl1	2073.65	-0.976237	0.282025	-3.46152	0.00053713	0.00187334
Tbrg1	2070.32	0.622295	0.194682	3.19647	0.0013912	0.00433619
Psma6	2069.04	0.952103	0.129134	7.37296	1.66878e-13	3.28363e-12
Scpep1	2069.02	0.673802	0.154468	4.36209	1.28826e-05	6.67673e-05
Drosha	2066.25	0.477042	0.11447	4.1674	3.08099e-05	0.000146832
Ywhah	2065.81	-0.776726	0.124378	-6.24488	4.24115e-10	4.98686e-09
Impa2	2061.35	-0.88634	0.103201	-8.58846	8.81442e-18	2.92928e-16
Psmb7	2060.64	0.537902	0.224183	2.39939	0.0164225	0.0371791
Got2	2055.98	-1.01661	0.183626	-5.53633	3.0887e-08	2.63531e-07
Slc29a1	2051.54	0.805605	0.147322	5.46832	4.54318e-08	3.74774e-07
Ap2a2	2048.33	-0.268515	0.096911	-2.77074	0.00559296	0.0146306
Copg1	2047.65	0.218933	0.0777196	2.81696	0.004848	0.0129028
Bcas2	2042.6	0.240272	0.0970212	2.47649	0.0132682	0.0309274
Hprt	2039.23	0.641414	0.133271	4.81285	1.48792e-06	9.23403e-06
Psmd7	2036.06	0.293114	0.114462	2.5608	0.010443	0.025206
Mdh1	2031.89	0.914099	0.149741	6.10451	1.03115e-09	1.14155e-08
Ppp2r5c	2031.03	0.665865	0.10266	6.48613	8.80682e-11	1.16095e-09
Map2k1	2029.92	0.272695	0.0676631	4.03018	5.57335e-05	0.000248666
Ncor2	2017.55	-1.74148	0.196976	-8.84109	9.47866e-19	3.48231e-17
Inpp5d	2014.84	-0.267525	0.104781	-2.55318	0.0106745	0.0256854
Atp6v1a	2013.82	0.797445	0.183509	4.34554	1.38931e-05	7.15603e-05
Psma1	2013.69	0.758024	0.110057	6.88754	5.67654e-12	9.02752e-11
Irf2bpl	2008.65	-1.20674	0.214301	-5.63106	1.79104e-08	1.59048e-07
Pafah1b1	2005.46	0.436834	0.108754	4.01673	5.90104e-05	0.000261877
Ndufa4	2005.46	0.607279	0.195259	3.11012	0.00187009	0.00563129
Loxl2	2000.08	-4.71649	0.461608	-10.2175	1.6551e-24	1.14373e-22
Rrn3	1998.94	0.828474	0.162772	5.08979	3.5846e-07	2.49191e-06
Phgdh	1994.84	-1.9469	0.1885	-10.3284	5.24218e-25	3.81955e-23
Pnn	1993.8	-0.395785	0.157876	-2.50693	0.0121784	0.0287596
Naa15	1989.87	0.727229	0.215229	3.37886	0.000727882	0.00245551
Arpc1b	1985.38	-0.871881	0.163383	-5.33644	9.47896e-08	7.39546e-07
Dnajc8	1975	0.490254	0.151001	3.2467	0.00116752	0.00372024
Dars	1974.7	0.726877	0.132894	5.4696	4.51042e-08	3.73133e-07
Hmgcs1	1974.14	1.34258	0.134812	9.95893	2.30521e-23	1.37476e-21
Uqcrq	1970.46	-0.846796	0.237069	-3.57194	0.00035435	0.00129499
Pias2	1968.9	0.84717	0.119326	7.09965	1.25069e-12	2.18014e-11
2019-09-01	1968.18	1.20288	0.205212	5.86162	4.5836e-09	4.53001e-08
Mgea5	1964.19	0.426234	0.169136	2.52007	0.0117333	0.0278863
Mprip	1958.78	-0.379378	0.118506	-3.20133	0.00136795	0.00427331
Kifc1	1958.38	-0.751136	0.110814	-6.77832	1.2158e-11	1.8236e-10
Atp5g1	1956.12	-0.533634	0.210723	-2.53239	0.0113287	0.0270281
Rab5c	1955.52	-0.747534	0.168302	-4.44161	8.92869e-06	4.76507e-05
Psmc6	1946.65	0.536626	0.121264	4.42525	9.63302e-06	5.10613e-05
Scrib	1946.22	-0.566824	0.179509	-3.15763	0.00159056	0.0048704
Csnk2a1	1944.15	0.538787	0.173979	3.09684	0.00195593	0.00584631
Slc39a7	1938.43	-0.413562	0.174297	-2.37274	0.0176567	0.0395159
Fkbp5	1936.4	0.392881	0.120885	3.25004	0.00115388	0.00368556
Fgd1	1934.61	-0.772872	0.179151	-4.31409	1.60265e-05	8.13422e-05
Scaf1	1932.88	-0.978231	0.138806	-7.04746	1.82212e-12	3.08766e-11
Ier2	1932.69	-1.23653	0.137694	-8.9803	2.70033e-19	1.04497e-17
Slc16a1	1929.1	0.473339	0.109115	4.33796	1.43812e-05	7.37872e-05
Ilf2	1926.81	0.377877	0.0822774	4.59272	4.3751e-06	2.48981e-05
Psmd12	1922.48	0.671427	0.131555	5.10377	3.32961e-07	2.32859e-06
Cdca7	1922.35	0.539718	0.0721868	7.47668	7.6221e-14	1.56523e-12
Eif5b	1920.91	0.490935	0.146256	3.35668	0.000788857	0.00264074
Sf3a2	1918.77	-0.862436	0.197765	-4.36092	1.29519e-05	6.70471e-05
Tead1	1913.45	-1.05541	0.268935	-3.92442	8.69406e-05	0.000371348
Tnpo3	1912.72	0.456167	0.123897	3.68182	0.000231574	0.000890598
Prmt5	1907.82	0.682006	0.175255	3.8915	9.96256e-05	0.000419357
Nup93	1906.17	0.484066	0.0997773	4.85147	1.22552e-06	7.72951e-06
Trim6	1904.21	0.664101	0.147178	4.51224	6.41462e-06	3.53399e-05
Bgn	1900.83	-8.25189	0.581298	-14.1956	9.75148e-46	3.14467e-43
Dnajb6	1894.33	-1.14134	0.16745	-6.81603	9.35883e-12	1.43844e-10
Fstl1	1893.98	-0.990499	0.233525	-4.2415	2.2203e-05	0.000108883
Hmgcr	1892.48	0.966998	0.155718	6.20995	5.30013e-10	6.13674e-09
Adss	1892.21	0.660139	0.174169	3.79023	0.000150507	0.000607821
Rtcb	1890.03	0.49	0.132356	3.70215	0.000213781	0.000830793
Atp6v1b2	1888.76	0.928779	0.0936182	9.92093	3.37609e-23	1.97291e-21
Ssbp4	1886.24	-1.33024	0.228537	-5.82067	5.86126e-09	5.64848e-08
Smc2	1884.37	0.592459	0.239351	2.47527	0.0133134	0.0310259
Ooep	1879.38	1.21816	0.20505	5.9408	2.83638e-09	2.90717e-08
Cobl	1879.06	-0.498275	0.208303	-2.39206	0.0167539	0.0378064
Ltbp4	1878.57	-1.12973	0.190677	-5.92486	3.12568e-09	3.18121e-08
Edf1	1873.67	-0.875011	0.251215	-3.48311	0.000495625	0.00174571
Yme1l1	1873.31	1.01812	0.158411	6.42707	1.30089e-10	1.66083e-09
C77080	1869.89	-0.630464	0.141138	-4.46701	7.93197e-06	4.27771e-05
Luc7l2	1866.08	-0.48097	0.154451	-3.11407	0.00184528	0.00556333
Ddx1	1863.23	0.890734	0.106919	8.33093	8.0208e-17	2.44186e-15
Slc7a3	1859.45	0.870232	0.181138	4.80425	1.55335e-06	9.60925e-06
Mat2a	1858.87	0.71008	0.239061	2.9703	0.00297513	0.00842558
Atic	1857.11	1.08571	0.171545	6.32899	2.46765e-10	2.9974e-09
Sf3b4	1853.3	-1.95318	0.17597	-11.0995	1.26152e-28	1.25532e-26
Rnf187	1853.18	-0.542952	0.210083	-2.58446	0.00975315	0.0237607
Fxyd6	1847.75	2.11386	0.258012	8.1929	2.55e-16	7.18468e-15
Cnot3	1840.19	-0.866665	0.130817	-6.62505	3.47139e-11	4.8633e-10
Dhcr24	1839.15	0.411656	0.132576	3.10507	0.00190235	0.00571558
Dusp1	1838.56	-1.83482	0.240283	-7.6361	2.23901e-14	4.95427e-13
Snrpg	1837.21	-0.511537	0.208961	-2.448	0.014365	0.0331372
Ddx23	1835.18	0.509515	0.135071	3.77219	0.000161821	0.000648552
Myadm	1834.8	-0.526771	0.18493	-2.84849	0.00439266	0.0118247
Ssr1	1834.29	0.912996	0.10323	8.84429	9.21101e-19	3.39832e-17
Psmc2	1833.5	0.53435	0.202106	2.64391	0.00819532	0.0204756
Ccnb2	1832.95	0.372026	0.115245	3.22814	0.00124597	0.00393639
Supt6	1832.57	0.445496	0.139413	3.19552	0.00139581	0.0043479
Sp1	1829.21	0.534721	0.16569	3.22724	0.0012499	0.00394593
Gcsh	1827.26	0.392085	0.171711	2.28339	0.0224073	0.048466
Dab2ip	1827.07	-0.70929	0.18248	-3.88695	0.000101511	0.000426264
Smad7	1823.74	-1.31201	0.183066	-7.16686	7.67358e-13	1.38188e-11
Psma4	1823.13	0.352942	0.145429	2.4269	0.0152284	0.0348748
Smu1	1822.14	0.686147	0.10832	6.33445	2.38185e-10	2.90547e-09
Ezh2	1820.43	0.936628	0.115101	8.13746	4.03673e-16	1.11758e-14
Csnk1g2	1818.24	-0.410518	0.130827	-3.13787	0.0017018	0.00517013
Las1l	1817.55	0.399712	0.132013	3.02783	0.00246318	0.0071621
Anp32e	1811.27	0.72278	0.105221	6.86914	6.45917e-12	1.01151e-10
Picalm	1810.36	0.618466	0.161007	3.84123	0.000122422	0.000503983
E2f4	1805.8	-0.515661	0.141493	-3.64442	0.000267995	0.00101184
Cndp2	1805.39	0.39271	0.145673	2.69583	0.00702145	0.0179021
Gnl3l	1803.03	0.567566	0.220996	2.56822	0.0102222	0.0247682
Adgrl1	1800.22	-1.45462	0.22543	-6.45264	1.09915e-10	1.4284e-09
Coro1b	1796.47	-0.348142	0.126482	-2.75251	0.00591412	0.0153554
Ogdhl	1795.82	0.759915	0.1864	4.0768	4.56593e-05	0.000208472
Rdx	1792.09	0.593152	0.182407	3.25182	0.0011467	0.00366532
Pak4	1790.92	-0.636718	0.126177	-5.04623	4.50613e-07	3.07123e-06
Tmem259	1790.72	-1.28644	0.228646	-5.62631	1.84102e-08	1.63236e-07
Ireb2	1789.77	0.706309	0.177646	3.97594	7.01012e-05	0.000305759
Nap1l4	1788.35	0.381342	0.0936409	4.07239	4.6534e-05	0.000212066
Spen	1785.68	-1.26493	0.329595	-3.83783	0.000124124	0.00051039
Copb2	1783.91	0.532553	0.191001	2.78822	0.00529986	0.0139519
Grn	1782.34	0.986108	0.162017	6.08645	1.15441e-09	1.26274e-08
Polr2b	1780.71	0.344881	0.142582	2.41883	0.0155704	0.0355504
Nckap1	1776.84	0.728986	0.135427	5.38287	7.33076e-08	5.85587e-07
Cenpf	1775.53	0.531285	0.168517	3.15271	0.00161765	0.00494465
Tpd52	1771.03	-0.398456	0.11803	-3.37587	0.000735814	0.00247986
Mtch2	1768.51	0.792642	0.120395	6.58365	4.59038e-11	6.3442e-10
Rere	1768.19	-0.750219	0.223611	-3.35502	0.000793594	0.00265558
Cyr61	1766.01	-3.99409	0.293234	-13.6208	3.01086e-42	7.38467e-40
Dnm2	1763.82	-0.644669	0.121342	-5.31284	1.07929e-07	8.33472e-07
Kank2	1757.6	0.786367	0.130057	6.04634	1.48176e-09	1.59477e-08
Pum2	1757.17	0.523152	0.179647	2.91211	0.00358993	0.00992617
Ints3	1751.94	0.40439	0.122426	3.30313	0.000956119	0.00312908
Cfdp1	1748.18	0.660471	0.170268	3.87901	0.000104884	0.000438628
Zfp710	1748.01	-0.42992	0.110073	-3.90576	9.39309e-05	0.000397983
Lsm14a	1745.68	0.438268	0.16476	2.66004	0.00781315	0.0196397
Dot1l	1744.91	-1.36222	0.283636	-4.80271	1.56529e-06	9.67601e-06
Taf10	1744.64	-1.35468	0.258785	-5.23476	1.65201e-07	1.22888e-06
Prc1	1744.23	0.581122	0.0906322	6.41187	1.43743e-10	1.8165e-09
Timp2	1743.59	-7.01254	0.417177	-16.8095	2.07803e-63	2.41245e-60
Nup85	1739.94	0.52625	0.146333	3.59626	0.000322829	0.0011918
Ucp2	1739.34	0.858166	0.254104	3.37722	0.00073222	0.00246871
Stk38	1736.82	0.491691	0.15727	3.12642	0.00176947	0.00536074
Kif11	1735.53	0.432656	0.165691	2.61122	0.00902199	0.0222261
Kif23	1734.11	-0.356122	0.132792	-2.68181	0.00732253	0.0185773
Spns1	1733.89	-0.471506	0.15807	-2.98289	0.00285544	0.00812628
Dbf4	1729.78	0.39632	0.124487	3.18363	0.00145442	0.00450423
Traf7	1727.78	-0.513288	0.15769	-3.25504	0.00113375	0.00363258
B4galt6	1726.99	-1.09112	0.174786	-6.24259	4.30389e-10	5.05722e-09
Uqcrc2	1725.7	1.07299	0.15977	6.71587	1.86954e-11	2.72208e-10
Ctps	1720.81	0.285339	0.0678063	4.20815	2.57474e-05	0.000124373
Diap1	1719.6	0.236015	0.0931544	2.53358	0.0112903	0.026956
Nme1	1718.71	0.76471	0.18574	4.1171	3.83668e-05	0.000178689
Zmiz2	1716.42	-0.623295	0.119671	-5.20842	1.90456e-07	1.39679e-06
Thop1	1713.45	-0.581977	0.188254	-3.09145	0.00199182	0.00593829
Tipin	1710.86	0.562099	0.104849	5.36103	8.27479e-08	6.54987e-07
Midn	1710.07	-1.10666	0.143271	-7.72422	1.12544e-14	2.60963e-13
Wdr18	1707.51	-0.520575	0.154363	-3.37241	0.000745133	0.00250787
Myh10	1707.01	-0.801253	0.207503	-3.8614	0.000112739	0.000468767
Galnt2	1705.43	-0.707999	0.097034	-7.29639	2.95585e-13	5.63164e-12
Taf1	1705.27	0.876377	0.227109	3.85884	0.000113926	0.000473035
Ptp4a2	1701.12	0.463896	0.102658	4.51885	6.21775e-06	3.43406e-05
Bub1	1700.53	1.203	0.146327	8.22126	2.01368e-16	5.758e-15
Terf1	1699.2	0.458106	0.0751244	6.09797	1.07425e-09	1.18249e-08
Atad3a	1698.42	-0.370211	0.114075	-3.24533	0.00117313	0.0037347
Tor1aip2	1695.94	0.481553	0.137572	3.50038	0.000464595	0.0016501
Ccne1	1695.62	-0.413639	0.161683	-2.55833	0.0105177	0.0253641
Cops6	1695.62	0.448108	0.181056	2.47496	0.0133249	0.0310422
AU018091	1694.97	0.52565	0.103138	5.09656	3.45879e-07	2.41505e-06
Firre	1691.39	-1.37748	0.302492	-4.55377	5.26933e-06	2.95048e-05
Phrf1	1690.08	-0.51755	0.11763	-4.39984	1.08333e-05	5.69771e-05
Idh1	1689.57	0.73989	0.139222	5.31446	1.06972e-07	8.27551e-07
2310036O22Rik	1686.15	-1.20283	0.207225	-5.80448	6.45674e-09	6.18809e-08
Nup107	1686.07	0.625863	0.120606	5.18931	2.11071e-07	1.53662e-06
Ctc1	1683.14	0.450874	0.159499	2.82681	0.00470143	0.0125511
Umps	1682.73	0.459061	0.126578	3.6267	0.000287063	0.00107388
Rpp25	1682.42	-0.590945	0.186149	-3.17458	0.00150053	0.00462973
Setd1a	1681.79	-0.955939	0.19927	-4.7972	1.609e-06	9.90076e-06
Rfc1	1680.46	0.354171	0.14127	2.50705	0.0121745	0.0287568
Ube2l3	1679.96	-0.497399	0.209356	-2.37586	0.0175083	0.039235
Mycn	1677.45	-0.340255	0.126049	-2.69938	0.00694686	0.0177405
Uqcrh	1675.88	0.707643	0.181228	3.90472	9.43354e-05	0.000399406
Rrp9	1673.21	-0.408198	0.156423	-2.60957	0.00906552	0.0223165
Trim71	1669.03	-1.6284	0.568943	-2.86215	0.0042078	0.0114242
Nf2	1668.2	0.386984	0.132308	2.92488	0.00344592	0.00956595
Ralbp1	1660.05	-0.286379	0.096506	-2.96748	0.00300255	0.00849218
Ap2b1	1659.63	0.590649	0.111148	5.31408	1.07198e-07	8.28927e-07
Lrpap1	1659.37	-0.65739	0.153168	-4.29197	1.77096e-05	8.91828e-05
Apobec3	1658.78	0.919565	0.135031	6.81001	9.75922e-12	1.49733e-10
Lefty2	1654.61	1.61112	0.147521	10.9213	9.11886e-28	8.27544e-26
Nup133	1652.86	0.307965	0.0982265	3.13525	0.00171708	0.005212
Abl1	1646.4	-0.693975	0.165189	-4.20109	2.65631e-05	0.000127958
Prkar1a	1644.73	0.391529	0.0993246	3.94191	8.08342e-05	0.000347911
Birc5	1643.77	0.483613	0.157072	3.07893	0.00207747	0.00616829
Slc38a10	1642.87	-0.574775	0.0916284	-6.27289	3.54409e-10	4.21563e-09
Rbpms	1641.67	-0.403358	0.148173	-2.72221	0.00648467	0.0166653
Cdk2	1640.55	0.472423	0.148632	3.17848	0.00148052	0.00457529
Adprh	1638.01	0.37106	0.151015	2.4571	0.0140063	0.0324343
Gtpbp4	1636.6	0.785242	0.123256	6.37084	1.87991e-10	2.3267e-09
Ide	1635.26	0.431774	0.0676625	6.38129	1.75599e-10	2.1842e-09
Wsb1	1630.26	-2.10897	0.167164	-12.6161	1.72029e-36	3.05684e-34
H2afj	1629.05	-2.84505	0.30939	-9.19571	3.72542e-20	1.56702e-18
Fgfr1	1628.84	-0.669818	0.147514	-4.54071	5.60664e-06	3.12829e-05
Ifitm3	1627.77	-1.41215	0.215202	-6.56196	5.31057e-11	7.24923e-10
Gabarapl2	1626.07	-0.832059	0.192008	-4.33347	1.46776e-05	7.51312e-05
Atp5j	1620.34	0.481396	0.172215	2.79531	0.00518498	0.0136888
2019-09-07	1619.32	0.783038	0.220671	3.54845	0.00038751	0.00139973
Hspa14	1617.75	0.379355	0.0769399	4.93054	8.20026e-07	5.34429e-06
Ubr7	1612.14	0.895676	0.121693	7.36011	1.83753e-13	3.59537e-12
Txnl1	1611.7	0.592731	0.109168	5.42953	5.65014e-08	4.58488e-07
Sumo2	1610.35	-2.32804	0.568971	-4.09168	4.28261e-05	0.000196982
Mta1	1610.24	-0.206587	0.0910005	-2.27017	0.023197	0.0499201
Gabbr1	1609.21	-2.02302	0.273695	-7.39153	1.45154e-13	2.87566e-12
Ss18	1608.35	-0.321621	0.125262	-2.56759	0.0102408	0.024803
Paxip1	1607.33	-0.610587	0.191014	-3.19656	0.00139079	0.00433571
Gabpa	1606.73	0.447543	0.183486	2.43912	0.0147232	0.0338469
Pcsk6	1604.34	0.367799	0.12623	2.91371	0.00357162	0.00988496
Glyr1	1601.27	0.389127	0.135878	2.8638	0.00418597	0.0113773
Ddx18	1601.22	-0.432228	0.132859	-3.25328	0.00114082	0.00364918
Plaa	1601.07	0.654391	0.133058	4.91809	8.73917e-07	5.66371e-06
Laptm4a	1599.95	0.804336	0.138084	5.82498	5.71208e-09	5.51386e-08
Agfg1	1599.33	-0.427508	0.17609	-2.42778	0.0151916	0.0348091
Nsa2	1597.33	-0.695339	0.223218	-3.11506	0.00183905	0.00554646
Sumo3	1596.74	0.607272	0.0881098	6.89222	5.49286e-12	8.77547e-11
Farsb	1596.06	0.606674	0.123715	4.9038	9.4002e-07	6.05829e-06
Shmt1	1595.95	0.819468	0.124295	6.59291	4.31285e-11	5.98915e-10
Pdhb	1593.02	0.327153	0.112724	2.90225	0.0037049	0.01021
Wdr77	1592.21	0.46988	0.114123	4.1173	3.83329e-05	0.000178579
Taf7	1590.97	0.390834	0.134833	2.89865	0.00374768	0.0103162
Rnf126	1583.45	-1.30103	0.188185	-6.91353	4.72738e-12	7.61541e-11
Tufm	1583.3	-0.966973	0.149931	-6.44944	1.12266e-10	1.45414e-09
Ccnl2	1581.72	-0.800155	0.202606	-3.94932	7.83748e-05	0.000338161
Ncln	1579.47	-0.647848	0.123332	-5.25289	1.49728e-07	1.12241e-06
Ints1	1579.05	-0.563258	0.153266	-3.67504	0.000237817	0.000911185
Setd8	1578.86	-0.485381	0.094207	-5.15228	2.57338e-07	1.84669e-06
Rbpj	1578.27	-0.520161	0.199073	-2.61292	0.00897729	0.0221431
Samd4b	1575.65	-0.875976	0.129695	-6.75411	1.43715e-11	2.13173e-10
Asah1	1575.51	0.793403	0.157623	5.03354	4.81496e-07	3.26764e-06
Taf1d	1575.28	-0.941706	0.179478	-5.24691	1.5467e-07	1.15697e-06
2019-09-15	1575.08	0.519255	0.147703	3.51553	0.000438873	0.00156834
Cds2	1573.26	0.871757	0.120574	7.23005	4.82804e-13	9.00165e-12
Gpc3	1572.52	0.904454	0.106574	8.48659	2.12796e-17	6.83696e-16
Lman2	1572.45	-0.286	0.109625	-2.6089	0.00908338	0.0223479
Cirh1a	1570.94	0.306602	0.112391	2.728	0.00637189	0.0164021
Carm1	1569.26	-0.685263	0.1902	-3.60285	0.000314746	0.00116493
Wasf2	1567.64	-0.657388	0.222779	-2.95085	0.00316899	0.00890509
Hmmr	1566.41	0.459314	0.169213	2.71442	0.00663925	0.0170374
Mrpl15	1565.91	0.458982	0.173132	2.65106	0.00802397	0.0201165
Git1	1564.81	-0.410996	0.128668	-3.19423	0.00140205	0.0043644
Etl4	1564.27	-0.78016	0.244244	-3.19419	0.00140225	0.0043644
Idh3a	1557.72	0.57349	0.0947681	6.05151	1.43496e-09	1.55111e-08
Tead2	1557.22	-0.552297	0.113299	-4.8747	1.08976e-06	6.93859e-06
Fmr1	1556.14	0.653371	0.274633	2.37907	0.0173565	0.0389542
BC005537	1553.41	0.562707	0.194703	2.89008	0.00385141	0.0105753
Ect2	1553.34	1.02357	0.248767	4.11456	3.87912e-05	0.00018028
Itga5	1552.53	-2.44298	0.18102	-13.4957	1.65872e-41	3.90336e-39
Kcmf1	1552.18	-0.39031	0.0932378	-4.18618	2.83693e-05	0.000135945
Safb2	1550.93	-1.05339	0.201416	-5.2299	1.69602e-07	1.25732e-06
Trim8	1550.47	-0.895621	0.162088	-5.52552	3.28503e-08	2.77832e-07
Brca1	1549.48	0.457775	0.195383	2.34296	0.0191314	0.0423754
Trim24	1549.28	-1.05067	0.153968	-6.82398	8.85552e-12	1.36348e-10
Nbr1	1547.36	0.548101	0.145588	3.76474	0.000166721	0.000666655
Itpr3	1547.08	-0.816442	0.21501	-3.79722	0.000146327	0.00059259
L3mbtl2	1544.65	0.39025	0.117855	3.31127	0.00092872	0.00304629
Copz1	1544.29	0.493175	0.16627	2.96611	0.00301588	0.00852271
Erf	1543.91	-1.01005	0.185832	-5.43531	5.47025e-08	4.45552e-07
Cd2bp2	1542.53	-0.228937	0.0962821	-2.37778	0.0174174	0.0390685
Bcap31	1541.88	0.881839	0.156465	5.636	1.74047e-08	1.54952e-07
Mcmbp	1541.2	0.249176	0.0837609	2.97485	0.00293133	0.00831913
Pmpca	1540.95	0.279189	0.100998	2.76428	0.00570479	0.0148976
D19Bwg1357e	1540.46	0.368393	0.106089	3.47248	0.000515675	0.00180829
Herc4	1540.21	0.820989	0.153792	5.33829	9.38274e-08	7.32366e-07
Pnma5	1539.28	-0.872086	0.309594	-2.81687	0.00484947	0.0129047
Rex2	1538.56	-3.18932	0.214446	-14.8723	4.98516e-50	1.97299e-47
M6pr	1538.56	0.411259	0.0774375	5.31085	1.09117e-07	8.40781e-07
Ptprs	1537.82	-0.981718	0.22995	-4.26927	1.96112e-05	9.75463e-05
Ogdh	1537.21	0.574917	0.0992879	5.7904	7.02178e-09	6.69646e-08
Gtf2i	1534.59	0.373549	0.105736	3.53283	0.000411131	0.00147617
Kif20b	1533.73	0.460702	0.201079	2.29115	0.0219547	0.047641
Tnrc18	1530.8	-0.946997	0.234191	-4.04369	5.26158e-05	0.000236452
Fam129b	1530.05	-0.697241	0.148431	-4.69741	2.63476e-06	1.55848e-05
Wbp2	1528.67	0.274825	0.117961	2.3298	0.0198168	0.0436712
Anxa2	1528.45	-2.39947	0.460054	-5.21563	1.83189e-07	1.35057e-06
Nup210	1527.81	0.447245	0.165994	2.69434	0.00705272	0.0179739
Bzw2	1525.6	0.864498	0.144103	5.99916	1.98344e-09	2.08825e-08
Zfp219	1524.4	-0.922235	0.144858	-6.36647	1.93427e-10	2.39059e-09
Foxp4	1522.76	-1.14422	0.186377	-6.1393	8.28868e-10	9.3122e-09
Brix1	1520.99	0.377222	0.144397	2.6124	0.00899088	0.0221641
Hadh	1516.64	0.791209	0.128612	6.15191	7.65547e-10	8.62863e-09
Sugt1	1513.36	0.502015	0.135715	3.69902	0.000216431	0.000838846
Vbp1	1513.18	1.54328	0.170792	9.03602	1.62474e-19	6.51918e-18
Sephs2	1512.09	0.876171	0.155214	5.64492	1.65255e-08	1.47501e-07
Gps1	1511.04	-0.836215	0.122131	-6.84689	7.54728e-12	1.17347e-10
Sdhd	1510.76	0.886955	0.130713	6.78551	1.15679e-11	1.75169e-10
Tcea1	1508.17	-0.626687	0.220822	-2.83797	0.00454009	0.012167
Plp2	1505.83	-0.586249	0.160696	-3.64818	0.000264103	0.000999756
Klf9	1505.74	-0.479853	0.191007	-2.51223	0.0119972	0.0284089
Golm1	1505.69	0.29834	0.104018	2.86817	0.00412856	0.0112476
Sik1	1503.49	-1.06123	0.141404	-7.50498	6.14379e-14	1.27976e-12
Sap30	1501.17	-0.856958	0.123608	-6.93287	4.12397e-12	6.7054e-11
Rfc5	1500.9	0.414532	0.0810414	5.11507	3.13628e-07	2.204e-06
Xrcc5	1500.29	0.442175	0.137357	3.21916	0.00128567	0.00404493
Snx18	1499.07	-0.631821	0.105636	-5.98114	2.21586e-09	2.31753e-08
Sfr1	1496.57	0.489301	0.120333	4.06623	4.77795e-05	0.000217014
Srebf1	1496.46	-0.3171	0.127775	-2.4817	0.0130756	0.0305595
Cyfip1	1494.82	0.502028	0.152316	3.29596	0.000980871	0.00319837
Zfp638	1494.3	1.14166	0.177865	6.41866	1.37477e-10	1.74619e-09
Stt3a	1494.19	1.14923	0.158318	7.25896	3.90073e-13	7.34349e-12
Rbm10	1491.19	-0.340437	0.115648	-2.94373	0.00324282	0.00908616
Tmem59	1489.94	0.291864	0.110312	2.64581	0.00814962	0.0203817
Zwint	1485.73	0.540757	0.0727096	7.43721	1.02833e-13	2.07021e-12
Manf	1485.38	-0.346862	0.139146	-2.49279	0.0126745	0.0297579
Piezo1	1483.96	-1.69491	0.259561	-6.52988	6.58208e-11	8.85099e-10
Shc1	1481.17	-0.675596	0.131797	-5.12602	2.95923e-07	2.09736e-06
Copb1	1480.6	0.780772	0.130832	5.96776	2.40533e-09	2.50367e-08
Lrpprc	1479.73	0.712964	0.109394	6.51741	7.15325e-11	9.56733e-10
Map1lc3b	1477.86	-0.72415	0.17263	-4.19482	2.73091e-05	0.000131225
Psmd14	1477.13	0.57325	0.136222	4.20821	2.57404e-05	0.000124373
Morc1	1476.86	1.87227	0.134051	13.9668	2.48606e-44	6.87179e-42
Otud5	1475.88	-0.32895	0.115408	-2.85032	0.00436751	0.0117752
Mesdc2	1473.84	0.821746	0.134484	6.11036	9.94061e-10	1.1054e-08
Bms1	1473.79	0.379159	0.114019	3.32541	0.000882878	0.00291348
Clptm1	1473.4	-0.383504	0.080402	-4.76983	1.84381e-06	1.12148e-05
Ubp1	1472.17	-0.510071	0.193153	-2.64075	0.00827215	0.0206348
Fdft1	1471.42	0.657414	0.159898	4.11145	3.93174e-05	0.000182378
Col3a1	1468.05	-9.5885	0.739838	-12.9603	2.05545e-38	4.26115e-36
Nrd1	1467.73	0.910469	0.072102	12.6275	1.48921e-36	2.67352e-34
Seh1l	1466.96	0.848967	0.109387	7.7611	8.41946e-15	2.00296e-13
Sec24c	1465.99	0.425266	0.111259	3.8223	0.00013221	0.000541083
Crtap	1465.8	-0.508446	0.193267	-2.63079	0.00851862	0.0211647
Psmd13	1464.9	0.427944	0.156108	2.74133	0.00611913	0.0158348
Igf2	1461.18	-7.66958	0.457448	-16.766	4.32608e-63	4.7084e-60
Zcchc8	1461.02	-0.312962	0.0925731	-3.3807	0.000723011	0.00244097
Dynll2	1460.53	0.310799	0.106269	2.92463	0.00344866	0.00957203
App	1453.02	-2.66316	0.370295	-7.19201	6.38437e-13	1.16906e-11
Tcf7l1	1451.55	-1.02516	0.173399	-5.91212	3.37729e-09	3.41534e-08
Lamb1	1448.69	1.87182	0.139448	13.423	4.43233e-41	1.01559e-38
Atxn7l3	1448.29	-0.526204	0.224396	-2.34498	0.0190281	0.0421787
Kdm6b	1447.93	-0.982931	0.129986	-7.56184	3.97421e-14	8.52302e-13
Usp28	1447.73	0.872592	0.154513	5.64736	1.62933e-08	1.45727e-07
Ubqln2	1447.38	-0.530474	0.165536	-3.20458	0.00135259	0.00423328
Acadm	1447.08	0.575444	0.098604	5.83591	5.34976e-09	5.1987e-08
Basp1	1446.67	-1.75641	0.143999	-12.1974	3.20946e-34	5.03509e-32
Elp2	1445.21	0.654257	0.121292	5.39406	6.88846e-08	5.5152e-07
Eif2a	1445	0.501973	0.0949134	5.28875	1.23158e-07	9.38585e-07
Wdr36	1444.06	0.315036	0.108385	2.90664	0.0036533	0.0100838
Nudcd2	1439.88	0.5547	0.131326	4.22383	2.40183e-05	0.000116831
Twf1	1439.27	0.457248	0.0836048	5.46917	4.52158e-08	3.73253e-07
Prr12	1438.92	-1.12224	0.192837	-5.8196	5.89887e-09	5.67844e-08
Sec61b	1437	-0.936841	0.21967	-4.26477	2.00112e-05	9.92807e-05
Utp3	1436.96	-0.389855	0.123386	-3.15964	0.00157965	0.00484296
Rab11fip5	1435.74	-0.497211	0.182056	-2.73109	0.00631256	0.0162758
Knop1	1435.03	0.503167	0.164883	3.05166	0.0022758	0.00667748
Ikbkap	1434.29	0.332078	0.126612	2.6228	0.00872105	0.0216214
Dctn1	1432.51	-0.493913	0.129688	-3.80846	0.000139835	0.000568811
Ube2m	1430.77	-0.732535	0.23093	-3.1721	0.00151339	0.00466116
Chtf18	1430.32	-0.633911	0.13345	-4.75016	2.03253e-06	1.22619e-05
Eif4ebp2	1427.99	-0.58714	0.220261	-2.66565	0.00768392	0.0193728
Trmt1	1427.54	-0.50115	0.136804	-3.66327	0.000249012	0.000949901
Lman1	1426.22	0.573722	0.0818838	7.00654	2.44278e-12	4.07848e-11
Drg1	1425.93	1.16594	0.121767	9.57522	1.01638e-21	5.01396e-20
Prpf6	1425.52	0.519765	0.0881326	5.89754	3.68963e-09	3.70753e-08
Plekha7	1425.49	-0.489717	0.18891	-2.59234	0.00953266	0.0232985
Nr0b1	1424.53	0.610712	0.208459	2.92965	0.00339345	0.00944945
Sbf1	1424.44	-0.533013	0.18121	-2.94142	0.00326713	0.00914544
Fam21	1424.36	0.435735	0.149836	2.90807	0.00363663	0.0100426
Mrps5	1422.65	-0.359778	0.137593	-2.61479	0.00892829	0.0220392
Cdc42bpb	1422.49	-0.587197	0.192547	-3.04963	0.00229121	0.00671929
Gpbp1	1421.77	0.628047	0.121192	5.18226	2.19218e-07	1.59128e-06
Fbrsl1	1420.4	-1.94961	0.225947	-8.62858	6.21158e-18	2.09629e-16
Trp53inp1	1420.04	0.809894	0.207275	3.90734	9.33181e-05	0.000395483
Nat10	1419.81	0.28628	0.120583	2.37413	0.0175902	0.0393774
Igf2bp3	1419.71	0.833502	0.103288	8.06967	7.04905e-16	1.90905e-14
Impact	1414.86	1.02042	0.137014	7.44756	9.50825e-14	1.92755e-12
Kif2c	1413.58	0.472007	0.107686	4.38317	1.16962e-05	6.12381e-05
Sart1	1410.2	-0.339465	0.145566	-2.33203	0.0196991	0.0434558
Naa40	1409.9	0.439083	0.117351	3.74163	0.000182833	0.000722944
Ubfd1	1406.2	0.376098	0.122404	3.0726	0.00212205	0.00628993
Inppl1	1404.3	-0.590362	0.143289	-4.12007	3.78765e-05	0.000176832
Cpsf3	1401.59	0.358939	0.107041	3.35328	0.000798594	0.00267129
Rtn3	1401.17	0.595931	0.138337	4.30783	1.64864e-05	8.35546e-05
Tfe3	1400.92	0.337746	0.108402	3.11569	0.00183516	0.00553664
Rlim	1399.2	0.592531	0.18774	3.15613	0.00159877	0.00489469
Mcf2	1398.96	1.14311	0.132066	8.6556	4.90346e-18	1.67102e-16
Src	1398.33	-0.406963	0.177067	-2.29836	0.0215413	0.046896
Cat	1396.52	0.605631	0.124667	4.85799	1.18584e-06	7.50374e-06
Rbm42	1395.72	-0.460752	0.192605	-2.39221	0.0167471	0.037796
Zfp428	1395.27	-1.09632	0.337972	-3.24383	0.00117935	0.0037511
Snrpc	1395.09	-1.04881	0.197872	-5.30047	1.15506e-07	8.88319e-07
Aifm1	1393.08	0.708566	0.104753	6.76416	1.34087e-11	2.00086e-10
Pola1	1392.13	1.38183	0.169939	8.13133	4.24594e-16	1.17021e-14
Yy1	1390.36	-0.835965	0.193612	-4.31773	1.5764e-05	8.01501e-05
Psmd6	1389.41	0.504553	0.108102	4.66736	3.0509e-06	1.78403e-05
Usp14	1388.39	0.781311	0.121498	6.43067	1.27045e-10	1.62435e-09
Renbp	1388.33	0.942338	0.138782	6.79003	1.12108e-11	1.70651e-10
Myo9b	1387.65	-0.764413	0.200639	-3.8099	0.000139024	0.000566041
Gigyf1	1387.21	-0.480754	0.164018	-2.9311	0.00337764	0.00941393
Rqcd1	1385.63	0.622289	0.108592	5.73051	1.00128e-08	9.29439e-08
Sdhb	1382.51	0.620075	0.129667	4.78206	1.73506e-06	1.0609e-05
Tacc2	1381.19	0.594237	0.0970943	6.1202	9.34561e-10	1.04323e-08
Ik	1380.6	0.336412	0.0988358	3.40375	0.000664677	0.00226466
Ube2k	1378.31	0.349903	0.11738	2.98094	0.00287361	0.00817264
Pald1	1376.94	0.39546	0.121656	3.25064	0.00115147	0.00367854
Dnajc21	1373.72	-0.243771	0.0773302	-3.15234	0.00161969	0.00494829
Gmps	1373.49	0.524048	0.152289	3.44114	0.00057926	0.00200382
Atp13a1	1372.14	-0.653807	0.166016	-3.93822	8.20887e-05	0.000352874
Tuba4a	1370.28	0.819194	0.129874	6.3076	2.83389e-10	3.4081e-09
Pck2	1369.73	-0.40171	0.161352	-2.48965	0.012787	0.0299857
Sqle	1368.85	0.590977	0.132526	4.45933	8.22163e-06	4.4216e-05
Mcrs1	1368.14	-0.59446	0.124611	-4.77053	1.83738e-06	1.11797e-05
Tubb6	1367.82	-0.525726	0.157151	-3.34536	0.000821744	0.00274135
Kdm4a	1366.7	-0.60078	0.148046	-4.05807	4.94794e-05	0.000224014
Ap3b1	1362.96	0.360933	0.116599	3.0955	0.00196478	0.00586758
Qdpr	1362.37	0.616309	0.202861	3.03809	0.00238085	0.0069494
Paip2	1358.47	0.857123	0.111289	7.70181	1.34156e-14	3.0699e-13
Rrs1	1357.5	-0.593846	0.125954	-4.71477	2.41979e-06	1.43964e-05
Fpgs	1352.16	-0.564337	0.120308	-4.69076	2.7219e-06	1.60458e-05
Gse1	1352.05	-1.34938	0.131929	-10.2281	1.48446e-24	1.0299e-22
Uqcrb	1351.63	0.531402	0.221043	2.40406	0.0162141	0.036803
Ubr3	1351.49	-0.482124	0.18529	-2.60199	0.00926833	0.0227514
Txnip	1350.47	1.94154	0.353492	5.49245	3.96406e-08	3.31239e-07
Rnf19b	1350.16	-1.32471	0.143644	-9.22215	2.9119e-20	1.23678e-18
Adipor1	1349.27	-0.249169	0.0790263	-3.15299	0.00161605	0.00494152
Zfp622	1347.5	-0.99184	0.145104	-6.83536	8.17994e-12	1.26618e-10
Cox7a2	1347.18	1.03464	0.258003	4.01019	6.0671e-05	0.000268494
Ccdc80	1346.21	-9.7487	0.879129	-11.089	1.41795e-28	1.40296e-26
Zc3h18	1346.2	-0.504303	0.142594	-3.53664	0.000405253	0.00145807
Srsf9	1343.4	-0.50388	0.137568	-3.66278	0.000249491	0.00095152
Gmnn	1342.67	0.438597	0.143528	3.05582	0.00224444	0.00659992
Mthfd2	1341.43	-0.254912	0.102933	-2.47648	0.0132685	0.0309274
Dlst	1341.08	0.435844	0.103809	4.1985	2.68689e-05	0.000129181
Kpna3	1339.23	0.61018	0.200101	3.04936	0.00229333	0.00672211
2019-03-02	1338.29	0.393619	0.136308	2.88772	0.00388051	0.0106485
Ice1	1338.27	-0.491138	0.206075	-2.3833	0.0171584	0.0385838
Ruvbl1	1338.17	-0.554642	0.143532	-3.86424	0.000111436	0.000463913
Gna11	1336.07	-0.656624	0.135144	-4.85869	1.18168e-06	7.48827e-06
Ckap4	1335.59	-1.15825	0.189817	-6.10191	1.04807e-09	1.15733e-08
Hexb	1335.03	1.24287	0.169288	7.34179	2.10752e-13	4.09145e-12
Cops5	1332.59	0.44783	0.0763907	5.86236	4.56336e-09	4.51771e-08
Farsa	1328.7	-0.322433	0.119426	-2.69986	0.00693687	0.0177176
Grb10	1328.55	-0.917014	0.150393	-6.09745	1.07772e-09	1.18482e-08
Faf1	1326.82	0.522279	0.138924	3.75945	0.000170287	0.000679144
Rbck1	1326.51	-0.391739	0.148931	-2.63034	0.00852993	0.0211867
Gtf2h1	1325.06	-0.506577	0.100223	-5.05451	4.31503e-07	2.95022e-06
Esco2	1322.68	1.32673	0.201655	6.57923	4.7289e-11	6.51496e-10
Ppp6r1	1320.81	-0.446233	0.165711	-2.69284	0.00708469	0.0180422
Sh3bp1	1320.4	-0.946298	0.164609	-5.74875	8.99032e-09	8.40351e-08
Cul1	1320.34	0.523592	0.160896	3.25423	0.00113702	0.00364019
Anxa7	1319.59	-0.662368	0.117577	-5.63347	1.76618e-08	1.57e-07
Ppp2r4	1319.53	0.530665	0.206806	2.566	0.0102878	0.0248959
Tgif1	1318.62	0.748486	0.143464	5.21724	1.81604e-07	1.34002e-06
Pacsin2	1317.69	-0.373213	0.123143	-3.03074	0.00243958	0.00709703
Pgrmc1	1315.88	1.04193	0.13834	7.53167	5.0094e-14	1.05738e-12
Timm23	1315.55	-1.13945	0.282075	-4.03954	5.35563e-05	0.000240121
Kif15	1314.81	0.531464	0.223766	2.37509	0.0175446	0.0393017
Cops2	1314.77	0.688379	0.16004	4.30131	1.69794e-05	8.58536e-05
Gna13	1314.67	0.244565	0.0932879	2.62162	0.00875131	0.0216809
Cebpz	1314.46	0.851099	0.155617	5.46918	4.52133e-08	3.73253e-07
Hirip3	1313.26	0.660029	0.168102	3.92637	8.62369e-05	0.000368704
Pitrm1	1311.63	0.467447	0.0801628	5.83121	5.50257e-09	5.33232e-08
Tmem39a	1311.03	0.640656	0.145445	4.40481	1.05878e-05	5.57534e-05
Fzd5	1305.92	-0.602412	0.19672	-3.06228	0.00219661	0.00647895
Skiv2l2	1304.91	0.621997	0.0916741	6.78487	1.16192e-11	1.75793e-10
Pomp	1303.51	0.565187	0.231292	2.44361	0.0145412	0.0334771
Get4	1300.5	-0.701308	0.135485	-5.17626	2.26378e-07	1.63914e-06
Blm	1299.86	0.363122	0.121735	2.9829	0.00285533	0.00812628
Pak1ip1	1299.47	0.193351	0.0820593	2.35623	0.0184616	0.0410901
Rhox5	1299.28	-0.663731	0.290257	-2.2867	0.0222131	0.0480939
Suclg1	1296.72	0.880652	0.145725	6.04325	1.5104e-09	1.62459e-08
Mtcl1	1295.49	-0.696242	0.164018	-4.2449	2.18691e-05	0.000107397
Csnk1e	1294.5	-0.481646	0.160474	-3.00139	0.00268748	0.00771452
Epn1	1293.69	-0.752389	0.159222	-4.72541	2.29656e-06	1.37148e-05
Capza2	1292.91	0.781039	0.136278	5.73123	9.97037e-09	9.25995e-08
Pcbp4	1291.87	-1.57357	0.163797	-9.60681	7.48312e-22	3.78811e-20
Nr1h2	1289.61	-0.958676	0.145369	-6.5948	4.25832e-11	5.91815e-10
Cul2	1288.99	0.585741	0.13298	4.40472	1.0592e-05	5.57586e-05
Strn4	1288.72	-0.460149	0.116891	-3.93655	8.26601e-05	0.00035498
Tyro3	1284.5	0.277698	0.121261	2.29008	0.0220164	0.0477453
Aebp2	1283.94	-0.408806	0.127121	-3.21588	0.00130045	0.00408183
Dnttip2	1282.27	0.438397	0.143364	3.05794	0.00222868	0.00656021
Rpa2	1280.15	0.72166	0.135727	5.31699	1.05496e-07	8.16855e-07
Golgb1	1277.71	-0.398189	0.160965	-2.47376	0.0133698	0.0311334
Tm9sf2	1276.75	0.7518	0.116899	6.43122	1.26586e-10	1.62086e-09
Atp5l	1274.33	-1.86684	0.192382	-9.70383	2.90394e-22	1.52777e-20
Fbn1	1273.99	-5.68704	0.350634	-16.2193	3.68259e-59	3.20643e-56
Slc25a13	1272.37	0.805477	0.172013	4.68264	2.83197e-06	1.66495e-05
Eif2d	1271.84	0.662667	0.112523	5.88918	3.88114e-09	3.89321e-08
Cks2	1271.8	-0.35039	0.147762	-2.37131	0.0177253	0.0396441
Ube2d2a	1271.37	-0.767001	0.0831799	-9.22099	2.94366e-20	1.24723e-18
Dync1li1	1269.5	-0.570589	0.175332	-3.25434	0.00113656	0.00364019
Rbm33	1269.25	-0.800763	0.236569	-3.3849	0.000712044	0.00240814
Fam193b	1268.87	-1.3172	0.237732	-5.54071	3.01256e-08	2.57539e-07
Dlgap5	1268.59	0.594341	0.118795	5.00307	5.64256e-07	3.77921e-06
Lactb2	1266.57	0.752385	0.121549	6.18998	6.01718e-10	6.90726e-09
Nynrin	1266.21	0.905129	0.247634	3.6551	0.00025708	0.00097693
2019-03-05	1265.35	-0.380957	0.0883661	-4.31112	1.62429e-05	8.23686e-05
Bri3bp	1264.02	-0.363124	0.131276	-2.76612	0.00567277	0.0148238
Pvrl2	1262.16	-0.981715	0.107195	-9.15825	5.27474e-20	2.18181e-18
Degs1	1262.04	0.525075	0.128523	4.08544	4.39925e-05	0.000201548
Clasrp	1260.28	-1.52953	0.222461	-6.8755	6.17723e-12	9.72606e-11
Emd	1258.36	0.784008	0.126229	6.21101	5.26449e-10	6.09952e-09
Ola1	1257.19	0.757598	0.17817	4.25211	2.11767e-05	0.000104408
Lamb2	1255.68	-0.719531	0.158057	-4.55234	5.30518e-06	2.96674e-05
Ube2o	1255.56	-0.700601	0.174041	-4.0255	5.68551e-05	0.000253151
Ncbp1	1252.93	0.399772	0.0972524	4.11066	3.94525e-05	0.000182866
Mrps2	1252.69	0.371199	0.0897461	4.1361	3.53259e-05	0.000166126
Cd2ap	1252.14	-0.527537	0.199006	-2.65087	0.00802857	0.0201252
Atp6ap1	1251.32	0.500722	0.156546	3.19856	0.00138118	0.00430882
Tm7sf3	1249.99	0.689239	0.122198	5.64034	1.69714e-08	1.51326e-07
Phf12	1249.82	-0.696919	0.189714	-3.67353	0.000239223	0.000916171
Ociad1	1247.39	0.572054	0.113754	5.02887	4.93389e-07	3.34444e-06
Zfp516	1244.9	-1.03344	0.20223	-5.11025	3.21735e-07	2.25642e-06
Nmd3	1244.02	0.677039	0.104159	6.50006	8.02891e-11	1.06567e-09
Tsen34	1243.43	-0.445472	0.134447	-3.31335	0.000921844	0.00302487
Fam60a	1243.01	-1.02369	0.153265	-6.67923	2.40208e-11	3.44846e-10
Ccdc88c	1242.61	-0.885677	0.304178	-2.9117	0.00359465	0.00993764
Tmed10	1241.97	-0.395374	0.129958	-3.04232	0.00234766	0.00686403
Rexo1	1240.41	-1.31702	0.180133	-7.31141	2.64363e-13	5.0563e-12
Tax1bp1	1240.15	0.552013	0.129666	4.25718	2.07017e-05	0.00010234
Sdad1	1240.06	0.416136	0.11512	3.61481	0.000300566	0.00111928
Zc3h4	1237.51	-0.664434	0.255511	-2.60042	0.00931102	0.0228369
Nudt21	1236.41	-0.271269	0.119353	-2.27283	0.0230365	0.0496052
Dusp9	1236.14	0.321892	0.137349	2.34361	0.0190981	0.0423122
Tomm22	1235.66	0.348198	0.112904	3.08402	0.00204226	0.00607514
Cabin1	1235.65	-0.972508	0.210655	-4.6166	3.9008e-06	2.24113e-05
Nop14	1235.16	0.221432	0.0769598	2.87724	0.00401173	0.0109704
Tada3	1235.06	-0.615104	0.129991	-4.73191	2.22422e-06	1.33147e-05
Dpf2	1234.65	-0.358673	0.0855573	-4.19219	2.76273e-05	0.000132608
Tmeff1	1234.28	0.447568	0.127679	3.50542	0.000455886	0.00162281
Zranb2	1233.58	1.01418	0.117047	8.66469	4.5274e-18	1.54588e-16
Ndufb9	1232.35	0.695796	0.199657	3.48496	0.000492213	0.00173651
Ndufs1	1231.68	0.52877	0.110867	4.76942	1.84754e-06	1.12336e-05
Tomm7	1230.83	0.832556	0.2636	3.1584	0.00158635	0.0048618
Adipor2	1229.9	0.826051	0.0719048	11.4881	1.51367e-30	1.81786e-28
Gm6548	1227.87	5.93627	0.454869	13.0505	6.31327e-39	1.34072e-36
Wdr75	1225.91	0.665625	0.111503	5.96958	2.37862e-09	2.47883e-08
Ipo11	1225.31	0.52605	0.110127	4.77676	1.78146e-06	1.08698e-05
Cep250	1222.99	-1.06846	0.200613	-5.32598	1.0041e-07	7.80601e-07
Lmna	1220.06	-3.39126	0.176675	-19.1949	4.07999e-82	1.2896e-78
Elp3	1219.4	0.729968	0.11183	6.5275	6.68775e-11	8.97922e-10
Samd1	1218.42	-0.557027	0.201826	-2.75994	0.00578118	0.0150664
Ndufab1	1217.94	-1.01688	0.194393	-5.23108	1.68521e-07	1.25091e-06
Rsl24d1	1217.16	-0.398064	0.112619	-3.5346	0.0004084	0.00146849
Fancm	1216.72	-0.840359	0.306304	-2.74355	0.0060779	0.0157384
Sdhc	1216.05	0.757164	0.188805	4.0103	6.06408e-05	0.000268429
Maea	1215	0.526562	0.0786834	6.69216	2.19902e-11	3.18054e-10
Ski	1213.73	-0.662344	0.151335	-4.37666	1.20514e-05	6.28707e-05
Ankrd13a	1212.9	-0.530505	0.134971	-3.93051	8.47641e-05	0.000362763
Rtel1	1211.11	0.572579	0.19894	2.87815	0.00400012	0.0109405
Phf20	1209.02	0.301697	0.118896	2.53749	0.011165	0.0267108
Lsg1	1205.36	-0.461121	0.112477	-4.09969	4.1371e-05	0.000190844
Hax1	1205.1	-0.494431	0.167839	-2.94586	0.00322062	0.00903266
Arhgef1	1203.59	-0.529603	0.170113	-3.11324	0.00185048	0.00557706
Hip1	1202.09	-0.704179	0.198689	-3.54413	0.000393913	0.00142109
Ndufb11	1201.49	0.500049	0.205437	2.43408	0.0149298	0.0342621
Chtf8	1200.07	0.512494	0.152007	3.37152	0.00074754	0.00251273
Ptcd3	1199.42	0.312643	0.120915	2.58563	0.00972008	0.0236934
Tpp2	1196.56	0.517277	0.138638	3.73114	0.000190613	0.000749647
Ppig	1196.44	0.557218	0.0984105	5.66218	1.49464e-08	1.3444e-07
Srp68	1196.34	-0.214967	0.0928688	-2.31474	0.0206273	0.0452227
Arpc1a	1195.18	0.305012	0.10842	2.81325	0.00490433	0.0130268
Med12	1195.12	-1.04243	0.191288	-5.44951	5.05079e-08	4.14489e-07
Pip5k1c	1194.98	-0.587489	0.187022	-3.14128	0.00168213	0.00511749
Snx2	1194.89	0.717937	0.118903	6.03803	1.56011e-09	1.67289e-08
Phlda3	1192.69	-1.13041	0.210427	-5.37197	7.78804e-08	6.19045e-07
Fbxl19	1192.14	-0.532118	0.16468	-3.23122	0.00123265	0.00389853
Tcl1	1190.92	0.755853	0.253008	2.98747	0.00281298	0.0080251
Rad51	1190.88	0.595937	0.0746882	7.979	1.47528e-15	3.88662e-14
Dnmt3b	1189.63	-1.63135	0.256871	-6.35086	2.14119e-10	2.62582e-09
Psmb5	1188.27	-0.552185	0.223934	-2.46583	0.0136694	0.0317471
Iqgap3	1187.4	-0.739065	0.170429	-4.3365	1.44771e-05	7.42356e-05
Fam50a	1186.17	0.502143	0.150981	3.32586	0.000881461	0.00290936
Sh3gl1	1185.74	-0.658828	0.0949627	-6.93776	3.98365e-12	6.48936e-11
Hadha	1185.41	0.607154	0.130506	4.65232	3.28218e-06	1.90774e-05
Prdm2	1184.19	-0.548794	0.214525	-2.55819	0.010522	0.0253711
Timp3	1183.41	-2.61624	0.241173	-10.848	2.0385e-27	1.79285e-25
Ahdc1	1181.18	-0.685422	0.156975	-4.36645	1.26284e-05	6.55081e-05
Cdca2	1181.15	0.301938	0.079317	3.80673	0.000140816	0.000572402
Igbp1	1180.95	0.742955	0.163678	4.53914	5.64844e-06	3.14657e-05
Arhgap21	1179.89	-0.520613	0.215863	-2.41178	0.015875	0.0361388
Amt	1179.74	0.442929	0.14207	3.11769	0.00182274	0.00550364
Pcgf2	1178.89	-0.35236	0.147713	-2.38544	0.0170587	0.0383998
Gigyf2	1176.29	0.452525	0.129098	3.50527	0.000456145	0.0016234
Atn1	1176.07	-1.79831	0.180406	-9.96813	2.10153e-23	1.2663e-21
Fryl	1175.73	-1.55829	0.247339	-6.3002	2.97271e-10	3.57013e-09
Rnf40	1175.18	-0.479762	0.150794	-3.18157	0.00146477	0.00453225
Kansl2	1175.1	-1.11126	0.167245	-6.6445	3.04255e-11	4.28664e-10
Slc38a4	1173.06	1.34644	0.26076	5.16353	2.4234e-07	1.74601e-06
Rbm38	1172.78	-0.502427	0.166405	-3.0193	0.00253356	0.00733368
Xpo7	1171.91	0.557437	0.234077	2.38142	0.0172461	0.0387514
Zwilch	1170.82	0.536323	0.174876	3.06688	0.00216309	0.00639199
Efr3a	1170.36	0.770535	0.180238	4.27509	1.91059e-05	9.53595e-05
Cul3	1170.19	0.430589	0.162808	2.64476	0.00817487	0.0204301
Lin28a	1170.15	0.874576	0.239464	3.65223	0.000259976	0.000987182
Iars2	1169.98	0.716411	0.0962878	7.44031	1.00452e-13	2.02931e-12
Obsl1	1168.84	-2.11082	0.578016	-3.65184	0.000260366	0.000988086
Adrbk1	1168.75	-0.402428	0.0949438	-4.23859	2.24926e-05	0.000110089
Noc4l	1168.7	-0.300839	0.131491	-2.28791	0.0221427	0.0479713
Ccdc43	1168.28	0.307537	0.135029	2.27756	0.022753	0.0490919
Pcnxl3	1168.14	-0.675049	0.203413	-3.31862	0.000904636	0.00297513
Gnai3	1167.37	0.568889	0.186133	3.05637	0.00224038	0.00659019
Cyb5r1	1166.45	-1.03827	0.257889	-4.02604	5.67246e-05	0.000252699
Ptpn23	1164.53	-0.491049	0.138248	-3.55194	0.0003824	0.0013827
Ahcyl1	1161.45	0.739743	0.104701	7.06532	1.60248e-12	2.74391e-11
Rbms2	1159.31	-0.39004	0.115658	-3.37236	0.000745275	0.00250787
Ptbp3	1159.09	1.1024	0.201127	5.48111	4.22672e-08	3.515e-07
Fam168b	1157.24	0.460144	0.139896	3.28919	0.00100475	0.00326674
Rnf2	1156.22	0.76866	0.168418	4.56399	5.01906e-06	2.82215e-05
Utp6	1156.17	0.566001	0.10578	5.35072	8.76038e-08	6.90912e-07
Siva1	1155.21	-0.560505	0.223328	-2.50978	0.0120805	0.0285653
Rab14	1154.39	0.466247	0.0776047	6.00797	1.87864e-09	1.98873e-08
Sec23a	1153.31	0.51121	0.187042	2.73314	0.00627345	0.0161863
Il6st	1153.28	1.04223	0.22035	4.7299	2.24632e-06	1.34286e-05
Tnip1	1152.86	-0.394944	0.126854	-3.11337	0.00184961	0.00557541
Rbx1	1152.78	0.51169	0.199678	2.56258	0.0103897	0.0250972
1700061G19Rik	1152.51	0.769609	0.166012	4.63587	3.55436e-06	2.05701e-05
Rai14	1151.04	0.714564	0.18702	3.8208	0.000133019	0.000544008
E2f1	1150.63	-0.527304	0.117789	-4.47668	7.5811e-06	4.10885e-05
Fh1	1150.45	0.900047	0.134205	6.70651	1.99336e-11	2.89269e-10
Rbm14	1149.59	0.281713	0.122342	2.30267	0.0212974	0.0464521
Ppp2r2d	1149.23	0.381822	0.105862	3.60678	0.000310016	0.00114937
Smarce1	1145.7	-0.949515	0.126048	-7.53294	4.96089e-14	1.04841e-12
Gys1	1144.83	-0.672689	0.171968	-3.9117	9.16481e-05	0.000389353
Dcaf8	1143.95	0.419184	0.101762	4.11925	3.80107e-05	0.000177363
Crocc	1142.2	-1.57658	0.215086	-7.33	2.30154e-13	4.44336e-12
Cstb	1141.1	1.01235	0.263075	3.84814	0.000119019	0.000491487
Lamp2	1139.29	0.67362	0.250627	2.68774	0.00719374	0.0182932
Dhx36	1138.97	0.971006	0.185566	5.23266	1.67085e-07	1.24183e-06
Gnpat	1137.49	0.377805	0.0800175	4.72154	2.34071e-06	1.3964e-05
Sepw1	1137.4	-1.58153	0.315109	-5.019	5.19425e-07	3.50184e-06
Nusap1	1134.67	1.09363	0.126854	8.62117	6.62733e-18	2.22796e-16
Kmt2a	1132.76	-1.13086	0.30537	-3.70325	0.000212855	0.000827565
Rbmxl1	1132.7	-0.970775	0.0941199	-10.3142	6.07606e-25	4.40868e-23
Ppm1a	1130.83	-0.233611	0.101823	-2.29429	0.0217736	0.0473187
Dnpep	1128.71	0.349899	0.101552	3.44553	0.000569945	0.00197434
Vdac3	1128.65	-0.489845	0.201771	-2.42773	0.0151935	0.0348091
R3hdm1	1128.04	-0.847094	0.147913	-5.72699	1.02229e-08	9.47426e-08
Nipsnap1	1127.29	0.451483	0.100922	4.47358	7.69214e-06	4.15868e-05
Anxa6	1125.45	-0.539584	0.197042	-2.73841	0.00617362	0.015953
Fignl1	1124.78	0.61731	0.109527	5.63612	1.73921e-08	1.54918e-07
Stk11	1123.22	-0.59423	0.207395	-2.86521	0.00416737	0.0113374
Gm4737	1123.07	-1.45863	0.304038	-4.79751	1.60653e-06	9.89256e-06
Nudt3	1119.76	-0.417437	0.118359	-3.52688	0.000420483	0.00150757
Naa35	1118.87	0.362055	0.129311	2.79987	0.00511233	0.0135093
Tns1	1117.74	-1.01515	0.158509	-6.40439	1.5097e-10	1.90231e-09
Dcaf12	1117.49	0.35269	0.0941456	3.74622	0.000179521	0.000711874
Aimp1	1116.9	0.439538	0.178278	2.46546	0.0136837	0.031776
Klf10	1116.58	0.606343	0.152856	3.96677	7.28527e-05	0.000316531
Nmt2	1116.3	0.89853	0.0910275	9.87098	5.56206e-23	3.15498e-21
Urb2	1115.25	0.837692	0.177688	4.71439	2.42435e-06	1.44186e-05
Atmin	1113.28	0.367617	0.128844	2.85318	0.00432836	0.0116859
Ndufb5	1112.61	0.519578	0.214757	2.41938	0.0155469	0.0355061
Fam136a	1110.49	0.452627	0.142793	3.16982	0.00152536	0.00469636
Ube2n	1110.12	-0.736166	0.143753	-5.12104	3.03861e-07	2.14142e-06
Fig4	1109.66	0.37166	0.126329	2.94201	0.00326085	0.0091308
Dlgap3	1108.5	-0.752363	0.263719	-2.8529	0.0043322	0.0116945
Tbl3	1108.03	0.353423	0.153349	2.3047	0.0211832	0.0462466
Echs1	1107.34	1.23732	0.101872	12.1458	6.03768e-34	9.22282e-32
Tex10	1106.95	0.974158	0.129254	7.53679	4.81693e-14	1.0217e-12
Esyt1	1106.87	-0.572841	0.1452	-3.94519	7.97367e-05	0.000343442
Gdf3	1106.87	0.733165	0.206126	3.55687	0.000375296	0.00136183
Zfp518b	1106.14	0.807493	0.228624	3.53197	0.000412477	0.0014804
Pttg1ip	1104.96	0.408077	0.118415	3.44617	0.000568597	0.00197007
Zfp64	1104.92	-0.908913	0.123854	-7.33856	2.15903e-13	4.18679e-12
Gss	1104.7	0.771748	0.149788	5.15225	2.57375e-07	1.84669e-06
Zfhx2	1101.99	-1.39479	0.24913	-5.59864	2.16042e-08	1.89339e-07
2510039O18Rik	1101.05	-0.747884	0.149711	-4.99551	5.86801e-07	3.91816e-06
Mink1	1100.98	-1.13777	0.248343	-4.58145	4.6176e-06	2.61706e-05
Sfswap	1099.53	-1.02589	0.189307	-5.41921	5.98644e-08	4.83077e-07
Sh2b1	1095.98	-0.359555	0.157539	-2.28233	0.02247	0.0485896
Azin1	1094.99	1.07145	0.164102	6.52916	6.61387e-11	8.88688e-10
Ppp1r12c	1092.34	-0.701274	0.168344	-4.16572	3.10367e-05	0.000147791
Uso1	1090.97	0.550022	0.137639	3.99611	6.43908e-05	0.000283515
Uri1	1089.4	0.506062	0.103601	4.88473	1.0357e-06	6.61618e-06
Hmg20b	1089.2	-0.595532	0.158295	-3.76217	0.000168449	0.00067279
Smyd5	1088.66	0.237673	0.103148	2.30421	0.0212111	0.0462928
Rnf17	1088.39	0.62268	0.158869	3.91945	8.87517e-05	0.000378526
Luc7l3	1088.01	0.528396	0.137038	3.85584	0.000115332	0.000478076
Kmt2c	1087.26	-1.09182	0.323598	-3.37401	0.000740812	0.00249478
Wtip	1087	-1.09958	0.212947	-5.16363	2.42201e-07	1.74573e-06
Dtl	1086.7	0.356749	0.128258	2.7815	0.00541082	0.0142118
Lypla1	1085.18	0.561127	0.218662	2.56618	0.0102825	0.0248867
Oat	1084.77	0.972355	0.123738	7.8582	3.89687e-15	9.69431e-14
Txndc17	1084.14	0.359493	0.149637	2.40243	0.0162867	0.0369447
Zrsr2	1084.03	0.222631	0.0807345	2.75757	0.0058233	0.0151557
Jak3	1083.52	-0.827372	0.200056	-4.1357	3.53874e-05	0.00016637
Elovl5	1083.12	0.670136	0.107441	6.23726	4.45293e-10	5.21616e-09
Cdc42bpg	1082.06	-1.02999	0.26172	-3.93546	8.3036e-05	0.000356418
Map7d1	1081.13	-1.17114	0.125731	-9.3147	1.223e-20	5.32434e-19
Tma7	1080.99	-1.45761	0.209457	-6.95896	3.42787e-12	5.63673e-11
Pom121	1080.69	-0.946825	0.23376	-4.05042	5.11257e-05	0.00023035
Bcl3	1080.35	-1.76541	0.184966	-9.54453	1.36732e-21	6.59572e-20
Gramd1a	1080.06	-1.08746	0.235091	-4.6257	3.73333e-06	2.15344e-05
Nras	1079.65	0.817276	0.133362	6.12824	8.88588e-10	9.95104e-09
Ciapin1	1079.55	0.496539	0.197644	2.51229	0.0119952	0.028408
Sbno2	1077.5	-0.956141	0.139803	-6.83919	7.96424e-12	1.23609e-10
Megf8	1076.93	-0.818722	0.185077	-4.4237	9.70267e-06	5.13875e-05
Tpd52l2	1076.75	0.482889	0.125552	3.84612	0.000120001	0.000494956
Usp4	1076.46	0.382683	0.123007	3.11106	0.00186414	0.00561532
Rnmt	1075	0.702483	0.0844461	8.31871	8.89259e-17	2.68847e-15
Tjap1	1074.67	-0.658974	0.185063	-3.5608	0.000369723	0.00134384
Mfsd10	1074.46	-0.620789	0.199952	-3.10469	0.00190479	0.00571997
Vangl1	1073.16	0.402404	0.137412	2.92844	0.00340664	0.00947959
Ccdc124	1072.6	-1.14227	0.21582	-5.29268	1.20537e-07	9.20628e-07
Lrrc58	1072.13	0.576358	0.188064	3.06469	0.00217894	0.00643119
Gtf2ird1	1072.03	-0.93278	0.105923	-8.80625	1.29402e-18	4.7044e-17
Gak	1070.57	0.228574	0.0892182	2.56196	0.0104082	0.025135
Ncapg	1069.32	0.940457	0.181808	5.17279	2.30627e-07	1.66783e-06
Aldh7a1	1068.45	0.912996	0.11888	7.67995	1.59147e-14	3.61328e-13
Zmiz1	1067.36	-1.71727	0.178317	-9.6304	5.94986e-22	3.0449e-20
Tmem248	1066.62	-0.454725	0.109068	-4.1692	3.05673e-05	0.000145756
Tigar	1066.21	0.538881	0.130954	4.11506	3.87087e-05	0.000179945
Wdr62	1065.83	-0.536348	0.21143	-2.53676	0.0111884	0.0267557
Abr	1065.75	-0.619727	0.135273	-4.58132	4.62049e-06	2.61706e-05
Sptlc2	1065.17	0.22618	0.0860369	2.62887	0.00856686	0.0212603
Sgpl1	1064.97	0.607925	0.109198	5.56716	2.58918e-08	2.24096e-07
Ppp1r8	1064.53	0.249939	0.080594	3.10121	0.00192734	0.00577274
Cpsf3l	1064.29	0.28101	0.0933161	3.01138	0.00260064	0.00750664
Bak1	1064.03	-0.687593	0.188777	-3.64235	0.000270164	0.00101854
Rpl22l1	1061.32	0.750799	0.247269	3.03636	0.00239451	0.00698226
Atp6ap2	1061.13	1.23466	0.143181	8.6231	6.51671e-18	2.19501e-16
Nfe2l2	1060.48	0.564689	0.10831	5.21364	1.85174e-07	1.36232e-06
Atg2a	1060.17	-0.752712	0.207534	-3.62693	0.000286807	0.00107315
Fen1	1057.97	0.360615	0.158626	2.27336	0.0230044	0.0495528
Orc6	1057.9	0.731352	0.101744	7.18817	6.56643e-13	1.19987e-11
Tsn	1055.77	1.00862	0.143486	7.02937	2.07468e-12	3.49067e-11
Atxn2	1055.13	-0.852748	0.13009	-6.55508	5.56112e-11	7.55982e-10
Ndufa9	1054.3	0.764074	0.217644	3.51066	0.000447001	0.00159347
Utp14a	1051.51	0.258805	0.104266	2.48215	0.0130593	0.0305335
Mpp6	1051.3	0.627662	0.118567	5.29375	1.19832e-07	9.17656e-07
Ttn	1049.88	-2.72987	0.382561	-7.13578	9.62426e-13	1.71017e-11
Esd	1049.79	-0.855091	0.245981	-3.47625	0.000508472	0.00178555
Polr2c	1049.2	-0.408735	0.164942	-2.47805	0.0132103	0.030804
Fiz1	1048.49	-0.507823	0.165492	-3.06856	0.00215094	0.00636257
Scaf4	1048.36	-1.07394	0.217444	-4.93895	7.85446e-07	5.14589e-06
Tpm2	1045.95	-5.40884	0.301179	-17.9589	4.08781e-72	7.90945e-69
Mme	1045.81	0.769653	0.175533	4.38465	1.16171e-05	6.08607e-05
Smc6	1045.37	1.03871	0.143338	7.24655	4.2753e-13	8.0313e-12
Zmym4	1045.19	0.656059	0.182616	3.59255	0.000327453	0.00120811
Mrps30	1043.82	-0.304127	0.118944	-2.55689	0.0105612	0.0254516
Ralb	1043.77	0.462223	0.127077	3.63734	0.000275469	0.0010363
Kif4	1042.32	0.54367	0.108152	5.02689	4.98507e-07	3.37519e-06
Mknk2	1040.51	-0.520815	0.101303	-5.14114	2.73076e-07	1.94891e-06
Hsd17b12	1040.06	0.440325	0.109115	4.03541	5.45059e-05	0.000243501
Traf4	1039.85	-0.550647	0.101277	-5.43703	5.41774e-08	4.41895e-07
Poglut1	1039.58	0.847439	0.109825	7.71624	1.19814e-14	2.75985e-13
Myof	1039.42	-2.87923	0.254211	-11.3261	9.7442e-30	1.06053e-27
Rab18	1037.9	0.595273	0.131142	4.53917	5.64772e-06	3.14657e-05
C330027C09Rik	1037.05	0.602607	0.205983	2.92551	0.0034389	0.00954951
Arhgap17	1035.22	-0.671668	0.109034	-6.16019	7.26578e-10	8.21066e-09
Dync1i2	1035.17	0.627332	0.116708	5.37524	7.64808e-08	6.09494e-07
Pnrc1	1035.01	-1.63505	0.176623	-9.25728	2.09702e-20	8.99445e-19
Utrn	1034.05	0.565536	0.249188	2.26952	0.0232368	0.0499995
Atp6v1e1	1033.09	0.611156	0.205173	2.97873	0.00289443	0.00822514
Pip4k2c	1032.62	-0.295384	0.116847	-2.52795	0.0114732	0.0273353
Blmh	1032.46	1.05232	0.157341	6.68814	2.26018e-11	3.26357e-10
Fads1	1032.14	0.596331	0.188956	3.15592	0.00159991	0.00489732
Mrpl42	1031.73	0.448824	0.187153	2.39817	0.0164772	0.0372787
Cops4	1031.43	0.568911	0.154474	3.68289	0.000230602	0.00088745
Vps26a	1031	0.713279	0.0954196	7.47519	7.70932e-14	1.57941e-12
Lmtk2	1030.92	-0.734944	0.203983	-3.60297	0.0003146	0.00116464
Fbxo5	1030.88	0.275466	0.120297	2.28988	0.0220281	0.0477645
Acot7	1030.52	-0.997839	0.211566	-4.71644	2.40009e-06	1.42889e-05
Rpl10l	1030.45	1.46344	0.205935	7.10635	1.19153e-12	2.08327e-11
Dus3l	1030.38	-0.674853	0.195915	-3.44463	0.000571849	0.00198054
Rmnd5a	1030.22	0.768743	0.127018	6.05224	1.42848e-09	1.54506e-08
Riok3	1029.06	0.329395	0.124777	2.63988	0.00829361	0.0206705
Igfbp7	1027.57	-6.47443	0.323279	-20.0274	3.17923e-89	1.84544e-85
Btg1	1025.86	-0.843315	0.189142	-4.45863	8.24863e-06	4.43065e-05
Ipmk	1025.62	0.70703	0.132222	5.3473	8.92758e-08	7.02333e-07
Fyttd1	1023.19	0.895662	0.157052	5.70297	1.17735e-08	1.07624e-07
Ddx41	1021.67	-0.346853	0.131364	-2.6404	0.00828081	0.0206504
Wdhd1	1021.15	0.586515	0.144586	4.05652	4.98083e-05	0.000225248
Xrcc6	1020.26	0.653055	0.0916767	7.12346	1.05252e-12	1.86077e-11
Akt1	1019.57	-1.24845	0.0858351	-14.5448	6.30544e-48	2.24087e-45
Dsg2	1019.46	-1.01926	0.275747	-3.69637	0.000218706	0.000846718
Fbln1	1018.98	-0.489261	0.124706	-3.92333	8.73343e-05	0.000372846
Gpt2	1017.85	-0.78123	0.136834	-5.70934	1.13415e-08	1.03948e-07
Ttf2	1015.17	0.321753	0.127888	2.51589	0.0118734	0.0281617
Ddx56	1014.87	0.528012	0.13381	3.94598	7.94746e-05	0.000342398
Rnf114	1013.62	0.402202	0.0948294	4.24132	2.22204e-05	0.000108938
Prss23	1013.43	-9.32828	0.812313	-11.4836	1.59505e-30	1.90248e-28
Akap8l	1013.08	-0.564314	0.219248	-2.57386	0.010057	0.0244121
Triobp	1012.42	-0.908538	0.136278	-6.66682	2.61413e-11	3.71916e-10
Brpf3	1012.33	-1.32677	0.228169	-5.81485	6.06888e-09	5.83565e-08
Wiz	1011.94	-1.18529	0.155721	-7.61159	2.70738e-14	5.93782e-13
Paip2b	1011.82	1.21987	0.102958	11.8483	2.1956e-32	3.05874e-30
Spint2	1011.48	-0.952833	0.224299	-4.24805	2.15637e-05	0.000106197
Kif18b	1010.63	-0.277039	0.111215	-2.49103	0.0127374	0.0298814
Prkar2a	1010.57	-1.06509	0.27854	-3.82381	0.000131404	0.000538289
Mphosph8	1010.33	1.26253	0.110902	11.3842	5.01307e-30	5.596e-28
Shroom3	1009.98	-0.959103	0.213177	-4.49908	6.82472e-06	3.7387e-05
Asxl2	1009.32	-0.563978	0.210718	-2.67645	0.00744059	0.0188411
Tmem63b	1008.21	-0.603379	0.223807	-2.69598	0.00701818	0.017899
Sar1a	1007.71	0.585037	0.137757	4.24687	2.16781e-05	0.000106669
Sec23b	1007.62	0.410907	0.117718	3.4906	0.000481932	0.00170439
Abhd17a	1004.35	-0.778384	0.225556	-3.45095	0.000558608	0.00194086
Sesn2	1002.68	-0.663966	0.178226	-3.72542	0.00019499	0.000764594
Mtap	1002.1	0.454227	0.15628	2.9065	0.00365499	0.0100869
Fanci	1001.44	0.892008	0.161346	5.52852	3.22938e-08	2.73656e-07
Plod3	1000.84	-1.32614	0.102923	-12.8847	5.48708e-38	1.08582e-35
Mad2l1	1000.67	0.924051	0.0969472	9.53149	1.55044e-21	7.43785e-20
Acads	999.527	0.350439	0.14385	2.43614	0.014845	0.0340954
Chmp2a	999.296	0.64666	0.256998	2.51621	0.0118625	0.0281435
Notch1	998.02	-0.788798	0.198151	-3.98079	6.86869e-05	0.00030038
Tfap2c	997.846	-0.772958	0.14067	-5.49483	3.91089e-08	3.2711e-07
Mgrn1	997.191	-0.293309	0.123392	-2.37706	0.0174512	0.0391265
Epn2	994.868	0.599066	0.112034	5.34718	8.93343e-08	7.02333e-07
Hmgn2	994.131	-1.40427	0.51025	-2.75211	0.00592126	0.015367
Nub1	992.997	0.657673	0.0875417	7.51268	5.79302e-14	1.2125e-12
Tk1	992.967	-0.53343	0.169453	-3.14796	0.00164414	0.00501507
Nosip	992.52	-0.389414	0.0975532	-3.99181	6.55712e-05	0.000288275
Gng5	992.201	-1.15022	0.226589	-5.07623	3.84992e-07	2.65304e-06
Tmem201	992.022	-0.488519	0.154425	-3.16346	0.00155906	0.00478912
Tmem184b	991.732	-0.882761	0.137076	-6.43994	1.19523e-10	1.53948e-09
Mbd6	991.378	-1.18252	0.133663	-8.847	8.99031e-19	3.33101e-17
Nktr	990.962	-0.497775	0.194691	-2.55675	0.0105655	0.0254584
Cops3	990.195	0.704276	0.135594	5.19399	2.05835e-07	1.50101e-06
Ei24	990.189	0.705362	0.105408	6.69171	2.20584e-11	3.18776e-10
Ltv1	989.954	0.262608	0.109582	2.39646	0.0165545	0.0374049
Usf2	989.886	-1.81017	0.190038	-9.52534	1.645e-21	7.84824e-20
Ap1g1	988.879	0.555077	0.1706	3.25367	0.00113926	0.00364489
Chchd3	988.259	0.293241	0.125916	2.32887	0.0198661	0.0437688
Kdm4c	987.634	0.530654	0.180938	2.93279	0.00335926	0.00936748
Plrg1	986.916	0.507326	0.141568	3.58362	0.000338867	0.00124442
Dlgap4	986.056	-1.2669	0.178511	-7.097	1.27497e-12	2.22024e-11
Ccnk	985.49	-0.263188	0.0659006	-3.99371	6.50482e-05	0.00028612
Mrpl4	985.482	-0.569563	0.161438	-3.52806	0.000418618	0.00150151
Wdr45b	984.321	0.236178	0.0982202	2.40457	0.0161914	0.0367611
Tdrd12	983.323	-0.65612	0.235468	-2.78646	0.00532875	0.0140216
Pitpna	982.913	-0.446481	0.129661	-3.44346	0.000574323	0.00198832
Pdk1	982.166	0.776179	0.206047	3.76701	0.000165218	0.000661402
Uba3	980.772	0.695309	0.151516	4.58903	4.4531e-06	2.53171e-05
Nol11	980.672	0.470825	0.164225	2.86695	0.00414443	0.0112856
Ints10	979.398	0.432958	0.126125	3.43277	0.00059745	0.00205857
Etfa	979.267	0.975303	0.104914	9.29624	1.45499e-20	6.30279e-19
Pwp1	979.211	0.398886	0.120095	3.32141	0.000895623	0.00294939
Zpr1	978.279	-0.255411	0.0924103	-2.76388	0.00571185	0.0149082
Cnot11	977.386	-0.376995	0.13981	-2.69649	0.00700743	0.0178742
Ubxn7	975.433	0.523322	0.166403	3.14491	0.00166137	0.00506231
Orc2	974.285	0.642057	0.127681	5.02859	4.94105e-07	3.34799e-06
Bod1l	973.89	-0.676377	0.238246	-2.83899	0.00452566	0.0121395
Parl	973.253	0.652615	0.171678	3.80138	0.000143892	0.000583681
Magoh	972.442	0.556684	0.137687	4.04311	5.27462e-05	0.000236977
Ppp1r2	972.432	-1.27368	0.116624	-10.9212	9.12418e-28	8.27544e-26
Paxbp1	972.003	-0.728872	0.212661	-3.42739	0.000609403	0.00209519
Ppp1r9b	971.884	-0.786117	0.133782	-5.8761	4.20053e-09	4.17512e-08
Tmem165	971.672	-0.351941	0.112762	-3.1211	0.00180177	0.00544627
Dhx38	970.408	-0.478891	0.160119	-2.99084	0.0027821	0.00795525
Arhgap19	969.806	0.80696	0.138856	5.8115	6.19161e-09	5.94709e-08
Dmwd	969.507	-0.910501	0.109515	-8.31392	9.25946e-17	2.78969e-15
Ubr2	968.081	-0.556575	0.192937	-2.88475	0.00391723	0.0107357
Gfer	967.054	-0.70709	0.217409	-3.25235	0.00114454	0.00365974
Cycs	966.135	-1.49744	0.142509	-10.5077	7.95751e-26	6.24198e-24
Snx27	965.786	0.548305	0.119352	4.594	4.34827e-06	2.47696e-05
Ncaph	964.007	0.300954	0.0662916	4.53986	5.62917e-06	3.13785e-05
Pgp	963.281	-1.10002	0.261478	-4.20693	2.5886e-05	0.000125008
Nus1	962.993	0.411324	0.0966566	4.25552	2.08565e-05	0.000102976
Nudcd3	962.348	0.391033	0.125349	3.11954	0.00181131	0.00547226
Trpc4ap	961.795	0.440312	0.097262	4.52708	5.98056e-06	3.31041e-05
Kdm4b	961.045	-0.526806	0.162978	-3.23238	0.00122766	0.00388557
Pi4k2a	959.429	-0.623592	0.101279	-6.15715	7.40642e-10	8.35333e-09
Ggnbp2	959.014	0.486227	0.112031	4.34011	1.42412e-05	7.31338e-05
Brpf1	958.591	-0.911272	0.197607	-4.61154	3.99699e-06	2.29035e-05
Sipa1l1	958.08	-0.266105	0.10303	-2.5828	0.0098002	0.0238648
Lsm14b	957.121	0.348849	0.131716	2.6485	0.00808503	0.0202434
Ccnl1	956.592	-0.972219	0.189432	-5.13229	2.86232e-07	2.03613e-06
Sucla2	955.382	0.408093	0.114552	3.56252	0.000367319	0.00133594
Zfp609	952.458	-0.629124	0.210523	-2.98839	0.00280447	0.00800477
Serinc3	952.228	1.25709	0.131115	9.5877	9.00728e-22	4.46874e-20
Ndufs4	951.65	0.891753	0.200938	4.43794	9.08225e-06	4.83517e-05
Sp2	951.298	-0.519006	0.0937373	-5.53681	3.08025e-08	2.62938e-07
Smarcd2	951.01	-0.23049	0.0867164	-2.65797	0.0078612	0.0197426
Pbdc1	950.121	0.539362	0.136472	3.95218	7.74419e-05	0.000334385
Grik3	949.074	-1.60929	0.24512	-6.56533	5.19188e-11	7.09665e-10
Foxk2	948.98	-0.366656	0.143181	-2.56079	0.0104434	0.025206
Fos	947.825	-4.1319	0.563492	-7.33268	2.25602e-13	4.3603e-12
Ddah1	947.275	-1.67796	0.187586	-8.94502	3.7188e-19	1.42016e-17
G6pdx	946.694	0.457547	0.182894	2.50171	0.0123596	0.0291008
Ppp3r1	945.839	0.752819	0.138632	5.43034	5.62462e-08	4.56843e-07
Zmat2	944.373	0.783746	0.20165	3.88666	0.000101633	0.000426674
Vps41	944.189	0.606594	0.109292	5.5502	2.85342e-08	2.44535e-07
Me2	943.774	0.636209	0.191835	3.31643	0.000911738	0.0029951
Marcks	943.448	-1.83682	0.233723	-7.85894	3.87394e-15	9.65104e-14
Ddx10	943.447	0.772451	0.122902	6.28511	3.27626e-10	3.91308e-09
Rlf	942.622	0.454143	0.122913	3.69482	0.000220044	0.000851333
Uchl1	941.982	0.853723	0.245008	3.48448	0.000493101	0.00173823
Thumpd1	941.88	0.941692	0.0796941	11.8163	3.21374e-32	4.40662e-30
Riok2	941.156	0.366442	0.105784	3.46407	0.000532075	0.00185869
Rcn3	940.924	-3.09778	0.247684	-12.507	6.83411e-36	1.19009e-33
Mapk8ip3	940.367	-1.30952	0.221804	-5.90397	3.54864e-09	3.57823e-08
Ppp2r2c	938.102	0.500372	0.15244	3.28241	0.00102925	0.0033352
Palld	937.013	-1.89822	0.245865	-7.72059	1.15795e-14	2.6779e-13
Atp6v0d1	936.879	0.864254	0.204595	4.22422	2.39774e-05	0.000116697
Msto1	935.309	0.380737	0.108045	3.52389	0.000425267	0.00152347
R3hdm2	935.265	-0.474974	0.0834092	-5.69451	1.2373e-08	1.1269e-07
Prpf38a	934.343	0.635935	0.108734	5.84853	4.95937e-09	4.85183e-08
Gtf2e2	932.983	1.19956	0.15287	7.84692	4.26387e-15	1.05771e-13
Fam63a	932.036	-0.406447	0.153424	-2.64918	0.00806885	0.0202087
S100a11	931.386	-2.32131	0.263778	-8.80024	1.36518e-18	4.95277e-17
Dse	931.287	-0.80812	0.187341	-4.31363	1.60598e-05	8.14874e-05
B4galnt4	931.142	-0.963246	0.193267	-4.98402	6.22762e-07	4.14081e-06
Pi4ka	931.06	0.722788	0.0970203	7.44986	9.34358e-14	1.90067e-12
Vac14	930.034	-0.324207	0.12274	-2.64141	0.00825618	0.0206038
H19	929.984	-2.9908	0.355477	-8.4135	3.9796e-17	1.25092e-15
Gid8	929.381	0.918263	0.129545	7.08837	1.35696e-12	2.3536e-11
Man1b1	928.93	0.226719	0.0902015	2.51348	0.0119548	0.0283201
Ddx47	928.62	0.422939	0.0977622	4.3262	1.51701e-05	7.74469e-05
P3h1	928.594	-0.296545	0.0791951	-3.74449	0.000180761	0.000716055
Zfand5	926.722	-0.354368	0.142774	-2.48202	0.0130639	0.0305403
Snhg12	926.652	-0.969005	0.276967	-3.49863	0.000467655	0.00165996
Sppl3	926.426	-0.291805	0.119044	-2.45124	0.0142366	0.0328932
Dis3	925.752	0.549761	0.213177	2.5789	0.00991165	0.0240929
Cactin	924.634	-0.798886	0.169791	-4.70513	2.53707e-06	1.50478e-05
Med15	924.603	-0.699289	0.103911	-6.72967	1.70051e-11	2.49475e-10
Snx4	924.539	0.47758	0.12976	3.68049	0.00023279	0.000894089
Cdk2ap1	924.35	-2.16625	0.162835	-13.3034	2.21308e-40	4.94085e-38
Pdxdc1	923.719	0.284323	0.0875588	3.24722	0.00116539	0.00371619
Spcs3	922.591	1.05908	0.10113	10.4724	1.15666e-25	8.91239e-24
Por	922.226	-0.545965	0.0916712	-5.95568	2.58989e-09	2.67341e-08
Snw1	922.074	0.78931	0.162328	4.86245	1.15942e-06	7.35793e-06
Cmip	921.791	-0.763224	0.0913328	-8.35652	6.45956e-17	1.98389e-15
Ly6e	920.302	0.865817	0.205579	4.21161	2.53554e-05	0.00012282
Cwc15	919.664	0.509703	0.171449	2.97291	0.00294992	0.00836507
Cdca5	919.312	0.541448	0.103234	5.24485	1.56412e-07	1.1685e-06
Bahcc1	919.046	-1.50339	0.240244	-6.25777	3.90524e-10	4.6231e-09
Bcat2	918.649	0.514632	0.129103	3.98622	6.71356e-05	0.000294261
Acsl3	918.396	1.08914	0.147416	7.38819	1.48836e-13	2.94527e-12
Pawr	917.898	-1.01127	0.188779	-5.35688	8.46721e-08	6.69306e-07
Timp1	914.228	-0.788056	0.191447	-4.11632	3.84977e-05	0.000179107
D8Ertd738e	913.845	-0.586034	0.255155	-2.29678	0.0216314	0.0470509
Ostc	913.092	0.524038	0.16693	3.13927	0.00169369	0.00515088
Akt2	912.584	-0.778968	0.135775	-5.73722	9.62442e-09	8.95776e-08
Ncbp2	910.49	0.566695	0.1517	3.73563	0.000187245	0.000738547
Gga1	910.256	-0.666245	0.176157	-3.78212	0.0001555	0.000626389
Gprasp1	909.424	1.27565	0.158229	8.06209	7.49995e-16	2.02801e-14
Vrk1	909.207	0.481502	0.0980968	4.90843	9.18075e-07	5.92344e-06
Clcn2	908.965	-0.729685	0.244896	-2.97957	0.00288651	0.00820395
Plekha2	908.495	0.902073	0.23766	3.79565	0.000147259	0.000595812
Gpa33	907.864	-0.527394	0.104149	-5.06382	4.10938e-07	2.81846e-06
Glmp	906.254	0.974133	0.173782	5.60549	2.07662e-08	1.82545e-07
Trak1	906.122	-0.361255	0.129712	-2.78505	0.0053519	0.0140676
Nup43	906.001	0.666029	0.133076	5.00486	5.59015e-07	3.75132e-06
Tdp2	905.726	1.15572	0.128415	8.99986	2.26009e-19	8.88426e-18
Tmem8	903.786	0.615205	0.141085	4.36052	1.29755e-05	6.71289e-05
Akt1s1	903.712	-1.9834	0.17444	-11.37	5.89554e-30	6.49778e-28
Cyp51	903.499	1.34287	0.153394	8.75435	2.05279e-18	7.29775e-17
Kif1c	903.388	-0.936019	0.18989	-4.92926	8.25399e-07	5.37729e-06
Eya3	903.162	0.35095	0.0903351	3.88498	0.000102339	0.000429221
Pcnp	902.881	-0.83441	0.177433	-4.70269	2.5676e-06	1.52134e-05
Taf6	901.812	0.255496	0.0699641	3.65182	0.000260384	0.000988086
Myo18a	900.698	-0.449655	0.135001	-3.33075	0.000866117	0.00286686
Lemd2	900.528	-0.757841	0.19911	-3.80615	0.000141147	0.000573478
Mrpl52	899.697	-0.70656	0.243625	-2.9002	0.00372926	0.010269
Ipo8	899.421	0.61732	0.165304	3.73445	0.000188123	0.000740836
Dyrk1a	898.579	-0.370359	0.151486	-2.44484	0.0144917	0.0333719
Mrpl49	898.409	0.244968	0.106001	2.31099	0.0208333	0.0455881
Wdr12	898.087	0.564927	0.107273	5.26627	1.39225e-07	1.05008e-06
Cdc45	897.917	0.201317	0.0758355	2.65466	0.0079389	0.0199205
Pias4	897.463	-0.892926	0.135035	-6.61254	3.77768e-11	5.27966e-10
Cnot8	897.352	0.664169	0.152354	4.35938	1.30434e-05	6.74601e-05
Abcb7	896.398	0.95191	0.190252	5.00342	5.63226e-07	3.77377e-06
Pdlim1	895.659	-1.21977	0.170412	-7.15778	8.19927e-13	1.46744e-11
Anxa5	895.146	-4.66345	0.258944	-18.0095	1.64183e-72	3.57384e-69
Rabl6	894.766	-0.428068	0.115505	-3.70607	0.000210503	0.000819735
Pwp2	894.63	0.339175	0.121991	2.78033	0.0054303	0.0142538
Cnot2	894.425	0.374996	0.116342	3.22322	0.00126759	0.00399527
Mak16	892.598	0.388011	0.149189	2.6008	0.00930066	0.0228147
Gpbp1l1	891.933	0.536925	0.202561	2.65068	0.00803308	0.0201307
Dnaja3	891.855	0.747895	0.0786835	9.50511	1.99828e-21	9.45597e-20
Chpf	889.751	-1.92869	0.187726	-10.274	9.23402e-25	6.51017e-23
Acat2	889.59	0.929808	0.143492	6.47988	9.17971e-11	1.20373e-09
Wdr3	889.363	0.485442	0.127315	3.81293	0.000137332	0.000559919
Pgls	889.247	-0.856152	0.328187	-2.60873	0.00908787	0.0223526
Ap1b1	888.999	0.26703	0.0942587	2.83295	0.0046121	0.0123334
Pigs	888.84	0.3435	0.0980957	3.50169	0.000462322	0.00164303
Klf16	888.592	-0.730776	0.124544	-5.86762	4.42082e-09	4.38656e-08
Parp2	887.725	0.486178	0.148491	3.27413	0.00105987	0.00341916
Fnbp1	887.602	-0.59583	0.188987	-3.15276	0.00161737	0.00494465
Tmed2	887.555	-1.66528	0.215917	-7.71261	1.2327e-14	2.82823e-13
Tram1	887.458	0.873784	0.135934	6.42801	1.29281e-10	1.65173e-09
Opa1	885.35	0.459235	0.132098	3.47646	0.000508078	0.00178456
Purb	884.935	-0.371233	0.146643	-2.53154	0.0113562	0.0270863
Jmjd6	884.334	-0.477574	0.138242	-3.45462	0.000551078	0.00191738
Map1s	884.282	-0.592877	0.201916	-2.93625	0.00332201	0.00927522
Pgam5	883.098	0.258839	0.0676217	3.82775	0.00012932	0.000530251
Agpat1	883.014	-0.353546	0.10563	-3.34704	0.000816805	0.0027254
Aldh16a1	881.965	0.409213	0.123427	3.31543	0.000915029	0.00300477
Pdgfa	881.933	-1.0259	0.145572	-7.04741	1.82274e-12	3.08766e-11
Fnbp1l	881.764	0.624145	0.249284	2.50376	0.0122883	0.0289604
Rybp	881.587	-0.936379	0.275445	-3.39952	0.000675047	0.0022955
Mat2b	881.489	0.629454	0.0806382	7.80591	5.90757e-15	1.43479e-13
Pold3	881.142	0.392108	0.116191	3.37469	0.000738989	0.0024896
Mrpl38	879.859	-0.489833	0.135047	-3.62713	0.00028659	0.00107257
Spin1	878.727	0.586329	0.164375	3.56702	0.000361068	0.00131651
Ensa	877.708	0.497488	0.127869	3.8906	9.99948e-05	0.000420708
Stag2	877.271	0.89166	0.198134	4.5003	6.7858e-06	3.72065e-05
Rab24	876.155	-0.462834	0.193826	-2.38788	0.0169457	0.0381799
Hgs	876.122	-0.496308	0.120079	-4.1332	3.57753e-05	0.000168103
Itgb5	875.754	-0.380461	0.136988	-2.77733	0.00548073	0.0143617
Usmg5	874.993	0.607975	0.206912	2.93833	0.00329989	0.00921937
Map7	874.869	-0.545511	0.172239	-3.16718	0.00153923	0.00473572
Snx6	874.853	0.983029	0.163463	6.01377	1.81259e-09	1.92348e-08
Trim37	874.702	0.84054	0.0950526	8.84289	9.32724e-19	3.43392e-17
Polr3b	874.619	0.629756	0.118252	5.32556	1.0064e-07	7.82037e-07
Nrbp1	874.366	0.585146	0.109363	5.3505	8.77136e-08	6.91464e-07
Bend4	874.27	0.609178	0.179564	3.39254	0.000692481	0.00234837
Golga7	873.657	-0.370563	0.11504	-3.22117	0.00127669	0.00402036
Notch3	872.611	-1.0329	0.232637	-4.43998	8.99671e-06	4.79403e-05
Srgap2	872.553	0.413874	0.155135	2.66784	0.00763411	0.0192639
Rer1	872.236	0.371365	0.151178	2.45648	0.0140305	0.0324731
Ints4	872.11	0.426145	0.118701	3.59006	0.000330601	0.00121817
Myl9	871.165	-7.42549	0.60682	-12.2367	1.97836e-34	3.13192e-32
Far1	871.13	0.588699	0.239126	2.46188	0.0138211	0.0320524
Cdk7	870.091	0.674015	0.102611	6.56863	5.0781e-11	6.97397e-10
Crebbp	869.521	-1.86989	0.324315	-5.76564	8.13482e-09	7.65315e-08
Nfu1	869.34	-0.388456	0.136301	-2.84999	0.00437205	0.0117838
Crlf3	868.632	0.25297	0.0667416	3.79029	0.000150471	0.000607817
Pmpcb	868.487	0.317226	0.111696	2.84009	0.00451012	0.0121041
Msmo1	868.101	1.25022	0.177565	7.0409	1.91006e-12	3.22616e-11
S100a6	867.689	-3.63337	0.325682	-11.1562	6.67896e-29	6.80161e-27
Ampd2	867.39	-0.432588	0.16691	-2.59174	0.00954921	0.0233258
Mphosph10	865.103	1.13129	0.100779	11.2254	3.05848e-29	3.20845e-27
Hes1	864.925	-0.745282	0.203728	-3.65823	0.000253966	0.000966891
Fbxo22	864.199	1.13615	0.0984256	11.5432	7.98582e-31	9.93322e-29
Cnpy2	863.328	0.438379	0.177664	2.46747	0.0136073	0.0316323
Gon4l	863.247	-0.457768	0.171708	-2.66597	0.00767658	0.0193599
Tbl2	862.758	0.37404	0.116119	3.22116	0.00127671	0.00402036
Tada2a	862.029	0.796298	0.107201	7.4281	1.10172e-13	2.2103e-12
Dazap2	861.313	0.248155	0.103541	2.39669	0.0165439	0.0373858
Rheb	861.067	0.594393	0.0918136	6.47391	9.55016e-11	1.25043e-09
Dnaaf5	859.009	-0.924058	0.278163	-3.32201	0.000893725	0.00294481
Dvl1	857.982	-1.35051	0.248428	-5.43622	5.44215e-08	4.43678e-07
Tox4	857.943	0.598559	0.116544	5.13592	2.80771e-07	1.99974e-06
Srf	857.861	-1.12076	0.187897	-5.96475	2.45003e-09	2.54563e-08
Pus1	857.479	-0.568189	0.0966313	-5.87997	4.10346e-09	4.09265e-08
Deaf1	855.537	-1.56025	0.272859	-5.71815	1.0769e-08	9.91894e-08
Ifrd1	855.301	0.618213	0.159925	3.86563	0.000110801	0.000461492
Nodal	854.065	0.568433	0.10804	5.26133	1.43017e-07	1.07581e-06
Def8	853.053	0.547266	0.107403	5.09544	3.47939e-07	2.42846e-06
Trim59	852.496	1.14652	0.122733	9.34157	9.49137e-21	4.17381e-19
2410127L17Rik	852.086	-2.59615	0.185714	-13.9793	2.0841e-44	5.85363e-42
Zic3	851.827	1.23606	0.205012	6.02923	1.64743e-09	1.76002e-08
Cep57	851.293	0.548484	0.123031	4.4581	8.269e-06	4.43885e-05
Cdc42se2	851.018	0.621877	0.0866222	7.17919	7.01248e-13	1.27602e-11
Flnc	850.966	-2.94965	0.307258	-9.59991	8.00172e-22	4.00408e-20
Eef1e1	850.692	0.427425	0.114461	3.73425	0.000188274	0.000741261
Nav1	850.475	-0.771675	0.171519	-4.49907	6.82516e-06	3.7387e-05
Ppp1r15a	849.475	-1.32348	0.197441	-6.70314	2.03982e-11	2.95765e-10
Sidt2	848.663	-0.647613	0.117672	-5.50356	3.72201e-08	3.12061e-07
Ttk	848.105	0.3699	0.103043	3.58977	0.000330972	0.00121928
Nxn	848.011	-1.32759	0.209675	-6.33165	2.42547e-10	2.953e-09
Arl8a	847.665	-0.569623	0.0932178	-6.11067	9.92141e-10	1.10397e-08
Rreb1	847.592	-0.821071	0.265608	-3.09129	0.0019929	0.00594049
Dld	847.394	0.934297	0.112546	8.30147	1.02835e-16	3.07691e-15
Exosc2	847.296	0.579628	0.119556	4.84819	1.24594e-06	7.84467e-06
Cep170b	847.291	-2.09772	0.15363	-13.6544	1.89993e-42	4.79498e-40
Fndc3b	847.273	-0.811034	0.300487	-2.69907	0.00695346	0.0177522
Strbp	846.229	0.839575	0.126325	6.64614	3.00874e-11	4.24245e-10
Rcl1	846.147	0.44394	0.099559	4.45906	8.23198e-06	4.4258e-05
Zmym1	845.923	0.507138	0.144641	3.50619	0.000454563	0.00161909
Cuedc2	844.966	0.995276	0.205614	4.8405	1.29515e-06	8.13628e-06
Gsn	844.925	-3.48551	0.285826	-12.1945	3.32542e-34	5.17043e-32
Zfp664	844.78	0.401262	0.0890591	4.50557	6.61956e-06	3.63408e-05
Tex19.1	844.69	0.962934	0.215958	4.4589	8.23821e-06	4.42778e-05
Dennd2c	844.264	1.1554	0.140667	8.21376	2.1436e-16	6.10944e-15
Camsap3	843.796	-0.533906	0.123537	-4.32184	1.54735e-05	7.88343e-05
Ifrd2	843.455	-0.28897	0.124446	-2.32205	0.0202301	0.0444639
Fbxo38	841.7	0.394928	0.133336	2.9619	0.00305743	0.00862079
Cit	841.472	-0.82307	0.301328	-2.73147	0.00630521	0.0162617
Tpp1	840.673	0.39663	0.109642	3.61749	0.000297474	0.00110807
Hras	839.47	-0.564076	0.244896	-2.30333	0.0212604	0.0463771
Wdr76	838.286	0.891401	0.254599	3.5012	0.000463169	0.00164571
Mnt	838.168	-0.60696	0.16496	-3.67943	0.000233756	0.000897205
Slc9a3r1	837.118	-0.839849	0.171942	-4.88449	1.03695e-06	6.62172e-06
Itsn1	836.389	-0.44652	0.147723	-3.02268	0.00250546	0.00726683
Ino80d	836.099	-1.19524	0.27287	-4.38025	1.18542e-05	6.19722e-05
Nol10	834.665	0.570786	0.11643	4.90238	9.46806e-07	6.09977e-06
Ercc6l	833.922	0.567286	0.169836	3.3402	0.000837189	0.00278647
Vps4b	833.768	0.34314	0.11889	2.88619	0.00389941	0.0106936
Trim26	833.496	-0.565946	0.111233	-5.08793	3.61983e-07	2.51339e-06
Mapkapk5	833.321	-0.574744	0.144068	-3.98939	6.62423e-05	0.000290858
Zfp704	833.285	-0.639291	0.211815	-3.01816	0.00254318	0.00735541
Cpsf2	831.361	0.531619	0.153264	3.46865	0.000523087	0.00182949
Trim35	830.884	-0.808448	0.185347	-4.36181	1.28989e-05	6.68121e-05
Zfp462	830.663	-0.96915	0.279586	-3.46637	0.000527534	0.00184394
Fam169a	830.331	0.863468	0.165958	5.20291	1.96189e-07	1.43367e-06
Aco1	830.013	0.551934	0.0764778	7.21692	5.31774e-13	9.86189e-12
Taf4a	827.408	-0.464754	0.1918	-2.42312	0.015388	0.0351848
Me1	827.322	0.494677	0.186041	2.65897	0.00783803	0.0196901
Pdcd5	827.188	-1.62113	0.252989	-6.4079	1.47535e-10	1.86172e-09
Tug1	826.971	0.393642	0.129421	3.04155	0.0023536	0.00687678
Rgl2	826.295	-0.879035	0.227699	-3.86051	0.000113149	0.000470145
Rraga	826.235	0.506077	0.125228	4.04124	5.31685e-05	0.000238567
Ctnnal1	826.09	1.1883	0.112944	10.5211	6.90369e-26	5.43986e-24
Chfr	826.087	0.943539	0.127722	7.38747	1.49653e-13	2.95806e-12
2210409E12Rik	825.915	-2.53968	0.258495	-9.82486	8.79985e-23	4.88027e-21
Cdyl2	825.515	-0.427827	0.133638	-3.2014	0.00136764	0.00427331
Egln1	825.49	-0.79389	0.306489	-2.59027	0.00958997	0.0234123
Igsf3	825.442	-0.612049	0.183123	-3.34228	0.000830919	0.00276825
Nupr1	825.245	-1.64247	0.238022	-6.9005	5.1819e-12	8.29391e-11
Map2k7	824.868	-0.575949	0.15292	-3.76636	0.000165648	0.000662819
Wwc1	823.077	-0.880822	0.196368	-4.48558	7.27167e-06	3.95468e-05
Ddt	822.936	0.54101	0.211675	2.55586	0.0105927	0.0255098
Fam178a	821.466	0.473033	0.198383	2.38444	0.0171053	0.0384748
Necap1	821.101	0.307798	0.101331	3.03756	0.00238504	0.00695884
Top2b	821.043	0.914376	0.158341	5.77474	7.70742e-09	7.27858e-08
Cdc42se1	820.364	0.451299	0.138999	3.24679	0.00116716	0.00371978
Agap3	819.634	-0.793339	0.173146	-4.58192	4.60727e-06	2.61253e-05
Glb1	819.431	0.35533	0.129055	2.75331	0.00589952	0.015322
Vps72	818.605	-0.5842	0.130281	-4.48416	7.32032e-06	3.97865e-05
Chmp3	818.514	0.796429	0.103318	7.70855	1.27252e-14	2.91573e-13
Hdac3	817.776	0.462434	0.0947647	4.87981	1.06189e-06	6.77602e-06
Wfdc2	817.751	0.774772	0.334418	2.31678	0.0205158	0.0450236
Suclg2	817.379	0.382992	0.129412	2.95947	0.00308169	0.00868351
Mib2	817.138	-1.12744	0.154679	-7.28894	3.12414e-13	5.93279e-12
Gsk3a	816.218	-0.678599	0.0937367	-7.23942	4.50619e-13	8.43772e-12
Sdc4	815.468	1.18949	0.210166	5.65978	1.51572e-08	1.36195e-07
Cyth2	815.103	-0.479899	0.0990885	-4.84314	1.27804e-06	8.0404e-06
Coa5	814.053	0.487281	0.139476	3.49366	0.000476453	0.00168809
Klf13	813.139	-0.730257	0.188479	-3.87447	0.000106857	0.000446024
Cyhr1	813.073	-0.662535	0.193998	-3.41516	0.000637453	0.00218086
Cnn2	812.886	-1.51314	0.2416	-6.26298	3.77698e-10	4.47736e-09
Tomm5	812.607	-0.620133	0.171354	-3.61902	0.000295723	0.00110296
Chek1	811.358	0.583978	0.15861	3.68184	0.000231553	0.000890598
Kazn	811.071	-0.389038	0.13718	-2.83596	0.00456876	0.0122325
Orc3	811.07	0.799692	0.110905	7.21058	5.57147e-13	1.02777e-11
Snx17	811.017	0.477975	0.148506	3.21857	0.00128832	0.00405071
Srp9	810.793	-1.24877	0.149728	-8.34025	7.4136e-17	2.2689e-15
Wdfy3	810.706	-0.713889	0.297274	-2.40145	0.0163303	0.0370165
Ltn1	810.339	0.490165	0.18795	2.60796	0.0091083	0.0223996
Mrps12	809.567	-0.722315	0.286321	-2.52275	0.0116442	0.0277012
Ptk2	809.459	0.337078	0.120676	2.79324	0.00521824	0.013762
Mmp14	809.141	-3.91672	0.246569	-15.8849	8.06655e-57	5.85295e-54
Hdac5	808.906	-0.696417	0.146294	-4.7604	1.93206e-06	1.16985e-05
Sat1	808.612	0.596837	0.168456	3.54298	0.000395635	0.00142671
Celsr1	808.476	-1.10279	0.211862	-5.20523	1.93759e-07	1.4171e-06
Kifc5b	808.044	-1.21705	0.196403	-6.1967	5.76591e-10	6.6451e-09
Zfp36l2	807.856	-1.92045	0.243163	-7.89779	2.83889e-15	7.18554e-14
Pkmyt1	807.81	-1.01264	0.192642	-5.25656	1.46774e-07	1.10359e-06
Prim1	807.194	0.461369	0.10885	4.23859	2.24932e-05	0.000110089
Tulp3	803.899	-0.779317	0.1265	-6.16062	7.24629e-10	8.19396e-09
Plekhg5	803.707	-0.717569	0.183594	-3.90845	9.28883e-05	0.000394046
Nifk	802.385	0.899874	0.188123	4.78344	1.72317e-06	1.05436e-05
Dmd	802.134	0.919144	0.170879	5.3789	7.49411e-08	5.97812e-07
Htatsf1	801.989	0.697644	0.0966749	7.21639	5.33865e-13	9.89013e-12
Sipa1l3	800.928	-1.14917	0.231173	-4.97101	6.66046e-07	4.40005e-06
Mpp1	799.064	0.616322	0.0954108	6.45967	1.04929e-10	1.36872e-09
Spcs2	798.401	0.588389	0.100043	5.88133	4.06974e-09	4.06135e-08
Neo1	798.356	0.308932	0.107044	2.88603	0.0039014	0.0106974
Ppme1	797.65	-0.281829	0.121218	-2.32497	0.0200735	0.0441754
Golga2	795.786	-0.495269	0.190826	-2.5954	0.00944812	0.0231243
Dock1	795.17	0.443284	0.171965	2.57776	0.00994439	0.0241556
Tfam	795.138	0.825436	0.0907848	9.09222	9.70372e-20	3.95739e-18
Ibtk	794.845	0.555624	0.171717	3.23569	0.0012135	0.00384635
Zfp384	794.666	-1.01148	0.193191	-5.23567	1.64386e-07	1.22334e-06
Zcchc11	794.663	0.494118	0.183185	2.69737	0.00698902	0.0178325
Szt2	794.302	-1.12768	0.253179	-4.45408	8.42555e-06	4.5132e-05
Atr	793.705	0.91973	0.133803	6.87377	6.25261e-12	9.82698e-11
Srp14	793.578	0.340716	0.14264	2.38865	0.0169106	0.038119
Ubxn4	793.126	0.385452	0.0857703	4.494	6.98966e-06	3.81441e-05
Prpf4	792.748	0.675026	0.118024	5.71942	1.0689e-08	9.85898e-08
Adap1	792.678	-1.14174	0.282268	-4.04488	5.23489e-05	0.000235374
Chchd4	791.498	0.503551	0.140381	3.58703	0.000334469	0.00123008
Gpn1	790.107	0.661382	0.105038	6.29661	3.04234e-10	3.6462e-09
Unc5b	790.015	-2.68042	0.195832	-13.6874	1.20828e-42	3.14045e-40
Sdccag3	789.817	-0.74523	0.136209	-5.47124	4.46908e-08	3.70417e-07
Ddx50	789.194	0.307709	0.0819135	3.75651	0.000172302	0.000685666
Sec62	789.188	0.672482	0.165129	4.07246	4.65192e-05	0.000212064
Junb	789.166	-2.78695	0.27957	-9.9687	2.08953e-23	1.26344e-21
Klc1	788.514	-1.05224	0.187853	-5.60142	2.12597e-08	1.86601e-07
Fam104a	788.167	-1.59388	0.162173	-9.82828	8.50606e-23	4.73986e-21
Cers2	788.159	-0.468055	0.117025	-3.99963	6.34406e-05	0.000279968
Nfyb	788.083	0.515782	0.121156	4.25716	2.07043e-05	0.00010234
Cenpv	786.746	-0.505065	0.211754	-2.38515	0.0170722	0.0384202
Dhcr7	785.406	0.576673	0.152732	3.77572	0.000159545	0.000640297
Sumf2	785.275	0.312753	0.0954591	3.27631	0.00105174	0.00339732
Lta4h	785.083	0.545255	0.112238	4.85802	1.18564e-06	7.50374e-06
Rabggta	784.196	-0.266897	0.115588	-2.30904	0.0209414	0.0457903
Xiap	783.598	0.872051	0.188597	4.62388	3.76622e-06	2.17097e-05
Glul	783.316	1.12228	0.143172	7.83868	4.55309e-15	1.12464e-13
Csnk2a2	782.879	-0.396758	0.106143	-3.73794	0.000185533	0.000732626
Tspan14	782.634	0.438831	0.0935726	4.68974	2.73556e-06	1.61208e-05
Plod2	781.911	0.560556	0.234746	2.38792	0.0169438	0.0381799
Adam15	781.843	-1.5453	0.2067	-7.47605	7.65886e-14	1.57092e-12
Tmem209	781.764	0.668177	0.116932	5.71422	1.10209e-08	1.01169e-07
Gemin4	781.257	0.970802	0.196956	4.92903	8.26397e-07	5.37977e-06
Brd7	779.744	0.588176	0.0857889	6.85609	7.07719e-12	1.10531e-10
Prdm14	778.393	1.26994	0.107558	11.8071	3.58922e-32	4.88302e-30
Mrpl39	777.185	0.566288	0.106384	5.32304	1.02045e-07	7.91891e-07
Ephb4	776.937	-0.441558	0.182219	-2.42323	0.015383	0.0351779
Rptor	776.763	-0.452276	0.124301	-3.63854	0.000274183	0.00103235
Hook2	776.519	-0.62134	0.195131	-3.18422	0.00145147	0.00449589
Dnajc10	776.445	1.0804	0.101693	10.6241	2.30259e-26	1.8478e-24
Metap1	776.004	0.499481	0.124683	4.006	6.17551e-05	0.000273014
Atp11a	775.959	-1.66414	0.169068	-9.843	7.34844e-23	4.12793e-21
Aebp1	775.511	-4.65643	0.301211	-15.459	6.56002e-54	3.80787e-51
2810004N23Rik	774.164	0.410261	0.0880023	4.66193	3.13262e-06	1.82752e-05
Cep85	774.147	0.40031	0.118494	3.37832	0.00072929	0.00245978
Chek2	773.914	0.495713	0.110467	4.48741	7.20928e-06	3.9232e-05
Dda1	773.758	-0.927129	0.170462	-5.43891	5.3608e-08	4.37866e-07
Hibadh	773.384	1.27886	0.129687	9.86114	6.13484e-23	3.46857e-21
Sh3bp4	771.523	-0.768072	0.0802969	-9.5654	1.11765e-21	5.49793e-20
Gclm	771.078	-0.242102	0.105653	-2.29147	0.021936	0.0476123
Vps29	770.724	0.849524	0.154259	5.50711	3.6477e-08	3.06273e-07
Mpzl2	768.542	-0.953328	0.166075	-5.74035	9.44833e-09	8.8127e-08
Anapc7	768.037	0.325162	0.100209	3.24485	0.00117511	0.00373922
Slc39a1	767.376	-0.778703	0.0954914	-8.15469	3.5007e-16	9.72268e-15
Rab9	765.97	0.742597	0.125454	5.91927	3.23367e-09	3.27962e-08
Plekhg3	765.877	-0.512563	0.141799	-3.61472	0.000300677	0.00111928
Acbd6	765.156	-0.771299	0.185176	-4.16521	3.11064e-05	0.000148011
Prmt3	764.968	0.278287	0.104449	2.66434	0.00771385	0.0194314
Trappc13	764.704	0.493519	0.120629	4.0912	4.29149e-05	0.000197234
Heatr3	764.354	0.601803	0.188452	3.19341	0.00140604	0.00437542
Noc3l	764.037	0.38392	0.166171	2.31039	0.0208666	0.0456554
Vcan	762.601	-1.82901	0.300984	-6.07677	1.22626e-09	1.3338e-08
Ist1	762.487	0.594402	0.126204	4.70984	2.47906e-06	1.47289e-05
Atl2	762.361	0.786415	0.142422	5.52174	3.35654e-08	2.83467e-07
Hipk1	761.952	-0.519049	0.211029	-2.45961	0.0139088	0.0322343
Esf1	761.95	0.46013	0.137375	3.34945	0.000809713	0.00270381
Jade3	761.726	0.569166	0.175476	3.24355	0.0011805	0.00375406
Klf3	761.522	-1.27023	0.168611	-7.5335	4.93964e-14	1.04519e-12
Cog4	761.31	0.870306	0.108382	8.02995	9.75091e-16	2.61234e-14
Rhot1	761.163	0.553122	0.113605	4.86884	1.12256e-06	7.13699e-06
Cyb5a	760.662	0.623791	0.131667	4.73764	2.1622e-06	1.29881e-05
Sh3pxd2a	760.373	-1.75356	0.220162	-7.96486	1.65411e-15	4.31854e-14
Prdx4	760.059	0.662712	0.192884	3.43581	0.00059079	0.00203884
Piga	759.563	1.50761	0.166852	9.0356	1.63102e-19	6.52933e-18
Atp2c1	759.356	0.771662	0.237931	3.24321	0.0011819	0.00375782
Rbm22	759.241	0.249095	0.0769579	3.23677	0.00120891	0.00383417
Chmp5	758.799	0.372459	0.0866835	4.29676	1.73311e-05	8.73779e-05
Arid1b	758.367	-1.04905	0.224346	-4.67603	2.92476e-06	1.71603e-05
Rab11b	758.29	-1.05868	0.164549	-6.43384	1.24424e-10	1.59435e-09
Sox12	758.038	-0.902118	0.239219	-3.77109	0.000162535	0.000651263
Wdr61	757.941	0.704146	0.0818756	8.6002	7.95762e-18	2.6496e-16
H1fx	757.768	-1.37497	0.411307	-3.34293	0.000828984	0.00276233
Arhgef2	757.63	-0.30276	0.105091	-2.88093	0.00396504	0.0108548
Myo19	757.561	-1.01807	0.26011	-3.91398	9.07862e-05	0.000386257
Elmo2	756.897	-0.605056	0.127237	-4.75535	1.98105e-06	1.1966e-05
Ints8	755.972	0.570424	0.144141	3.95739	7.57737e-05	0.000328239
Gid4	755.747	0.564361	0.0936422	6.02679	1.67251e-09	1.78462e-08
Adam9	754.078	-0.960526	0.217874	-4.40862	1.04031e-05	5.493e-05
Atp6v1c1	753.567	0.863085	0.105136	8.2092	2.22667e-16	6.33582e-15
Mrpl10	753.565	0.41092	0.135734	3.0274	0.00246669	0.00717036
Cetn3	752.702	0.868265	0.164732	5.27078	1.35846e-07	1.02719e-06
Psmg1	752.283	0.426662	0.16516	2.58333	0.00978521	0.0238321
Camsap1	751.818	-0.656035	0.193505	-3.39028	0.000698219	0.00236598
Net1	751.237	0.757683	0.105552	7.17831	7.05768e-13	1.28291e-11
Rnaseh2b	751.016	0.694721	0.210127	3.30619	0.000945741	0.00309862
Impa1	750.672	0.239325	0.089726	2.66729	0.00764662	0.0192927
Fbxw2	750.588	0.365666	0.0851775	4.29299	1.76284e-05	8.88256e-05
Melk	750.332	0.533091	0.111954	4.7617	1.91968e-06	1.16316e-05
Mical3	750.267	-0.439218	0.155382	-2.82669	0.00470311	0.0125536
Orc5	750.199	0.888139	0.133793	6.63816	3.1762e-11	4.46411e-10
Frem2	750.064	-3.54575	0.230566	-15.3785	2.28281e-53	1.24228e-50
Polr2g	749.864	0.862712	0.185145	4.65965	3.16741e-06	1.84719e-05
Sap30l	749.64	-1.38097	0.231851	-5.95629	2.58034e-09	2.66671e-08
Flot2	749.567	-0.769074	0.123047	-6.25024	4.09813e-10	4.83175e-09
Chordc1	746.897	0.548314	0.164952	3.32409	0.000887066	0.00292508
Rnf138	746.362	0.713	0.149431	4.77142	1.82928e-06	1.11343e-05
Qtrt1	745.488	-0.413318	0.156328	-2.64391	0.00819542	0.0204756
Mier2	745.187	-0.51823	0.157233	-3.29593	0.000980965	0.00319837
Pcyt2	744.813	-0.670861	0.206687	-3.24578	0.00117127	0.00373017
Vkorc1l1	744.763	0.619501	0.11357	5.45481	4.90264e-08	4.03281e-07
Akirin1	744.58	-0.964395	0.123511	-7.80816	5.80274e-15	1.41327e-13
Vps16	744.501	0.531721	0.16025	3.31807	0.000906416	0.00297952
Oxct1	744.147	1.0935	0.14325	7.63352	2.28432e-14	5.04811e-13
Hsd17b4	743.65	0.702408	0.0719273	9.76552	1.58292e-22	8.48151e-21
Lrrc47	742.879	-0.798028	0.25204	-3.16628	0.00154401	0.00474958
Zfp655	742.793	0.754612	0.208524	3.61883	0.000295936	0.00110352
Ildr1	742.641	-0.539564	0.100265	-5.38138	7.39156e-08	5.90173e-07
Col6a3	741.32	-10.5816	1.09065	-9.70206	2.95471e-22	1.5498e-20
Pex19	740.47	0.670112	0.0863283	7.76236	8.33638e-15	1.98591e-13
Gadd45b	739.773	-0.869447	0.311046	-2.79524	0.00518617	0.0136898
Thoc5	739.767	0.473874	0.121235	3.9087	9.27923e-05	0.000393734
Pif1	739.714	-0.68684	0.164147	-4.18431	2.86037e-05	0.000136992
Usp21	739.714	-0.279656	0.103867	-2.69245	0.00709301	0.0180608
Hmgxb3	738.803	-0.403085	0.111989	-3.59933	0.000319035	0.00117935
Lsm12	738.687	-0.774097	0.142951	-5.41511	6.12523e-08	4.93133e-07
Vars2	737.818	-0.554582	0.142447	-3.89326	9.8906e-05	0.00041653
A2m	737.527	1.51478	0.34927	4.33699	1.44445e-05	7.40905e-05
Wrnip1	737.443	-0.514385	0.140933	-3.64986	0.000262385	0.000994162
Rras2	736.352	-0.238567	0.104586	-2.28107	0.0225443	0.048702
Saal1	736.252	-0.634657	0.167234	-3.79503	0.000147628	0.000596887
Spg21	736.018	0.596993	0.178319	3.3479	0.000814257	0.00271741
Slc19a2	735.77	0.429279	0.142565	3.01111	0.00260293	0.00751201
Dcaf13	735.576	0.73927	0.133739	5.5277	3.24456e-08	2.74809e-07
Pspc1	735.574	0.336898	0.0945177	3.56439	0.000364706	0.00132782
Prps1l3	735.094	0.739672	0.141366	5.23231	1.67401e-07	1.24365e-06
Arhgef12	734.642	-0.684778	0.202566	-3.38051	0.000723503	0.00244216
Plin2	734.176	0.601222	0.134805	4.45993	8.19849e-06	4.41325e-05
Ercc3	734.06	0.435801	0.116714	3.73393	0.000188516	0.000742046
Ankle2	732.091	0.387836	0.143357	2.70539	0.00682247	0.017451
Nae1	730.532	1.00394	0.106521	9.42482	4.30848e-21	1.95895e-19
Tbl1xr1	730.168	0.37642	0.141352	2.663	0.00774481	0.0194981
Pgs1	729.672	-0.6512	0.148965	-4.37151	1.23393e-05	6.42379e-05
Fcf1	729.026	0.555412	0.156921	3.53945	0.000400969	0.00144499
Glrx5	728.636	-0.916979	0.222656	-4.11837	3.81569e-05	0.000177902
Asnsd1	728.586	1.00429	0.154532	6.49894	8.08878e-11	1.0728e-09
Prdm4	728.504	-0.428844	0.147702	-2.90344	0.00369088	0.0101778
Ppm1f	728.476	0.356632	0.139238	2.56131	0.0104277	0.0251786
Fam114a2	728.451	0.669496	0.146723	4.563	5.04272e-06	2.8318e-05
Yrdc	728.326	-0.426704	0.118091	-3.61336	0.00030226	0.00112349
Gstp1	728.271	-1.65039	0.247436	-6.66997	2.55847e-11	3.64891e-10
Ccdc61	726.248	-0.861748	0.215623	-3.99656	6.42705e-05	0.000283057
Acaca	726.081	-0.690164	0.234409	-2.94427	0.00323713	0.00907167
Ssbp3	726.001	-1.15533	0.110891	-10.4186	2.03975e-25	1.52448e-23
Mbtd1	725.585	0.565507	0.190489	2.96872	0.00299045	0.00846208
Tbca	725.502	0.497036	0.191306	2.59812	0.00937366	0.0229679
Scyl1	725.285	-0.744394	0.119289	-6.24024	4.36891e-10	5.1267e-09
Pik3r2	724.821	-1.0513	0.181279	-5.79932	6.65832e-09	6.37077e-08
Ptrf	724.769	-4.04186	0.254249	-15.8972	6.62201e-57	5.01373e-54
Atf6b	724.733	-0.281619	0.108648	-2.59202	0.00954143	0.0233166
Pls3	724.384	0.539208	0.223193	2.41588	0.015697	0.035788
Magt1	723.85	0.805126	0.154094	5.22489	1.74258e-07	1.29074e-06
Trip13	723.44	0.654332	0.0997205	6.56166	5.32129e-11	7.25646e-10
Nfyc	722.714	-0.963648	0.187373	-5.14293	2.70481e-07	1.93197e-06
Egln2	722.179	-0.545341	0.15958	-3.41735	0.000632345	0.00216467
Tcf7	721.575	0.301772	0.107382	2.81026	0.00495009	0.0131344
Lrrc8d	720.707	-0.747894	0.185797	-4.02534	5.68939e-05	0.00025326
Xlr3a	720.406	-1.60695	0.360338	-4.45956	8.21293e-06	4.41829e-05
Mapt	720.35	0.763727	0.113106	6.7523	1.45523e-11	2.15488e-10
Slc31a1	719.943	1.18558	0.137624	8.61465	7.01556e-18	2.3449e-16
9030624J02Rik	719.724	0.642171	0.0871229	7.37087	1.69522e-13	3.32813e-12
Dhfr	719.319	0.821857	0.13228	6.21301	5.19781e-10	6.03028e-09
Tpst2	719.004	-0.723839	0.123888	-5.8427	5.13605e-09	5.0022e-08
Slc44a1	718.668	1.44872	0.354273	4.08928	4.32707e-05	0.000198607
Ccnd2	717.829	-7.52685	0.603188	-12.4784	9.78754e-36	1.68753e-33
Armcx1	717.623	0.979199	0.0889407	11.0096	3.43624e-28	3.28784e-26
Ccz1	717.442	0.638233	0.109652	5.82055	5.86553e-09	5.64947e-08
Slc39a4	716.495	0.760983	0.202779	3.75276	0.000174895	0.000695507
Rnf167	715.588	0.53596	0.179021	2.99385	0.00275485	0.00788769
Gbf1	715.212	-0.324809	0.12493	-2.59993	0.00932441	0.0228665
Rhob	714.686	-1.2203	0.121045	-10.0815	6.67313e-24	4.32938e-22
Mms22l	714.661	0.270595	0.10802	2.50504	0.0122438	0.0288848
Cacna1a	713.821	-1.57601	0.247837	-6.35907	2.02976e-10	2.4962e-09
Rtca	713.212	-0.261843	0.113758	-2.30175	0.0213493	0.0465419
Ddx19a	712.779	-0.498201	0.142705	-3.49112	0.000480994	0.00170175
Manba	712.394	1.0157	0.200884	5.05613	4.27846e-07	2.92636e-06
Nemf	712.297	0.306051	0.116133	2.63534	0.0084053	0.0209219
Commd10	712.188	0.528459	0.122294	4.32123	1.55164e-05	7.89833e-05
Dpy19l1	711.251	0.40346	0.110671	3.64557	0.000266804	0.00100849
Rbm15b	711.015	-0.767593	0.170113	-4.51227	6.41378e-06	3.53399e-05
Ube2v1	710.834	-1.69349	0.213591	-7.92865	2.21546e-15	5.66519e-14
Tnks1bp1	710.481	-0.76208	0.16239	-4.69289	2.69366e-06	1.58847e-05
Ppfia4	710.405	-1.18052	0.324995	-3.63242	0.000280773	0.00105329
2900097C17Rik	710.282	-1.46657	0.0975124	-15.0398	4.02688e-51	1.89525e-48
Crebzf	709.764	-1.22056	0.187412	-6.51271	7.38084e-11	9.84904e-10
Git2	709.296	-0.405194	0.17299	-2.34229	0.0191657	0.0424351
Cep164	709.136	-0.518767	0.1687	-3.07509	0.00210439	0.0062429
Pvr	708.851	-1.07443	0.162912	-6.59517	4.24779e-11	5.90823e-10
Tbc1d15	708.782	0.973125	0.178502	5.45161	4.99152e-08	4.10011e-07
Slc25a11	708.736	0.707222	0.156938	4.50638	6.5943e-06	3.62364e-05
Appl1	708.265	0.347766	0.133948	2.59627	0.00942424	0.0230789
Arl8b	708.148	0.648225	0.110644	5.85866	4.66607e-09	4.59846e-08
Mpdu1	707.833	0.578784	0.176321	3.28256	0.00102871	0.00333468
Pkd1	707.466	-1.69888	0.269173	-6.31147	2.76392e-10	3.33547e-09
Trmt112	707.316	-1.17649	0.149252	-7.88258	3.20678e-15	8.08146e-14
Ccdc47	706.664	0.434302	0.138176	3.14311	0.00167166	0.00508831
Utp15	706.542	0.532987	0.125529	4.24593	2.17687e-05	0.000106947
Leprot	706.34	0.549869	0.119011	4.62032	3.83143e-06	2.20345e-05
Elmsan1	705.954	-0.571431	0.216306	-2.64177	0.00824741	0.0205878
Prnp	705.862	-0.75372	0.263078	-2.86501	0.00417002	0.011341
Plbd2	705.556	-0.548889	0.138	-3.97747	6.96536e-05	0.000304341
Zc3hc1	705.347	0.458379	0.133345	3.43755	0.000586995	0.00202695
B230219D22Rik	705.239	0.57403	0.199789	2.87318	0.00406356	0.0110879
Cul4a	703.73	0.730093	0.146709	4.97646	6.47578e-07	4.28944e-06
Nop16	702.437	0.628698	0.144763	4.34294	1.40591e-05	7.23266e-05
Rwdd1	702.26	-0.644428	0.202029	-3.18978	0.00142379	0.00442274
Epb4.1	701.457	0.387398	0.119544	3.24062	0.00119269	0.00378592
Ctr9	701.192	0.788272	0.106474	7.4034	1.3274e-13	2.64175e-12
Taf2	701.031	0.429512	0.183234	2.34407	0.0190747	0.0422658
Cbx6	700.765	0.561053	0.198373	2.82828	0.0046799	0.0125032
Mrps18b	700.66	-0.446605	0.142289	-3.13872	0.0016969	0.00515679
Sox13	700.512	-1.12472	0.22034	-5.10448	3.31712e-07	2.32078e-06
Ptdss2	700.046	0.262466	0.109417	2.39877	0.0164501	0.0372271
Mre11a	699.847	0.380425	0.0978045	3.88965	0.000100389	0.000422058
Minos1	699.653	0.722399	0.213495	3.38368	0.000715205	0.00241743
Furin	698.578	-0.843323	0.149744	-5.63175	1.78388e-08	1.58492e-07
Galnt1	698.083	0.461379	0.112861	4.08805	4.35017e-05	0.000199478
Irf2bp2	698.037	-1.13674	0.179271	-6.34088	2.28453e-10	2.79178e-09
Ddx11	698.018	-0.484522	0.185213	-2.61602	0.00889614	0.0219928
Cstf3	697.826	0.938827	0.136207	6.89263	5.47719e-12	8.75848e-11
Sh3glb1	697.8	-0.372591	0.101938	-3.65507	0.000257107	0.00097693
Sfxn1	696.956	0.408227	0.110357	3.69917	0.000216307	0.00083855
Jun	696.526	-3.5655	0.294409	-12.1107	9.26607e-34	1.37914e-31
Cnih1	696.44	0.503502	0.14582	3.45289	0.000554609	0.00192774
Atp6v1d	696.352	0.721045	0.119887	6.01436	1.80593e-09	1.91759e-08
Tln2	695.957	-0.478404	0.190062	-2.5171	0.0118325	0.0280954
Exosc6	695.763	-0.836136	0.227794	-3.67059	0.000241994	0.000925561
Fbxl5	695.243	0.781694	0.168	4.65295	3.27218e-06	1.9032e-05
Atad1	694.445	0.553094	0.193069	2.86475	0.00417339	0.0113467
Tmem11	694.386	-0.342145	0.134488	-2.54406	0.0109572	0.0262931
Gfpt2	694.142	0.882987	0.0923555	9.56074	1.16917e-21	5.73519e-20
Khdc3	693.92	1.83037	0.268791	6.80965	9.7838e-12	1.49978e-10
Chd3	693.704	-1.59595	0.304977	-5.233	1.66777e-07	1.24008e-06
Sgol1	693.56	0.928358	0.0815078	11.3898	4.70021e-30	5.28061e-28
Fam102a	693.085	-0.531551	0.17994	-2.95405	0.00313636	0.00882277
Zswim1	692.768	0.784317	0.147247	5.32653	1.00106e-07	7.78583e-07
Slc23a2	692.709	0.891981	0.230011	3.87799	0.000105324	0.000440255
Stub1	692.139	-0.890038	0.131648	-6.76075	1.37283e-11	2.04329e-10
Fbxl14	691.755	-0.692158	0.193404	-3.57882	0.000345155	0.00126644
Zfp961	691.4	1.70833	0.194522	8.78222	1.60283e-18	5.74579e-17
Ppp1r7	690.542	0.507977	0.168015	3.0234	0.00249952	0.00725204
Uchl5	690.334	0.50241	0.134952	3.72287	0.000196972	0.000771668
Tenm3	689.403	-1.22278	0.263537	-4.63987	3.48635e-06	2.02101e-05
Pla2g6	688.979	-0.570122	0.133461	-4.27182	1.93887e-05	9.65499e-05
Slc7a6os	687.375	-0.401527	0.12716	-3.15765	0.00159044	0.0048704
Numbl	686.949	-0.925618	0.178396	-5.18855	2.11933e-07	1.5416e-06
Lamc2	686.888	1.42799	0.186066	7.67462	1.65907e-14	3.74721e-13
Add3	686.124	0.464242	0.163691	2.83608	0.00456703	0.0122298
Ppp1r37	685.391	-0.997373	0.154655	-6.44903	1.12572e-10	1.45641e-09
Mettl16	685.29	0.388323	0.125053	3.10528	0.00190102	0.00571257
Lsm7	685.063	-0.811939	0.233219	-3.48144	0.000498731	0.00175559
Oard1	684.669	0.754114	0.158391	4.7611	1.92542e-06	1.16624e-05
Mrpl34	683.595	-0.848219	0.222994	-3.80378	0.000142508	0.000578603
Gm15800	683.419	-1.20973	0.25032	-4.83272	1.3468e-06	8.43638e-06
Acsf2	683.38	-0.688889	0.13826	-4.98257	6.27449e-07	4.16472e-06
Ephx2	683.283	1.41044	0.195828	7.20245	5.91415e-13	1.08524e-11
Cd44	682.248	-5.67432	0.363961	-15.5905	8.44941e-55	5.25493e-52
Map2k3	682.21	0.252634	0.103584	2.43894	0.0147305	0.0338591
Tubgcp2	681.77	0.229624	0.0855885	2.68289	0.00729893	0.0185281
Cc2d1b	681.732	0.518293	0.130317	3.97717	6.97412e-05	0.000304457
Mcam	681.562	-0.445246	0.112826	-3.94629	7.93709e-05	0.000342035
Plekhj1	681.448	-0.520623	0.191247	-2.72225	0.00648383	0.0166653
Srpk2	680.355	0.48093	0.135871	3.53961	0.00040072	0.00144445
Cdca4	680	0.370997	0.110772	3.34919	0.000810479	0.00270584
Ugdh	679.663	0.848977	0.164822	5.15088	2.59269e-07	1.85799e-06
Faf2	679.635	0.268144	0.0893917	2.99965	0.00270291	0.00775428
Atp6v1h	678.335	0.539414	0.108371	4.97748	6.44189e-07	4.26861e-06
Stx12	677.763	0.44546	0.130865	3.40396	0.000664167	0.00226336
Sec24b	677.576	-0.348633	0.117168	-2.9755	0.00292513	0.00830424
Folr1	676.197	0.567038	0.216688	2.61684	0.00887484	0.0219433
Ctsz	676.164	-1.09659	0.230422	-4.75905	1.94503e-06	1.17606e-05
Dock7	675.602	0.785307	0.222105	3.53575	0.000406626	0.00146241
Atp9a	675.508	0.452826	0.148495	3.04943	0.00229279	0.00672167
Dvl3	675.329	-1.68117	0.324581	-5.1795	2.22477e-07	1.61328e-06
Cxxc1	675.038	-0.342333	0.136163	-2.51414	0.0119324	0.0282786
D2Wsu81e	674.574	0.322767	0.110326	2.92556	0.00343832	0.00954942
Nfkbib	673.084	-0.95463	0.147954	-6.4522	1.10241e-10	1.43157e-09
Gtf2h3	673.043	0.561666	0.0916957	6.12533	9.04956e-10	1.01278e-08
Adnp2	673.043	0.592359	0.199842	2.96414	0.00303529	0.00856809
Snapc4	672.412	-1.36341	0.215278	-6.33323	2.40086e-10	2.92572e-09
Tfdp2	672.195	0.590492	0.117919	5.00759	5.51158e-07	3.70288e-06
Bid	672.067	0.237194	0.0909161	2.60893	0.00908259	0.0223479
Dcaf4	671.604	-0.329173	0.142198	-2.31489	0.0206188	0.0452097
[truncated: 15,415 more rows]
