# Supplementary material for: BMP4 preserves the developmental potential of mESCs through Ube2s- and Chmp4b-mediated chromosomal stability safeguarding
Source: Protein Cell. 2022 Feb 11;13(8):580–601. doi: 10.1007/s13238-021-00896-x (PMC9232672; doi:10.1007/s13238-021-00896-x)
Supplement: Supplementary file 2 — Supplementary file2 (XLSX 47 kb) [file 13238_2021_896_MOESM2_ESM.xlsx]

## Sheet: Related to Figure 2E
Genesets of each parts in Figure 2E
1581	744	633
Il17rc	Tbkbp1	Padi2
Gm4349	Rax	Hesx1
Fam98c	Gja1	Padi3
Fam124a	Hacd4	Cldn7
Hacd1	D630039A03Rik	Slain1os
Sdpr	Cldn6	Gm14057
Shox2	Otud7a	Ccdc40
Tcp11l1	9130024F11Rik	Taf9b
Cldn3	Arap3	Ace
Mex3b	Mex3d	Bloc1s2
Trim11	Wdr78	Sec61b
Abcc8	Gm20767	Bcl11b
Hspg2	Lurap1l	Btg1
Zdhhc1	Prrt4	Eln
Ube4bos3	Bcam	En1
Tph1	Cited2	Adm
Dmpk	Tcf7l1	Tmem191c
Adh7	Tcf7l2	Vamp5
Cadm4	Gm5662	Aes
Prrt2	Bloc1s4	Gjd3
Bhlha15	Dnmt3b	Rplp0
Alx4	Fam212b	Rpl18a
Plk3	Xkr6	Ccl25
Plk2	Mfsd2a	Tubb4a
Col8a1	Phf1	Socs1
Rex2	Csf2ra	Hist1h3d
Dchs1	Rarb	Csf3r
Pea15a	Gm14499	D7Ertd143e
Ehd2	Ttyh3	Rab37
Cdk14	Rcsd1	Tle6
Gjb2	Rufy4	Ffar3
Mks1	C530008M17Rik	Ffar2
Rel	Def6	Hist2h2bb
Ephx3	Fam122a	Tfap2c
Abca7	Sbspon	Hist1h1a
Pkd1l3	Lrrc3	Gm11413
Antxr2	Zim1	Steap3
Antxr1	Rarg	Hist1h1d
Phf2	Map1a	Esd
Mfsd2b	Serpina3g	Ndn
Ndufab1	Pygm	Lgals3bp
Srpx2	Adm2	Col4a1
Ikbke	Map3k11	1600014C23Rik
Gm19710	St8sia2	Neb
Nyap1	Atxn1	Htatip2
Pgam1	Fscn1	Hapln3
Gpr137b-ps	Fam8a1	Lhx3
Mgll	Emx2os	Pcsk9
Cdk5r1	Plekhn1	B230206H07Rik
Zeb2	Nova2	Tmem150b
Gas5	Adamts4	C1ql4
Fstl3	Ak3	Amn
Ptgs2	Mylk2	Tha1
Pram1	Erf	Gm5643
Ttll6	2610035F20Rik	Moxd1
Ttll7	Inpp5a	Mab21l3
Whrn	Tfap2a	Rhobtb1
Ttll3	Tbc1d31	Ank
Ppfia4	Elovl1	Map1lc3b
Fgd2	Pdgfra	Smox
Fgd3	Ptprd	3110062M04Rik
Btn2a2	Kpna7	Rab25
Tm4sf1	Mypop	B4galnt1
Phykpl	Bcl9	Furin
Nfib	Mfap3l	Cyp4v3
1700109K24Rik	Lhx2	Celf3
Nfia	Bcl6	Hist1h4k
Acvrl1	Nrarp	Pitx2
Nfic	Pdlim2	D6Ertd527e
Fosb	Pdlim1	5430416N02Rik
Sh3bgr	Gm5634	Hist1h4f
Zfp618	Gm5635	Nrros
Psmb8	Fam129c	Hist1h4d
Serpina3h	Nfkbil1	Hist1h4j
Scand1	Acap3	Gm10516
Thsd7a	Gm5640	Hist1h4a
Ankrd1	Mab21l1	Tpt1
Olfml2b	Iqsec2	Thap3
Ccl20	Iqsec1	Rps16
Plekho2	Evl	Scamp3
Plekho1	Capn15	Tspan11
Zyx	Ptpn9	Krt7
Map3k10	Plekhh3	1190002F15Rik
Zfp608	Tma16	D130020L05Rik
Hoxb13	Celf5	Ccdc122
Hid1	Nin	1810032O08Rik
Scara3	BC055111	Cd79a
Hist1h3e	Tll1	Sec16b
Hist1h3b	Ckmt1	Capsl
Hist1h3c	Cnnm1	Rps24
Fgf7	Cnnm4	Gm12338
Hist1h3h	Rcor3	Ramp1
Hist1h3i	Gsc2	Gm2518
Hist1h3f	Cdc42bpg	Ankrd37
Hist1h3g	Nsmf	Sfrp2
Hist1h3a	Gpr173	Sfrp5
Adamts1	Pcbp4	Alpk3
Serinc4	Cblc	Sp110
Nfix	Lppr2	Tlr5
Tle2	Cyp26a1	0610043K17Rik
Serinc2	Sik1	Hoxc10
Rab32	Tln1	Yipf7
Adamts5	Unc13d	Lmln
Tpm2	2020-03-03	Arih2
Tpm1	Pcdhb17	Gpr146
Adamts2	Hs3st3b1	Drp2
Usp2	4933421O10Rik	Trim12a
Dio3	Hsd17b1	Csdc2
Adamts6	Gse1	Ramp3
Hic1	Pidd1	Fau
Nptxr	Ptprv	Alppl2
Erh	Acot11	Cd74
Csf1	Glrp1	Car12
Lyz2	Ptprq	Bhlhe40
Col13a1	Plxdc2	Plvap
Qsox1	Adam1a	Tymp
Dab2	Alpk1	Snord47
Fibin	Vav2	Cd82
Alyref	Hyal1	Pdpn
Hist1h1c	Hmx1	A730036I17Rik
Pdgfrb	Tlr2	Dpep1
Dvl1	Cd3d	Trim66
Hist1h1e	Ppp2r5b	Coq2
Pdgfrl	Ankrd11	Trim72
Gtf3a	Sec14l5	Hmgb2
Dvl3	Ankrd16	Fbxo36
Adnp	Emc9	Sorcs1
Brpf3	Gm15800	Ubald1
Akt1s1	Satb2	Fbxo41
Ptprb	Car15	Zap70
Col4a2	Car11	Snord17
Col4a5	Szt2	Trim47
Col4a6	Lmo4	Ccdc170
Gm4737	Masp1	Iqcd
Bahcc1	Rfng	Nxph4
Bcl3	Rbfa	Pfkfb3
Spata5l1	Zmynd15	Nxph3
Lhx9	Amot	Lingo1
Lhx5	Bhlhe22	Arhgdig
Sap30l	Atxn2l	Mir199a-1
Atp5g2	Trim71	E130317F20Rik
2610206C17Rik	Selm	Nlrp9c
Mir8094	Itga10	Blvrb
Rhbdl1	Cbx4	Nup210l
Pdlim7	2020-03-01	Trim56
Ovgp1	Zfhx2	Kctd13
Gm2115	Mir7115	Myh2
Amh	Sacs	Tspan1
C1ql1	Acrbp	Snord37
C1ql3	Ptprz1	Dusp14
Olfm2	Arhgdib	Armcx3
Spin2d	Ybx1	Upk3bl
Edil3	Snord11	Sema4c
Ngf	Rbm3	Tcl1b2
Neurl1a	Rbm4	Gbp2
Scarf2	Zfp114	Rpl10a
Tmem151a	Halr1	Lamc3
Wisp2	2310036O22Rik	Heph
Wisp1	Creb3	Dennd3
Sumo2	Kctd10	Zscan4a
Pvrl4	Gap43	Pcdh10
D2hgdh	Nlrp9b	Zfp951
Smarca5-ps	Kctd11	Neurl2
B4galnt2	Kdm5d	Wls
Prrx1	Dnm3	Zscan5b
Prrx2	Myh6	Tnni3
Lrrk1	Wnt11	Myl7
Sh3pxd2a	Igf2os	Unc93a
Lrrtm2	Nxn	Sncb
2210011C24Rik	Wiz	Ngfr
Hist1h4n	Trim24	Myh7b
Mdga1	Vat1l	Aire
Pitx1	Hspa12b	Fam83e
Thbd	Sned1	Rpl27a
Hist1h4i	Cpxm2	Il27ra
Snora3	Zfp579	Hoxd8
Hist1h4h	Kcnab2	Lipg
Sqrdl	S1pr3	Rassf10
Tgfbr2	Ppap2c	Uck1
Hist1h4b	Sh2d4b	Saal1
App	Thra	Snord99
Sec1	Snord23	Jph4
Zbed3	Cyp26c1	Bhmt
Rps12	Bc1	Gpr20
Aqp1	Snord1c	Depdc1a
Zbed4	Cyth4	Rspo2
Cyp26b1	Zscan4c	Emp2
Paqr6	Gm3383	Myom1
Sp140	Gbp7	LOC100504703
Cyp1b1	Galr2	Adamts14
Gm6093	Eml1	Tuba3a
Gpr176	Fam222a	Slc17a7
Barx1	Eid2	Trim7
Esrp1	Tnfrsf10b	Chrnd
Vps37d	Sncg	Tnfrsf25
Ctxn1	Hoga1	1810044D09Rik
Gpr179	Fam84b	Mir196a-1
Lppr3	Plch2	P4htm
1700109H08Rik	Rexo1	Naglu
Unc13a	Nckap5l	Sat2
Ccdc124	Bach2	Mamld1
Nbl1	Fam83g	1700030C10Rik
Phox2a	Exoc3l4	Gm11538
Col17a1	Fli1	Rgcc
Trpc5os	Mir2861	1700067K01Rik
Mxra7	Mthfr	AF357359
Mxra8	Pinlyp	Tcp11
Vasn	Fam132a	Gm10677
Gucy1b3	Zfp516	Foxf1
Spon1	Bmp8b	Zc3h8
Rnase4	Slc39a2	Zc3h6
Rps26	Pou2f2	Rapgefl1
Rps27	Gcnt7	Itpr3
Particl	Glipr2	Itpr2
Rps23	Rspo3	Adam4
Gucy1a3	Gm16796	Fndc1
Hnrnpf	Calcrl	Ces2g
Dclk1	Bdh1	Cbln3
Adam12	Ahnak	Cnga3
Adam15	Gcnt1	Cbln1
Caps2	Aldh1l2	Sycp1
Ftl1	Baiap2l1	Murc
Ptprn	Prr15l	Chadl
Adam11	Gbx2	Spag1
Ptprm	Card9	E2f1
Cd22	Wt1	Bola3
Nog	Has1	Atp6v0a4
Ankrd44	Srrd	Ovol3
Nov	Sipa1l3	Chit1
Mink1	Cacnb1	Llgl2
Cd37	Tnfrsf26	Fermt3
Lynx1	Hs6st3	Tmem116
LOC100861615	Tuba1a	Wnk4
Tlr4	Pim1	Trim43b
Saa4	Arid1b	4930520O04Rik
Saa3	Clip3	Lmntd2
Stbd1	Fst	Snord16a
Cd3g	Foxd3	Stx1b
Gpr149	Klhl11	Slain1
Cd3e	Lzts2	Ly6c1
Nol3	2700081O15Rik	Snhg1
Lmcd1	Foxe1	Sparc
Apbb1ip	Sp6	Arsj
Ncoa4	Gpr85	Snhg6
Adam33	Dach2	Foxn3
Gxylt2	Celsr3	Foxn4
Slc7a2	Celsr1	Mdfic
C2cd4b	Cpa6	Ctsh
Cd44	Got2	Pla2g4a
Gpr153	Stk19	AF357425
Ankrd23	Foxf2	Ctso
Axl	Klhl35	Adad2
Fap	9930014A18Rik	Akap5
Prkcdbp	Adap1	Tmem145
Nedd9	Opn1sw	Cox7c
Saa2	Traf5	Fgfbp3
Iglon5	Foxg1	Snord15b
Fas	Mgst1	Snord15a
Saa1	4930483K19Rik	Foxp2
Rnu73b	Epha1	Tppp3
Mir3113	Oxct2a	Stab2
Cacna1g	Fam89a	Gm1564
9030025P20Rik	Dagla	Klhdc8b
Gm6484	Gm11944	Hsf4
Cacna1h	Dsg2	Npm2
Sh2d3c	Ccin	Il18bp
Gm13251	Srf	Gch1
Cacna1c	Ntn5	Mpzl3
Cacna1a	Ntn4	Pgpep1l
Nlrp4a	Gm2016	Cpn1
Snord55	Ccl5	Gm684
Nrp	Slitrk6	Klk10
Snord53	Pnrc1	Gm38670
Wnt5a	Cflar	E030030I06Rik
Snord4a	Gm608	Rgs9
Crip2	Mroh8	Rgs6
Dkkl1	4930523C07Rik	Zbp1
Cd68	Mroh6	Cdc42ep2
Procr	Nfat5	2700094K13Rik
4931440P22Rik	Ppm1n	Chil1
Fbxo17	Nlgn3	Hormad2
4833412C05Rik	Gm10638	Mid1
Snord43	Lrrfip1	Mid2
Gm15421	Chst14	Ampd3
Uchl1os	Slc4a2	Taf1d
Lmna	Foxk1	Snora17
Pura	Kcnmb1	Gapdhs
Lama2	Rusc2	Ggt7
Lama4	Scn2b	Ulbp1
Lmtk3	Foxl2	Tdrd12
Acacb	Tbxa2r	Cyba
1810026B05Rik	Phospho1	Fam131c
Slc41a2	B4galt6	Alox12b
Mlkl	Ifngr2	Snhg17
Snord72	Cidea	Cox4i2
E030024N20Rik	Cidec	Prrg1
Ankrd52	Firre	Cyct
4933413J09Rik	Zbtb7c	Rbm24
Hmgb1	Zbtb7a	Zbtb37
Itga11	Hoxd11	Spns3
Ccnd2	Rgmb	Irf2
Snord69	Mark4	Irf5
Tarm1	Rgma	Snhg12
Gper1	Ctsz	Taf9
Ankrd61	Gramd3	Gadd45b
Capn2	Ltbp4	Scn3a
Pla2r1	Foxo3	Rbm47
Ralgds	Nudt13	Fam171a2
Wnt2b	Nudt15	Igfbp4
Zfhx3	Zdhhc23	Mir7666
Prdm10	Ccdc42b	Tnfrsf13b
Tlx3	Frrs1l	A630001G21Rik
Snord70	Gm15908	E130008D07Rik
Tlx2	Gan	Fmnl3
Fes	Tshz3	Phldb1
Tlx1	Tmtc2	Meis2
Zfp523	Foxp1	Sh3bp5
Inhba	Stab1	Mir7674
Hmga2	Gpc1	Eva1a
Hmga1	C430002N11Rik	Rpl37
Crim1	Pak6	Fam149a
Inhbb	Fibcd1	Selplg
Tvp23a	Cep170b	Cpvl
Zfhx4	Gpc6	Ddit4
Gm9992	Xdh	Rpl27
Ino80dos	Il11ra1	Lgals4
Snord19	Ccdc88b	Gata6
Atoh8	4930469G21Rik	Gata2
Deaf1	Arhgap33os	Gm16023
Trim46	Nrip2	Dnaic2
Ybx2	Hoxa11os	Fhad1
Zfp112	Asic2	Vopp1
4930447C04Rik	Mir1943	C3
Afap1l2	Dmrt3	Sspn
Sema6a	Ticam1	Parp12
Sema6c	Slc8a2	Fzd6
Phf21b	Cdc42ep1	Sptbn2
Cracr2b	1700097N02Rik	Pabpc1l
Epb4.1l4aos	Dok1	Ggnbp1
Itpripl2	Zfp428	Trank1
Kctd15	Dok4	Ceacam10
Gm15867	Sirt7	Tesc
Creb5	Syde2	Snora33
Dnm1	Cep126	Olfr90
Trim62	Hspb6	Gsto1
Itga2b	Wnt2	Slc16a3
Kcnk12	Midn	Gm8994
Sema5a	Radil	Chst3
2200002D01Rik	Ssh1	A330009N23Rik
Aurkc	Enkd1	Gps1
Tmem181c-ps	Fam131a	Rpl19
Gm13238	Basp1	Mira
Pmepa1	Hspa2	Snora62
Polr2k	Smad7	Smok4a
Polr2l	Lats2	Rpl11
Tnfsf15	Igsf10	Dazap1
Ccdc155	Wscd2	Aoc3
Muc1	Tcfl5	E130304I02Rik
Muc2	Aff2	Gm10785
Mast3	Vcan	Tceal5
Muc6	Slfn2	Kcnh3
Snord22	Pou6f1	Egln1
Gm15401	Mmp2	Brdt
Pamr1	Nr2f1	Rps6
Sema3a	Prrg2	Tap2
4933438K21Rik	Aipl1	E230025N22Rik
Sema3b	Mmp9	Gm11627
Sema3c	Rbm15	Misp
Sema3f	Ckap4	Rnf43
Prickle1	Cyb5r1	Itga8
Cacng8	Mgat5b	Sdr39u1
Cacng6	Ppp1r18	Actl10
Cacng7	Cbl	Maff
Zscan4f	Egfl8	Klc3
Slco3a1	Mir7669	Mapre3
Scx	Ssbp3	Kcng1
Hoxc5	4933402E13Rik	P4ha2
Zscan4b	Meis1	Mir6945
Hoxc8	Phlda3	Rab11fip4
Serf2	Sobp	Sh3bgrl
Hoxc9	Phlda2	Lbh
Msrb3	Sh3bp2	Snord42b
Hoxc6	Kcnj14	Gpx4
Tnfrsf11b	Spry4	Platr14
Entpd4	Gm5072	C430049B03Rik
Pcdh18	Synpo2l	E130102H24Rik
Col10a1	Chsy3	2810428I15Rik
Rab11b	Eno3	2810410L24Rik
Acta1	D430042O09Rik	Kcnj6
Acta2	Med12l	Cd164l2
Cped1	Ier2	Olfr986
Hoxb9	Lgals7	Irx4
Avil	Ddit3	8430430B14Rik
Hoxb3	Cyp2t4	Klf1
Pdxp	Prr18	H2-DMb1
Hoxb4	Endog	Nkx2-5
Hoxb2	Prr12	Kcnq5
Hoxb7	Cwh43	Tomm6os
Uggt2	Ankrd13b	Ndufa4l2
Hoxb8	Zfp827	Mipol1
Hoxb5	Gata1	AA413626
Oser1	Prr22	Ebf2
Hoxb6	Pdgfa	4632427E13Rik
Gramd1a	Sox11	Icam5
4930515G01Rik	Sox13	Gspt2
Myl6	Slc25a43	Lhb
Eid3	Fzd1	Cpne2
Dennd1c	Tesk1	Klk8
Grin1os	Pik3c2b	Oas1c
Avpr1a	Fzd8	Oas1b
Ier5l	Prr36	Star
Myl9	Mios	Cpne7
S100a11	Pawr	Ptpdc1
Nfkbiz	Cp	Grik4
Thy1	Mkrn2os	Jakmip1
Snord96a	Slc16a2	Gm20199
Sfn	Mecom	Tmem211
Stmn4	Snora20	A2m
Amz1	Chst2	BC021614
Igsf23	Pparg	Crxos
Jun	Inf2	Rnf141
Nhp2l1	Chst8	Mir467c
Tma7	Gstp2	Gys1
4930549G23Rik	Cgref1	Lrrc15
Hoxd3	Pik3r2	Fance
Cuedc1	Jdp2	Prss12
H13	Ly6g5b	Soat2
Ifi202b	Dusp7	Numbl
Mylk	Dusp6	Mir18
Pcdh20	Ero1lb	Rdh5
H19	Lce1f	Wfdc2
Tgfbr3l	Ly6g5c	4930461G14Rik
Myof	Brf1	Pisd-ps2
Snord95	Prkar2a	Cyp4f39
Snord93	Taok3	Lrrc39
Ptchd4	A3galt2	Pnma5
Asah2	Crlf2	Grin1
Pigb	Ash1l	Dpysl3
Jph2	Zfp46	Noxo1
Gpr27	3300005D01Rik	Tcea1
Fam132b	Irs2	Tcea2
Pou2f3	Kcnh2	Dlgap3
Mdfi	Cdh4	Farp2
Glipr1	Crct1	Guca1a
Arg1	Dgkg	1700001O22Rik
4933407K13Rik	Ldlrap1	C1rl
H3f3a	Prss56	Htra1
Bgn	Tnfaip8l2	Ppapdc1b
Emp1	Bfsp1	Olfml3
Acot2	Klc1	Gm6225
Emp3	Setd1b	Mir7-1
Fos	Mir6935	Xpnpep2
Srp9	Slc38a2	Gm13034
Zfp503	Cdk6	Fank1
Oaf	Cgrrf1	Cdh23
Pth1r	Il15ra	4930577N17Rik
Sytl1	Grid2	Krt42
Sytl2	Rasl11a	Loxl4
Mir22hg	Psd4	Calcoco2
Anxa8	Zfp93	Katnal2
Mef2d	Arhgap10	Upk3a
Snord91a	Slc12a4	Scarna9
Adamts10	BC089597	Flrt1
Ntf3	Pcdh1	A230050P20Rik
Grrp1	Podxl2	Rundc3a
Adamts12	Spred2	Hpca
Caskin1	Cd59a	Mns1
Has2	Hist3h2ba	Tspo2
Tnfrsf23	Arhgap29	Hcn3
Srpx	Camk2d	Dppa3
Cnksr1	P2ry6	Tob1
Eppk1	Zfp385a	Krt80
Hs6st2	Arhgap39	Rgs14
Mef2c	Klf3	Bnip3
Mir5098	Klf2	Pde4c
Frk	Klf7	Kdf1
Stra8	1700019B03Rik	Lrrc8c
Tuba1b	Sfswap	Dnah2
Ncf2	P2rx3	Acan
Tuba1c	Plod3	Mir5133
Col14a1	Rnf26	Hcn2
Snord110	Plod1	Catsperg2
Rtn4rl2	Mapk11	Sh3rf2
Hhipl1	H2-Eb1	Clcn1
Ppp1r12b	Sox1	Cldn20
Ctgf	Kcnq4	Esx1
Foxc2	Tns1	Dleu2
Fam46a	BC005561	Pex11g
Gm11517	Zfp384	Dleu7
Foxc1	Ikzf4	Arhgap6
Snord58b	Tmem236	Prkcg
Serpinf1	Gm996	Tulp1
H2-Ab1	Ppl	Fasl
Clip2	Lca5l	0610039K10Rik
Tmem198	Gltscr1	Prkcz
Col5a2	Gdf6	Tsks
Ppp1r13l	Zfp362	Snord73a
Col5a3	Nkx2-9	Izumo2
Col5a1	Grik3	Izumo1
Gas2l1	Tmem210	Snai3
Ms4a4d	Cdsn	N4bp2l1
Anxa5	Dpcr1	AY074887
Hjurp	Rhob	Catip
Serpine1	Ifitm10	Tnfrsf8
Flnc	Maob	Sprr1a
Anxa3	Plscr3	Pxdn
Plcxd1	Plscr2	Ptger1
Flnb	Tmem53	Snx22
Anxa2	Zc3h12b	Adcy4
Anxa1	Vegfc	Jak3
Disp1	Tmem253	Adcy5
Cemip	Prss33	Tex13
Ppp1r14a	C1ra	Gpat2
Ppp1r14b	Cdx2	Lhfpl5
C130021I20Rik	Cdx1	Pcp4l1
Sp7	Krt17	Copz2
Sp9	Gm11201	Tctn1
Tmem173	Lbx1	Gpnmb
Tmem181a	Pcmtd1	Wnt7b
Serpinh1	C1s1	Tmprss12
Snord100	Eif2s3y	Itgb1bp2
Igsf9b	Tmem62	Tead2
Nacad	Kcnt2	Hipk3
Fam43a	Gdf11	Unc5cl
Ppp1r15a	Prss41	Ecel1
Tusc1	C1qc	Lemd2
Ildr2	Aldh1a2	Dhrs7
Zc3h3	Aldh1a1	Pygo1
Ogn	Zfp316	Rims1
Safb2	Pkmyt1	Ap3s1
Klhl30	Lor	Faxc
Flt1	Fam189b	Pkp3
Bdnf	Lrrc45	Il3ra
Fhl2	Pcdhgc3	Snord32a
Upp2	Cxcl12	Gm2694
Tradd	Gnao1	Etohd2
5031425E22Rik	Osbpl3	Fam209
Syngap1	Dtx2	Cish
Bok	Pik3cd	Syngr4
Emx2	Krtcap3	Slc2a1
Btbd1	Degs2	Pgm5
2020-09-05	Lrrc4b	Syt13
Adam8	Flt3l	Arhgef19
Insl3	Lrrc4c	Gm4432
Epha3	Tcaf2	3110056K07Rik
Lrp1	Auts2	Fbxo2
Crocc	Myl6b	Hist2h3b
Scnn1a	Ltb4r2	Unc93b1
Cnga4	Scarna6	Fbxo4
Fam228b	Hpdl	Gzmm
Hnrnpa0	Aox3	Chmp4b
Srr	Pbxip1	Nags
Ccl7	Nr1d1	C130050O18Rik
Plcl1	Piwil2	F8a
Ccl2	Klf12	Adamtsl4
Ush1c	Cdh10	Unkl
Arl4d	Spen	Agpat9
Emilin1	Dll3	Spock2
Emilin2	Rgs17	Gal3st4
AF357399	Clstn3	Nlrc3
Adrm1	Ptpn14	Peg12
Kcp	Dalrd3	Pafah1b3
Il1r1	Pcdhga8	Gm853
Gm53	Ptpn22	H2-T3
Ednra	Usp18	Arpc1b
BB287469	Hcn1	Isca1
Ereg	Irf2bp2	Ifit2
9030624G23Rik	Akt1	Nrn1
Scn1b	Psmb10	Arhgef6
Smim5	Gm3143	Sdc3
Smim1	H2-DMa	Rasa4
Bola1	E130307A14Rik	Sdc2
Smim6	Mbnl2	Samd11
Slc4a3	Atf5	Themis2
Ovol2	Arhgap9	Micalcl
Col1a2	Cldn15	Rhbdf1
Col1a1	Nipal1	Susd4
Pappa	Tas1r3	Muc13
Ifi27	Pkia	Bcl2l10
Ptges	Adgrb2	Parp6
Zfpm1	Tbc1d2	Hist1h2bk
4930526I15Rik	Rhox4g	Gfra4
Zfpm2	Rhox4e	Psors1c2
Myoz2	Fat1	C1qtnf4
Gm1976	Kifc3	Matn2
Tuft1	4931428F04Rik	1700024F13Rik
Tmem119	Olr1	Card14
Ulk3	Adcy2	Kcnq1ot1
Zfp9	Adcy6	Rem2
Wbscr17	Med12	Cap2
2810047C21Rik1	Mmp13	Ahcy
Tmem176a	Mmp16	Hist1h2bf
Tmem176b	Mocs3	Gad1
Chac1	Sprr2k	Il17b
Tmcc2	Lhfpl2	Hist1h2ah
Vstm2l	Afap1	Angptl1
Grin3b	Sac3d1	Nt5c
Zfr2	Ifi27l2b	Car6
Coro6	Stx2	Podnl1
Prg4	Smoc2	Bzrap1
Pitpnm1	Mbd6	Rpp21
Zbtb7b	Hipk4	Apol7d
Stx1a	Tead1	Sorbs1
Crebbp	Lgr6	Mt3
Igsf6	Scaf4	Trpv3
Siah2	Scrt2	Msc
Crabp2	Reep3	AW011738
Rpl36al	Onecut2	Efnb1
Snhg8	Msi1	Raet1e
Grin2d	Map3k8	Gm3086
Arsb	2900026A02Rik	Arfgef3
Dbn1	Dhrs9	Sft2d3
Nuak1	Dos	Raet1a
B3gnt9	Egfr	Mxd4
Hotairm1	Klhdc1	Mrvi1
Ctsk	Magi2	2310039H08Rik
Osmr	Igdcc4	Mageb16
Gp1bb	Shc2	Tbrg3
Artn	Flywch2	Bcl7c
Ncs1	Lrfn3	2410003L11Rik
Ltbp3	Lrfn1	Col20a1
Foxo6	Fam120aos	Slc22a21
AV051173	Mcc	1110038B12Rik
Ltbp2	Fbxl7	Kiss1
Scpep1os	Kmt2a	Ccdc79
Timm23	Kmt2c	Mir3064
Ano8	Hivep3	Rasd1
Hymai	Ece1	Casp8
Tcstv1	Hivep1	Jsrp1
Evpl	Trpc5	Tchp
Tshz2	Arhgef17	Ccdc69
Tshz1	Hdac4	Fam151b
Lat2	Arhgef16	Ttc16
Vldlr	Syt14
2610020C07Rik	Uty
Foxp4	Htr2b
Stx11	BC089491
Serp2	Gm16159
Hspa1b	Brsk1
Camk1	Myo1c
Klhdc8a	Myo1d
Hspa1a	Slc24a3
Slc7a11	Slc24a1
Fam114a1	Pth2
Papln	Zmiz1
Gm2897	Myo1f
Cyp2j6	4933408J17Rik
Lrrc75a	Pi15
Runx3	Sez6l2
Cox5b	Gm5741
Runx1	Nenf
Runx2	Adamtsl1
Ppp1cc	Gm17026
Fabp5	Xylt1
Mib2	A630077J23Rik
Per2	Frat2
Tgfb1i1	Tiam2
Stac3	Dhx58
Klk11	Rnf217
Adra2a	1700019L03Rik
Foxs1	Gm15708
Mrps33	Nnat
Mir1938	Mir3058
Mrps36	Tfb2m
Asic3	Id1
Rgs4	Id3
Rgs2	Egr3
Zfp433	Tmprss5
Dmrt1	Tmeff2
Cxcr6	Ecm2
Slc8a1	Nat14
Osr2	Crhr2
Adra1b	Recql4
Adra1d	Zhx2
Osr1	Card10
Mrps21	Ino80d
Fbrsl1	Rras
Pdzd7	Dot1l
Dok3	2310022B05Rik
Perp	Nr4a1
Gpd1	Ddr1
Kifc5b	Hist1h2ac
Dnm3os	Gabre
Ppp1r2	A430090L17Rik
Syde1	Mrfap1
Hebp2	Hist1h2bh
4933412E12Rik	Pacsin1
Npr3	Tenm3
Npr2	Apba3
Chad	Pwwp2b
Cmtr1	Cdkn1c
Tmsb10	Angptl7
Tgfb1	Zfp677
Tgfb2	Nrxn2
Mamdc4	Mir7003
Tgfb3	Msx2
Mamdc2	Plxna1
Elmo3	Relb
Hspb7	Casr
Hspb1	Rai1
Zbtb20	Grk4
Wnt4	Micall1
Isg20	Tsc22d2
Trmt112	Syt3
Mustn1	Ift27
Ssh3	B330016D10Rik
Ggn	1190005I06Rik
Bmp1	Sdk1
2410127L17Rik	Skida1
Nespas	Gnb5
Isg15	Igf1r
Wfikkn1	5730559C18Rik
Smad6	Galnt10
Mir6386	Ddx3y
Snhg18	Fam196a
H2-T24	Ankrd34a
Dbndd2	Nfatc4
Far1os	Ttc28
Prr7	Galnt14
Cd300lf	Nfatc2
1500004A13Rik	Atxn7l1
Ghr	Etv2
Taf10	Etv1
Naaladl1	Epn3
9930111J21Rik2	Ldlrad2
Nr2f6	Ldlrad4
Mthfd2l	Cabp7
H2-T10	Vill
Nr2f2	Mvp
Cycs	3110021N24Rik
Palld	Irf2bpl
Igfbp7	Nwd1
Igfbp6	Slc22a18
Rcn3	Zfp697
Dock6	Slc22a17
Chd3	Mslnl
Palm2	Fbxl15
Notch3	Fbxl18
Irf7	Ptk2b
Gadd45g	Zic5
Phldb3	Vps9d1
Phldb2	Ccdc68
Igfbp5	Vim
Tnfrsf13c	Ciart
B3gat2
Lmod1
Prelp
Cxcl1
Ssbp4
Dmrta2
St3gal1
Sod3
Clec2d
Gm16853
Phlda1
Tec
Stard13
Tnfrsf12a
Kcnj15
Rpl23a
Meis3
1110046J04Rik
Eva1c
Eva1b
Tes
Rpl35
Rpl36
Snora75
Snora78
Itgbl1
Rpl34
Snora81
Ier5
9330159M07Rik
Ier3
Gm14295
Wsb1
Gm3264
Lgals9
Snora65
Uba52
Rpl28
Lgals1
Rpl29
Dkk2
Snora68
Fam101b
Rpl21
Snora70
Gata3
Snora5c
Epha10
Meg3
Jund
Gm3230
Pdgfd
Mppe1
Fxyd5
Slco2a1
Snord83b
Limch1
Slc25a47
Fzd2
Trio
Ceacam20
Snora7a
Ubap1l
Cgn
Gldn
Fam104a
Nlrx1
Sptbn4
Rpl41
Junb
Sox21
Snora31
Gli1
Cryab
Mrc2
Amigo3
Gabbr1
Macrod1
Pabpc4
Slc25a24
Rab27b
Fbln2
Cic
Slc16a8
Fbln5
C330021F23Rik
Slc2a13
Snora28
Slc2a10
Gm12070
Col24a1
Orai2
Snora21
Kcne4
F3
1700008O03Rik
Snora23
Gstp1
Slc25a18
Col11a1
Col11a2
Prkar1b
Rpl13
Rpl15
Kcnb1
Piezo2
Piezo1
Snora52
Rpl17
Ypel3
Dusp4
Gsc
Dusp1
Fkbp10
Lce1h
Lce1g
Olfr78
Rps2
Inha
Fmod
Dusp8
Aoc2
Gsn
Snora44
Kcnc3
Snora41
Crlf1
Lims2
Samd5
Samd4
Mapk8ip3
Lfng
Trp53tg5
Gc
Ube2j2
Irs1
1700007J10Rik
Grb14
Tnc
Shcbp1l
Rpsa
Cdh3
Tnn
Xist
Chpf
Rhcg
Zfp36
Sbsn
Gria3
Pgf
Gm10778
Pgp
Bri3
Setbp1
Ccdc85b
Ccdc85c
Itga7
Itga5
Ube2v1
Mafa
Gm3636
LOC105246506
Crebzf
Itga3
Mafb
Bag2
Itga1
Chrd
Slc1a5
Mafk
Slc1a6
Npas4
Dgkh
Pcsk1n
Tnk1
Pstpip1
Clca3a1
Ntng2
P4ha3
Il4ra
Snord45b
Erdr1
Cpe
Rln3
Ly6a
Cul9
Shank1
Cpq
Gm3696
2900097C17Rik
Dzip1l
Lsp1
Clasrp
Znrf1
Gm19557
Rasl11b
Gm8909
Psd3
A330033J07Rik
Tnmd
Psd2
Map3k7cl
Gpx2
Hand2
Gpx8
Gapdh
Trabd2b
Itgb1
Pianp
Itgb4
Elfn1
Spred3
Cyr61
Nlrp5-ps
Arhgap24
Arhgap23
Kansl2
Cyp2s1
Rnf39
P3h2
P3h4
Whamm
P3h3
Aspn
Ttn
Pcdh7
0610012G03Rik
Aspg
Pcdh9
Mnda
Arhgap31
Abhd11os
Rpl7a
Irx1
Mllt6
Irx2
Mapk13
Ptar1
Mapk15
A430105I19Rik
Col6a1
Irx5
Col6a2
Zfp97
Irx3
Gm4532
AI607873
Col6a3
Klf4
Igflr1
Rasl10a
Sgcd
P2rx4
Pdcd5
Xlr4a
Ccdc109b
6030419C18Rik
Xlr4b
Cd109
Xlr4c
Tunar
Nkx2-4
Rsph3a
Sox9
Tax1bp3
Zbtb4
Tns2
Rsph3b
Sox4
Wnt10b
Xlr5a
Xlr5b
Xlr5c
Slc6a17
Ndnf
Ebf4
Il23a
Tmem238
Tmem80
Rnf125
Rnf126
Stc1
Cpne8
Dynlt1b
F420014N23Rik
1810024B03Rik
Ctla2a
Map6
Slc5a7
Kremen2
Grik5
Rab10os
Gng11
Hist3h2a
Ryr1
Il11
Tmem25
Phgdh
Rhoc
Lrrc17
Rhoj
Dyrk1b
Mir25
Scd3
Krt20
Fancf
Psd
Tmem37
Mir1191
Gypc
Tagln
Cacna2d1
AW549542
Medag
Tmem240
Prss23
Malat1
Ptn
Pisd-ps1
Podn
Gm16907
Vegfa
Lrrc32
Ghrl
Tmem245
Pcmtd2
Krt19
Fcgrt
Rnf150
Cux2
Dlgap4
2610005L07Rik
Lrrc24
Lrrc26
Tmem259
Gdf15
Snord49b
Snord49a
Tjp3
4931403G20Rik
1110065P20Rik
Pvr
Htra3
3110039I08Rik
Iscu
Gm24148
Efemp2
Efemp1
Atp11a
Zfp781
Lox
Ssc5d
Pcdhgc5
Zfp787
Pofut2
Zfp771
Cep250
Myh11
Osbpl5
Lpp
Crtc3
1700095A21Rik
Pkdcc
Crtc2
Ubb
Gdnf
Ubd
Cdh24
Ubc
Loxl2
Loxl1
Rnf19b
Cdh20
2300009A05Rik
Lrrc71
Actg1
Metrnl
Loxl3
Actg2
Lrrc73
Slc9a5
Fosl1
Uevld
Opn3
Pogk
BC100451
Ager
Espn
Vcam1
Dap
Dlg4
Nkx6-2
Katnal1
Upk3b
Fosl2
Bspry
Cxcl14
Grem2
Grem1
Upk1b
Flrt2
Pde3a
Gm14305
Slit3
Ptgs2os2
Pkd1
Angpt4
Rpl37a
Pde4b
Ttll11
Dcn
Ttll13
Morf4l1-ps1
Myocd
Piwil1
H2afj
Cdh13
Cdh11
Pon3
Hoxa9
Pon2
Hoxa3
Hoxa1
Dact3
Gm16982
Hoxa5
Otud1
Rgs16
E230016M11Rik
Ltbr
Gdap10
Ltc4s
Gm7120
Ablim2
Xlr3c
Lum
Xlr3a
Xlr3b
Pmp22
4632428N05Rik
Rgs11
Lmx1b
Gm15645
Dlk1
Des
Sardh
Speg
Pebp1
Rpl35a
Marcks
Ch25h
Gm5796
Catsperg1
Frem2
Sh3rf3
A630033H20Rik
Mir3960
Twist2
Twist1
Daam2
Plac8
Cystm1
1700010I14Rik
Lcat
Zfp703
Mbnl1
Gm10814
Tulp4
Pkd2l2
Far2
Begain
Arhgap8
Atf3
Lxn
Gm6623
Hpn
Fam60a
Fam71f2
Slc26a10
Jag2
Adgrb1
Snai2
Snai1
Prkg1
Fat4
Adgra3
Mir7079
Siglecg
Gm13051
Mmp23
Apol8
Col12a1
Nrbf2
Bbc3
Ptger4
Wnt9a
Adcy7
Ascl2
Med29
Apc2
Mmp14
Ano10
AI506816
1110008F13Rik
Slc22a13b-ps
Psenen
1700003F12Rik
Atg16l2
Snx33
Slc28a3
Osgin1
Mical2
Rassf8
Rassf1
Crb3
Ncor2
Wtip
Hmgn3
Hmgn2
Setd7
A230103J11Rik
Fryl
Map7d1
Mbd2
Clcf1
Crispld2
Timp3
Timp2
Ifitm3
Tead3
Sf3b4
Sf3b5
Pxdc1
Tagap1
Lgr5
Dhrs3
Reep2
H2-K1
Atn1
Tssk6
Map3k6
Zcchc5
Shisa7
Shisa8
Aebp1
Shisa4
Cir1
Ccdc74a
C130046K22Rik
Gm20219
Parm1
Rps19-ps3
Maf
Ifi204
Ifi203
Hoxa11
Dlx3
Styx
Snrpf
Dpt
Snrpa
Fam20a
4930404I05Rik
Snrpc
S100a6
Hyi
S100a4
Casp12
Hoxa10
Scube3
Fbxl8
Cspg4
Eps8l2
Cnih2
Filip1l
Kmt2d
Ocel1
B130006D01Rik
Me3
Col16a1
Atp2a1
Pappa2
Uckl1os
Htr2a
Rbm3os
Dst
Col7a1
Sh3kbp1
Nrg2
Nrg1
Smpdl3a
Il1rl1
Nrg4
Htr1b
Nrbp2
Glod5
Hmcn1
Cd248
Cebpd
Gm3558
Cebpb
Cebpa
Myo1h
Gm10406
Cnrip1
A930013F10Rik
Acpp
Atp5l
Mfap4
Mfap5
2410018L13Rik
2310009B15Rik
Mfap2
Arhgef40
C330004P14Rik
Tbx6
Adamtsl3
Adamtsl5
Tbx2
Cntnap1
Unc5b
Smarcc2
Mgp
Unc5c
Gal3st3
Mrgpre
Mrgprf
Myo19
Fbxl22
Rnf225
Helz2
1810011O10Rik
Zan
6820431F20Rik
Dnaaf3
Synpo2
Znf41-ps
Cthrc1
Il20rb
Mif
Srp54a
Srp54b
Fam193b
Gm25500
Rin3
Rin1
Thbs1
Thbs2
B2m
Ifit1
Thbs3
Ifit3
Arhgef5
Samd14
Snapc4
Fbf1
Mon1b
Rbms3
1700123I01Rik
Gm14405
Id2
Ehbp1l1
Egr1
Egr2
Igf2
Eno1b
Igf1
Synpo
BC052688
Rhbdf2
Bst1
Parva
Gtpbp6
Gtpbp2
Doc2g
Sepn1
Ddr2
Nrp1
Ecm1
Parp3
4930512B01Rik
Rac3
Hist1h2bj
Gfra1
Parp8
Sync
Bcl2l15
C1qtnf6
Col3a1
Obsl1
C1qtnf2
C1qtnf1
Rrad
Gipr
C1qtnf3
Gm3500
Fam103a1
Gab2
Vgll3
Adgrl1
Vgll4
4930539J05Rik
Casz1
Specc1
Gdpd5
Ino80b
Fjx1
Srrm4
Nr4a3
Nr4a2
Robo2
Fads3
Sertad1
Hist1h2ab
Hist1h2ag
Fads6
Hist1h2ae
Sertad4
Hist1h2ad
Hmgcll1
Zfp36l2
Rem1
Hist1h2bc
Hist1h2bb
Hist1h2bg
Hist1h2be
Tmed2
Tmed3
Capg
Apba1
Nanp
Gabrb1
Gm12657
Hist1h2ak
Hist1h2ai
Papss2
Ube2s
Kif26b
Rbmxl2
4930556N13Rik
Bmper
9530027J09Rik
Mr1
Angptl2
Tinagl1
Ube2h
Csgalnact1
Car9
Cdkn2b
Ppia
Tgm2
Rps3a1
Plxna4
Nexn
Tmem200b
Trub1
Postn
Sphk1
Sorbs2
Sorbs3
Fbn2
Lhfp
Trpv4
Gm14005
Mt2
Svep1
Mt1
Zfp651
Il6
H1fx
Trpv2
Efnb3
Mlxipl
Cav2
Cav1
Plat
AA467197
Cnn1
Bcl9l
Cnn2
Tnk2os
Plau
Nrtn
Pear1
Fbn1
Ptrf
Srcin1
Tbx15
2410017I17Rik
Tmbim1
Efna1
Ldb2
Zic1
Cdk2ap1
Galnt18
Sepw1
Nfatc1
Plec
Mir3091
Nnmt
Tmem181b-ps
Ddah1
Kif21b
Nupr1
Nav2
Etv4
Vgf
Plaur
Llph
4930413G21Rik
Gm7030
Ccdc80
Mx2
Eif4g3
2210409E12Rik
Ccdc84
Cryge
Zfp692
Ccdc81
Gng5
Gm13119
Fam150a
Gng8
Lysmd1
Dnajb4
St6galnac2
Usf2
Dnajb6
Eya4
Shroom1
Ptx3
Cxx1a
Tnfaip3
Cxx1b
Tnfaip2
Cxx1c
Apol9a
