# Supplementary material for: BMP4 preserves the developmental potential of mESCs through Ube2s- and Chmp4b-mediated chromosomal stability safeguarding
Source: Protein Cell. 2022 Feb 11;13(8):580–601. doi: 10.1007/s13238-021-00896-x (PMC9232672; doi:10.1007/s13238-021-00896-x)
Supplement: Supplementary file 3 — Supplementary file3 (XLSX 9632 kb) [file 13238_2021_896_MOESM3_ESM.xlsx]

## Sheet: DEG N_2i+BMP4 vs N_2i (XY)
GeneId	baseMean	log2FoldChange	lfcSE	stat	pvalue	padj
0610005C13Rik	24.778	-0.50913	0.492528	-1.03371	0.301273	0.450743
0610007P14Rik	601.375	-0.0823875	0.0952077	-0.865345	0.38685	0.538947
0610009B22Rik	287.356	-0.265505	0.106186	-2.50037	0.0124063	0.0365254
0610009L18Rik	9.14497	-0.398096	0.50136	-0.794033	0.427176	0.576893
0610009O20Rik	750.886	-0.116374	0.0709775	-1.63959	0.10109	0.197784
0610010B08Rik	0.312686	0	4.01991	0	1	NA
0610010F05Rik	214.428	0.595647	0.165693	3.59489	0.000324531	0.00159564
0610010K14Rik	685.238	-0.112212	0.0866128	-1.29556	0.195129	0.325412
0610011F06Rik	180.654	-0.387408	0.153737	-2.51994	0.0117373	0.0348534
0610012G03Rik	572.87	-0.192582	0.0876848	-2.1963	0.0280701	0.0710145
0610030E20Rik	459.411	-0.653407	0.155655	-4.19778	2.69542e-05	0.000179426
0610037L13Rik	453.749	0.00116377	0.0987875	0.0117806	0.990601	0.995457
0610038B21Rik	0.92537	2.17545	1.58593	1.37172	0.170151	NA
0610039H22Rik	2.65821	0.461728	0.949111	0.486485	0.626624	0.749031
0610039K10Rik	4.00279	0.411151	0.817206	0.503118	0.614881	0.740295
0610040B10Rik	3.37362	1.58252	0.808404	1.95758	0.0502789	0.113381
0610040F04Rik	32.9817	0.292605	0.302619	0.966907	0.333591	0.485129
0610040J01Rik	13.641	1.25996	0.57018	2.20977	0.0271215	0.0690911
0610043K17Rik	17.0145	-1.0728	0.358473	-2.9927	0.00276525	0.010305
1010001N08Rik	0.294915	2.07919	3.51221	0.591988	0.553859	NA
1110001J03Rik	214.182	-0.696584	0.147034	-4.73757	2.16294e-06	1.85277e-05
1110002L01Rik	111.558	-0.627794	0.154256	-4.06981	4.70522e-05	0.000294095
1110004E09Rik	584.513	-0.190871	0.0958168	-1.99204	0.0463668	0.106522
1110004F10Rik	1277.39	-0.0128621	0.0608265	-0.211456	0.832532	0.897986
1110006O24Rik	11.5563	-0.320132	0.407429	-0.785737	0.432022	0.581452
1110007C09Rik	151.795	0.278715	0.197341	1.41235	0.157846	0.27749
1110008F13Rik	721.947	0.0681468	0.0957053	0.712048	0.476435	0.62395
1110008L16Rik	473.904	0.204607	0.0994426	2.05754	0.039634	0.0939595
1110008P14Rik	235.652	-0.382337	0.147778	-2.58724	0.00967479	0.0297036
1110012L19Rik	226.787	0.16809	0.148434	1.13243	0.257456	0.401194
1110017D15Rik	1.88389	1.28938	1.47347	0.875064	0.381539	0.533603
1110019D14Rik	56.0399	-0.0182504	0.236459	-0.0771823	0.938478	0.962757
1110020A21Rik	4.86719	-0.0320277	0.645051	-0.0496514	0.9604	0.975974
1110028F11Rik	1.54951	-2.67769	1.42673	-1.8768	0.0605454	0.131882
1110028F18Rik	0.800856	0.518391	1.54786	0.334908	0.737694	NA
1110032A03Rik	55.8549	-0.0539294	0.182633	-0.295288	0.767774	0.855308
1110032F04Rik	12.3339	0.618727	0.551231	1.12245	0.261673	0.405907
1110034G24Rik	84.9463	-0.0695059	0.156405	-0.444397	0.656756	0.773008
1110036E04Rik	0.219876	0.232377	4.45093	0.0522086	0.958362	NA
1110037F02Rik	1529.77	0.218352	0.0717645	3.04261	0.00234533	0.00892599
1110038B12Rik	1837.55	-0.137012	0.103091	-1.32904	0.183835	0.311432
1110038F14Rik	584.545	-0.337444	0.083133	-4.05908	4.92664e-05	0.000305995
1110046J04Rik	3.89547	3.05812	1.19177	2.56604	0.0102867	0.0312115
1110051M20Rik	212.643	-0.0801297	0.127911	-0.626449	0.531021	0.671952
1110058D11Rik	0.69096	0.239264	1.51873	0.157542	0.874818	NA
1110059E24Rik	396.545	0.374878	0.155501	2.41078	0.0159185	0.0447168
1110059G10Rik	131.515	-0.0718723	0.139609	-0.514813	0.606684	0.733383
1110065P20Rik	140.491	0.0193277	0.214994	0.089899	0.928368	0.956816
1190002F15Rik	60.061	-0.953449	0.226045	-4.21797	2.46512e-05	0.000166349
1190002N15Rik	700	0.220868	0.184741	1.19555	0.231871	0.371011
1190005I06Rik	4.01869	-1.38677	0.859965	-1.61259	0.106833	0.206527
1190007I07Rik	250.052	-0.162229	0.142289	-1.14014	0.254228	0.397097
1200014J11Rik	1121.47	-0.065136	0.0936788	-0.695312	0.48686	0.632877
1300002E11Rik	139.263	-0.543464	0.128771	-4.2204	2.43872e-05	0.000164764
1300017J02Rik	8.09991	1.47073	0.55951	2.6286	0.00857362	0.0267329
1500004A13Rik	151.651	-0.138414	0.149404	-0.926438	0.354218	0.506554
1500009C09Rik	14.9643	1.06438	0.557855	1.90798	0.0563937	0.124416
1500009L16Rik	183.311	0.770134	0.17729	4.34391	1.39966e-05	9.98366e-05
1500011B03Rik	178.64	-0.418582	0.118508	-3.5321	0.00041227	0.00197231
1500011K16Rik	151.128	0.112301	0.188428	0.595991	0.551182	0.689971
1500012F01Rik	1372.4	0.312348	0.147218	2.12167	0.0338654	0.0828229
1500012K07Rik	0.0419853	0	5.20139	0	1	NA
1500015A07Rik	102.326	-0.535788	0.183028	-2.92735	0.0034186	0.0123057
1500015O10Rik	6.69024	3.18854	0.891245	3.57762	0.000346732	0.00169257
1500017E21Rik	0.108036	0	5.20139	0	1	NA
1500026H17Rik	0.945663	-0.21897	1.45013	-0.151001	0.879975	NA
1600002D24Rik	0.469165	0.738748	2.84797	0.259395	0.795331	NA
1600002H07Rik	522.649	-0.2098	0.0720653	-2.91125	0.00359984	0.0128593
1600002K03Rik	66.017	-0.0940306	0.181844	-0.517094	0.605091	0.732162
1600010M07Rik	0.418648	0	4.45647	0	1	NA
1600012H06Rik	370.839	-0.295578	0.0811882	-3.64065	0.000271949	0.00137159
1600014C10Rik	132.178	0.299489	0.161356	1.85608	0.0634428	0.136775
1600014C23Rik	2.56453	-1.42611	1.57088	-0.907841	0.363962	0.515618
1600014K23Rik	2.78257	0.269051	1.3488	0.199474	0.841892	0.903784
1600019K03Rik	0.467878	1.84895	4.43561	0.416843	0.676793	NA
1600020E01Rik	118.197	-0.455521	0.178573	-2.5509	0.0107446	0.0323729
1600023N17Rik	4.86861	-1.86652	0.87184	-2.1409	0.0322822	0.0797192
1600025M17Rik	0.247542	0	5.20139	0	1	NA
1600027J07Rik	1.23952	2.68032	2.24459	1.19412	0.23243	0.371696
1600029I14Rik	1.40862	-0.795406	1.3916	-0.571578	0.567608	0.702609
1600029O15Rik	2.19458	0.681055	0.970702	0.701611	0.482922	0.629345
1700001C19Rik	2.30516	2.97398	1.42538	2.08645	0.0369381	0.088919
1700001D01Rik	1.08641	-0.237277	1.66914	-0.142155	0.886958	0.931587
1700001F09Rik	0.487943	-1.63917	2.51763	-0.651076	0.514998	NA
1700001G11Rik	3.58944	0.287438	0.829053	0.346706	0.728812	0.828337
1700001G17Rik	2.86908	-0.885194	0.873123	-1.01382	0.310666	0.460893
1700001J03Rik	1.18724	-1.71494	1.73746	-0.98704	0.323623	0.474405
1700001J11Rik	2.14422	-1.3218	0.954457	-1.38487	0.166092	0.288559
1700001K19Rik	23.022	-0.105447	0.370339	-0.28473	0.775851	0.860511
1700001K23Rik	1.11263	-0.97168	1.52162	-0.638581	0.523095	0.66499
1700001L05Rik	493.776	0.21869	0.174476	1.25341	0.210056	0.343901
1700001L19Rik	2.38917	1.46294	1.06642	1.37183	0.170116	0.293928
1700001O22Rik	31.9142	0.572547	0.335288	1.70763	0.0877056	0.176827
1700001P01Rik	14.339	0.158899	0.384375	0.413396	0.679317	0.790785
1700003D09Rik	0.2643	-1.19749	5.06536	-0.236408	0.813116	NA
1700003E16Rik	30.0624	-0.701143	0.25741	-2.72384	0.00645275	0.021074
1700003F12Rik	16.5887	-0.70047	0.368753	-1.89956	0.0574903	0.126415
1700003G18Rik	0.757783	-1.1975	2.14373	-0.558604	0.576432	NA
1700003M02Rik	12.4723	0.744326	0.367043	2.0279	0.0425706	0.0994659
1700003M07Rik	24.7795	0.213481	0.410526	0.520018	0.603051	0.730757
1700006E09Rik	0.180367	-2.4628	5.17027	-0.476339	0.633833	NA
1700006F04Rik	0.204134	-0.476154	4.55383	-0.104561	0.916724	NA
1700006H21Rik	0.0595323	0.245151	5.20139	0.0471318	0.962408	NA
1700007F19Rik	0.0814845	1.46603	5.17261	0.283421	0.776854	NA
1700007G11Rik	1.32235	-1.22733	2.00375	-0.612516	0.540196	0.679821
1700007J10Rik	10.7866	-0.895968	0.53359	-1.67913	0.0931259	0.185323
1700007K09Rik	0.800218	2.8385	1.94818	1.457	0.145116	NA
1700007K13Rik	298.214	-0.232094	0.159898	-1.45151	0.146637	0.262313
1700007L15Rik	29.4171	0.310246	0.30293	1.02415	0.305765	0.455377
1700007P06Rik	0.167896	1.43717	5.17406	0.277765	0.781193	NA
1700008C04Rik	1.37547	-1.07155	1.44538	-0.741359	0.458476	0.607066
1700008J07Rik	34.3986	0.0675753	0.240885	0.28053	0.779071	0.862865
1700008O03Rik	69.1094	-0.413194	0.264347	-1.56307	0.118035	0.223212
1700009N14Rik	0.380508	2.19135	3.28805	0.666459	0.505118	NA
1700010B08Rik	0.287163	0.216242	4.19073	0.0516001	0.958847	NA
1700010I02Rik	0.0577819	-1.19746	5.20139	-0.230218	0.817922	NA
1700010I14Rik	20.6467	-0.632377	0.328721	-1.92375	0.0543856	0.120942
1700011A15Rik	0.157012	0	5.20139	0	1	NA
1700011E24Rik	0.956262	2.07451	1.80715	1.14795	0.25099	NA
1700011H14Rik	0.340936	0.809415	3.42591	0.236263	0.813229	NA
1700011L22Rik	0.391282	0.961979	4.69381	0.204946	0.837614	NA
1700012B07Rik	0.84443	1.55982	1.93324	0.806839	0.419759	NA
1700012B09Rik	0.425984	0	3.87415	0	1	NA
1700012C14Rik	1.56352	-0.476154	1.74593	-0.272723	0.785066	0.866567
1700012D01Rik	8.2185	0.141305	0.563519	0.250754	0.802004	0.877747
1700012D14Rik	3.21357	-0.400323	0.931987	-0.429537	0.667532	0.781539
1700012D16Rik	2.46322	-1.62851	0.868874	-1.87427	0.0608927	0.132486
1700012H19Rik	0.0767443	0	5.20139	0	1	NA
1700012I11Rik	0.0799671	0	5.20139	0	1	NA
1700012L04Rik	0.134253	0	5.20139	0	1	NA
1700013F07Rik	0.618126	1.4774	2.53184	0.583528	0.559538	NA
1700013G24Rik	0.449859	0.980786	2.79484	0.350928	0.725643	NA
1700013H16Rik	3.91904	4.10184	1.9484	2.10523	0.0352712	0.0857069
1700015E13Rik	0.215001	-1.93454	5.19644	-0.372283	0.709682	NA
1700015F17Rik	0.183815	1.2211	5.18454	0.235528	0.813799	NA
1700016C15Rik	1.08863	3.24765	1.6989	1.91162	0.0559247	0.123589
1700016D06Rik	8.94747	0.115029	0.53448	0.215216	0.829599	0.895869
1700016G22Rik	0.311105	0.497722	2.72392	0.182723	0.855016	NA
1700016H13Rik	1.37769	-1.09369	1.54163	-0.709437	0.478053	0.625348
1700016K19Rik	3.3485	1.22345	0.851214	1.4373	0.150633	0.267715
1700016L04Rik	0.357002	0.267615	3.12277	0.0856979	0.931707	NA
1700017B05Rik	913.977	0.159452	0.113783	1.40137	0.161104	0.282169
1700017D01Rik	0.0595323	0.245151	5.20139	0.0471318	0.962408	NA
1700017J07Rik	8.28552	-0.786884	0.61495	-1.27959	0.20069	0.332437
1700018A04Rik	0.174317	0	5.20139	0	1	NA
1700018B08Rik	4.25528	-0.830005	0.889973	-0.932617	0.351018	0.503288
1700018B24Rik	2.0528	1.63551	2.12725	0.76884	0.441988	0.591496
1700018L02Rik	0.879289	1.81059	1.67329	1.08205	0.279228	NA
1700019A02Rik	6.5061	0.844356	0.679203	1.24316	0.21381	0.348744
1700019B03Rik	1.8896	1.24749	1.32825	0.939205	0.347626	0.499772
1700019B21Rik	0.467807	0.937277	4.38874	0.213564	0.830887	NA
1700019D03Rik	327.469	-0.43626	0.14943	-2.91948	0.00350612	0.0125571
1700019E08Rik	0.321851	0	5.20139	0	1	NA
1700019G17Rik	40.2079	-0.183938	0.250195	-0.735179	0.46223	0.610992
1700019L03Rik	28.1741	0.0721708	0.31805	0.226917	0.820489	0.890302
1700019N19Rik	0.214544	-1.19749	5.20139	-0.230224	0.817918	NA
1700019O17Rik	0.411568	0.944753	5.19693	0.181791	0.855747	NA
1700020A23Rik	0.992407	0.483152	1.34949	0.358025	0.720324	NA
1700020D05Rik	15.9352	-0.751765	0.39992	-1.87979	0.0601368	0.131126
1700020G17Rik	0.341561	0.740929	4.11331	0.180129	0.857051	NA
1700020I14Rik	524.165	-0.12067	0.0999793	-1.20695	0.227452	0.365729
1700020L24Rik	9.56614	0.686483	0.525488	1.30637	0.191426	0.321063
1700020M21Rik	0.0419853	0	5.20139	0	1	NA
1700020N01Rik	3.11211	1.40012	0.947162	1.47823	0.139347	0.252918
1700020N15Rik	1.04862	1.67831	2.13887	0.784673	0.432645	NA
1700021F05Rik	366.155	0.0458167	0.123567	0.370784	0.710798	0.815656
1700021F07Rik	0.270913	0	5.20139	0	1	NA
1700021K19Rik	491.556	-0.40131	0.0897757	-4.47013	7.81704e-06	5.91826e-05
1700021N21Rik	0.51575	2.13539	3.30676	0.645763	0.518433	NA
1700022A21Rik	4.6636	-1.01686	0.788304	-1.28993	0.197075	0.327886
1700022E09Rik	0.0734013	0	5.20139	0	1	NA
1700022H01Rik	0.916105	-0.242865	1.63312	-0.148712	0.881781	NA
1700022I11Rik	4.29473	1.49383	0.770349	1.93915	0.0524826	0.11745
1700023F06Rik	23.7217	-0.869803	0.42802	-2.03216	0.0421379	0.0986716
1700024B18Rik	0.118339	0	5.20139	0	1	NA
1700024F13Rik	7.30323	-0.361536	0.527985	-0.684746	0.493504	0.639075
1700024G13Rik	0.520883	0.241022	2.914	0.0827117	0.934081	NA
1700024I08Rik	0.177185	-1.19747	5.20139	-0.23022	0.817921	NA
1700024P04Rik	0.112862	-0.476128	5.20139	-0.0915386	0.927065	NA
1700024P16Rik	3.59581	-0.002084	0.794253	-0.00262385	0.997906	1
1700025F24Rik	0.32253	0	3.45552	0	1	NA
1700025G04Rik	213.978	-0.0640742	0.123866	-0.517288	0.604955	0.732126
1700025N23Rik	0.238491	0	5.20139	0	1	NA
1700026D08Rik	0.869583	0.95482	1.82845	0.522202	0.60153	NA
1700026D11Rik	0.0894212	1.59118	5.16666	0.30797	0.758105	NA
1700026J14Rik	0.355755	-1.1975	3.41297	-0.350866	0.725689	NA
1700026L06Rik	6.74053	-0.395364	0.549346	-0.7197	0.47171	0.619288
1700027A15Rik	0.169888	0	5.20139	0	1	NA
1700027I24Rik	0.504535	0.98769	2.42457	0.407367	0.683739	NA
1700027J07Rik	0.11288	0	5.20139	0	1	NA
1700028B04Rik	3.8219	-0.916057	1.09439	-0.83705	0.402565	0.553946
1700028E10Rik	6.25839	-0.612711	0.549711	-1.11461	0.26502	0.40979
1700028I16Rik	6.46798	0.77273	0.815541	0.947506	0.343381	0.495513
1700028J19Rik	8.43624	0.0785645	0.47045	0.166999	0.867371	0.919706
1700028K03Rik	13.1008	0.134668	0.42363	0.317891	0.750568	0.843261
1700028M03Rik	0.0456676	0	5.20139	0	1	NA
1700029F12Rik	0.0534584	0.944802	5.19693	0.1818	0.85574	NA
1700029H14Rik	0.321375	1.44315	3.35537	0.430102	0.667122	NA
1700029I15Rik	4.43087	-0.0739126	0.639634	-0.115555	0.908006	0.944481
1700029J03Rik	0.126475	0	5.20139	0	1	NA
1700029J07Rik	4.28446	0.994127	0.944817	1.05219	0.292712	0.441221
1700029M20Rik	3.16077	1.83758	0.80607	2.27968	0.0226265	0.0595763
1700029N11Rik	0.123817	0.245131	5.20139	0.047128	0.962411	NA
1700029P11Rik	119.064	0.408988	0.265001	1.54334	0.122747	0.230064
1700030A11Rik	0.211968	-1.93423	4.53035	-0.42695	0.669415	NA
1700030C10Rik	439.891	-0.32234	0.144569	-2.22967	0.0257696	0.0661524
1700030F18Rik	1.36006	-0.991913	1.40573	-0.705622	0.480423	0.627001
1700030J22Rik	80.8451	-0.23189	0.159583	-1.4531	0.146195	0.261797
1700030K09Rik	278.564	-0.369112	0.0949297	-3.88827	0.00010096	0.000577906
1700030M09Rik	2.28246	-0.486199	0.798474	-0.608911	0.542584	0.682069
1700030N03Rik	0.160124	-0.476147	4.81186	-0.0989527	0.921176	NA
1700030O20Rik	0.297942	1.86367	4.06226	0.458778	0.646394	NA
1700031A10Rik	0.170866	0.292429	4.72194	0.0619297	0.950619	NA
1700034H15Rik	14.929	-0.452842	0.323639	-1.39922	0.161747	0.283091
1700034I23Rik	0.564279	2.28455	2.52348	0.90532	0.365296	NA
1700034J05Rik	0.677877	0.101012	2.44142	0.0413743	0.966998	NA
1700034K08Rik	0.204552	0.245131	4.57325	0.053601	0.957253	NA
1700034O15Rik	0.0959326	-2.11285	5.18824	-0.407238	0.683833	NA
1700034P13Rik	2.96348	0.551736	0.871787	0.632879	0.526812	0.668317
1700037C18Rik	15.5679	-0.2963	0.388991	-0.761715	0.44623	0.595394
1700037H04Rik	767.884	-0.137805	0.0873897	-1.57691	0.114817	0.218487
1700039E15Rik	0.944852	0.35797	2.36422	0.151411	0.879651	NA
1700042G15Rik	1.06415	-0.12287	1.33898	-0.0917635	0.926886	NA
1700042O10Rik	19.2393	0.143826	0.467191	0.307852	0.758195	0.848803
1700044C05Rik	0.233483	-1.19749	5.20139	-0.230224	0.817917	NA
1700047A11Rik	0.779902	-0.384949	2.07874	-0.185184	0.853085	NA
1700047E10Rik	0.838483	1.91502	1.70911	1.12048	0.262511	NA
1700047G03Rik	0.277461	-3.18813	3.52205	-0.905191	0.365364	NA
1700047M11Rik	0.184099	-0.476145	4.62232	-0.10301	0.917955	NA
1700048M11Rik	2.88041	-0.596759	0.770426	-0.774583	0.438586	0.588095
1700048O20Rik	5.12663	3.43513	0.960714	3.5756	0.000349421	0.00170276
1700049E15Rik	0.0534584	0.944802	5.19693	0.1818	0.85574	NA
1700049E22Rik	1.79513	0.546703	1.34286	0.407118	0.683921	0.794623
1700049G17Rik	56.273	0.251509	0.261995	0.959977	0.337067	0.488806
1700051A21Rik	0.610529	-0.503707	2.33805	-0.21544	0.829425	NA
1700052I22Rik	0.123943	0.936526	5.19734	0.180193	0.857001	NA
1700052K11Rik	51.1537	0.514654	0.187187	2.74942	0.00597015	0.0197557
1700054M17Rik	0.063103	1.00139	5.19421	0.19279	0.847124	NA
1700056E22Rik	6.16134	1.27417	0.826196	1.54221	0.123022	0.230389
1700057H21Rik	8.59292	0.704019	0.508229	1.38524	0.165979	0.288421
1700061G19Rik	1725	-0.420894	0.152894	-2.75284	0.00590799	0.0195691
1700061I17Rik	0.209316	1.1363	5.15555	0.220403	0.825557	NA
1700061J23Rik	0.202925	-1.9435	5.196	-0.374038	0.708376	NA
1700064J06Rik	0.0834138	-1.19746	5.20139	-0.230218	0.817922	NA
1700065D16Rik	1.27334	0.0954138	1.44731	0.0659248	0.947438	0.967824
1700065J11Rik	1.73033	-0.147852	0.836852	-0.176676	0.859763	0.914486
1700066B17Rik	0.60771	-1.12774	2.34139	-0.481653	0.630053	NA
1700066B19Rik	19.9768	0.671671	0.268868	2.49815	0.0124844	0.0367066
1700066J03Rik	0.0826497	-1.19746	5.20139	-0.230218	0.817922	NA
1700066M21Rik	175.425	-0.367983	0.199298	-1.8464	0.0648343	0.139122
1700066N21Rik	1.33381	0.516219	1.09594	0.47103	0.637619	0.75812
1700067G17Rik	0.609376	1.96669	2.18776	0.89895	0.368679	NA
1700067K01Rik	18.1933	-0.374561	0.540839	-0.692554	0.488589	0.634218
1700069L16Rik	0.882927	2.20306	1.90609	1.1558	0.247764	NA
1700071M16Rik	0.645779	2.29062	2.88295	0.794543	0.42688	NA
1700073E17Rik	0.179706	1.59116	5.16666	0.307967	0.758108	NA
1700074H08Rik	0.129945	-1.19747	5.20139	-0.23022	0.817921	NA
1700080O16Rik	0.624823	0	4.11272	0	1	NA
1700081H04Rik	0.106343	0	5.20139	0	1	NA
1700084C01Rik	12.8785	-0.191837	0.366514	-0.523409	0.600689	0.72857
1700084E18Rik	4.72026	-0.302388	0.600512	-0.503551	0.614577	0.740085
1700084J12Rik	0.0477219	0.245151	5.20139	0.0471318	0.962408	NA
1700086L19Rik	0.511649	1.87006	2.82951	0.660912	0.508669	NA
1700086O06Rik	18.2479	0.370848	0.320552	1.15691	0.247311	0.388912
1700088E04Rik	5.2508	-1.56911	0.617422	-2.5414	0.0110411	0.0331038
1700091H14Rik	0.351283	0	5.20139	0	1	NA
1700092M07Rik	14.276	-0.255323	0.391434	-0.652275	0.514224	0.657298
1700093K21Rik	1.32085	1.24879	1.74799	0.714415	0.474971	0.622382
1700094D03Rik	118.806	0.340097	0.196499	1.73078	0.0834909	0.170551
1700094J05Rik	2.33364	-0.420978	1.10039	-0.382572	0.702037	0.809315
1700095A21Rik	8.36681	3.9342	1.15384	3.40967	0.000650422	0.00293579
1700095J12Rik	2.0309	-0.319552	1.22724	-0.260382	0.794569	0.872979
1700096J18Rik	2.98275	-0.53351	0.826053	-0.645855	0.518373	0.661085
1700096K18Rik	32.1279	-0.373106	0.296742	-1.25734	0.20863	0.342092
1700096P03Rik	0.085612	1.00138	5.19421	0.192788	0.847125	NA
1700097N02Rik	307.352	0.00815666	0.269458	0.0302706	0.975851	0.98637
1700099I09Rik	0.390689	-1.84408	4.61717	-0.399397	0.689601	NA
1700100L14Rik	0.468821	2.45837	2.84771	0.86328	0.387984	NA
1700101E01Rik	29.3321	-0.741396	0.314113	-2.36029	0.0182608	0.0499682
1700101I11Rik	0.457494	0.749523	3.78089	0.19824	0.842857	NA
1700102H20Rik	6.71596	-0.15123	0.520186	-0.290724	0.771263	0.857548
1700102P08Rik	18.0683	-0.123342	0.334463	-0.368777	0.712294	0.816849
1700104L18Rik	0.117949	0	5.20139	0	1	NA
1700105P06Rik	2.32928	-0.493873	0.84066	-0.587482	0.55688	0.694707
1700106J16Rik	1.05416	1.11209	1.67592	0.663568	0.506967	NA
1700108F19Rik	22.0482	-0.862005	0.580827	-1.4841	0.137782	0.250932
1700108J01Rik	0.944796	-2.09712	1.52706	-1.3733	0.169658	NA
1700109G14Rik	0.733685	1.45749	3.00792	0.484549	0.627996	NA
1700109H08Rik	27.8368	0.347303	0.277002	1.25379	0.209917	0.34374
1700109K24Rik	31.9414	-0.514546	0.277909	-1.85149	0.0640991	0.137945
1700110C19Rik	2.15244	-3.02883	1.06128	-2.85393	0.00431817	0.01505
1700110K17Rik	2.55496	-0.282862	0.791	-0.357601	0.720642	0.822546
1700111N16Rik	0.201692	1.96845	5.15149	0.382113	0.702378	NA
1700112E06Rik	0.655987	-1.08468	1.95353	-0.555241	0.57873	NA
1700112J05Rik	0.154333	0	5.20139	0	1	NA
1700112J16Rik	1.28594	2.02193	1.44907	1.39533	0.162917	0.284582
1700113A16Rik	63.9115	-0.0202	0.229539	-0.0880023	0.929875	0.957453
1700113B09Rik	0.308544	-1.38691	4.95246	-0.280045	0.779443	NA
1700116B05Rik	0.096654	0.936539	5.19734	0.180196	0.856999	NA
1700119H24Rik	0.674454	-0.488018	1.63156	-0.299112	0.764855	NA
1700120C14Rik	5.36992	0.159947	0.542155	0.295022	0.767977	0.855308
1700120G07Rik	0.510611	-1.95934	2.34542	-0.835388	0.403499	NA
1700120K04Rik	5.88657	0.18719	0.559202	0.334745	0.737817	0.834417
1700122C19Rik	0.444084	-1.1975	3.85339	-0.310766	0.755979	NA
1700122O11Rik	0.0713904	0	5.20139	0	1	NA
1700123I01Rik	15.8174	0.550226	0.618357	0.889819	0.373563	0.525341
1700123J17Rik	3.13883	-0.456101	0.786442	-0.579955	0.561945	0.698306
1700123M08Rik	3.66611	-1.53383	0.951974	-1.61121	0.107135	0.206947
1700123O12Rik	0.0450182	0	5.20139	0	1	NA
1700123O20Rik	394.64	0.124246	0.118401	1.04936	0.294011	0.442591
1700124L16Rik	3.03501	-0.0877859	0.744901	-0.117849	0.906187	0.943586
1700125G02Rik	0.129825	0	5.20139	0	1	NA
1700125G22Rik	0.650264	-2.22863	2.20387	-1.01123	0.311906	NA
1700125H03Rik	0.996917	3.6888	1.71053	2.15652	0.0310427	NA
1700125H20Rik	3.0062	0.41451	0.816336	0.507769	0.611615	0.737406
1810007D17Rik	0.0419853	0	5.20139	0	1	NA
1810009A15Rik	16.4077	-0.405243	0.361388	-1.12135	0.262138	0.406332
1810010D01Rik	2.36452	-3.25941	1.27371	-2.55899	0.0104976	0.0317484
1810010H24Rik	17.2368	0.498347	0.409656	1.2165	0.223794	0.361144
1810011O10Rik	32.5298	2.75596	0.619376	4.44957	8.60432e-06	6.45116e-05
1810012K16Rik	0.65973	0.77421	1.86036	0.416161	0.677292	NA
1810013A23Rik	2.0186	-0.838125	1.11713	-0.750246	0.453107	0.601967
1810013L24Rik	1124.84	-0.0120318	0.0885868	-0.135819	0.891964	0.935342
1810014B01Rik	40.0131	-0.511091	0.288692	-1.77037	0.0766657	0.159131
1810019D21Rik	22.8571	-0.779353	0.340535	-2.28861	0.0221018	0.0584208
1810020O05Rik	4.77652	0.195911	0.774402	0.252984	0.800281	0.876577
1810021B22Rik	2.99257	1.9651	0.969746	2.02641	0.0427227	0.099739
1810022K09Rik	811.795	0.715741	0.165493	4.32492	1.5259e-05	0.000108026
1810024B03Rik	17.5243	-0.0704389	0.384912	-0.183	0.854798	0.911713
1810026B05Rik	323.587	-0.281716	0.118256	-2.38225	0.0172071	0.047598
1810026J23Rik	739.731	-0.0102749	0.097239	-0.105667	0.915847	0.948404
1810030O07Rik	642.493	0.225417	0.148565	1.51729	0.129193	0.239128
1810032O08Rik	511.092	0.242135	0.115242	2.10109	0.0356328	0.0864004
1810034E14Rik	9.7084	0.313623	0.470246	0.666935	0.504814	0.648913
1810037I17Rik	966.576	-0.276393	0.0894313	-3.09056	0.0019978	0.00777812
1810041H14Rik	3.38975	-1.54179	0.802194	-1.92197	0.05461	0.121346
1810041L15Rik	8.58051	0.0530339	0.879679	0.0602878	0.951926	0.970466
1810043G02Rik	182.534	-0.459819	0.145687	-3.1562	0.00159838	0.00639546
1810043H04Rik	180.049	0.0613725	0.159434	0.38494	0.700282	0.807948
1810044D09Rik	19.1216	-0.493771	0.425015	-1.16177	0.245327	0.386574
1810055G02Rik	776.494	-0.0657924	0.105019	-0.626483	0.530998	0.671952
1810058I24Rik	804.256	-0.0108536	0.112286	-0.0966604	0.922996	0.953081
1810062G17Rik	1.58014	2.78717	1.64982	1.68937	0.0911477	0.182338
1810062O18Rik	5.81743	-0.218863	0.719017	-0.304392	0.76083	0.850837
1810063I02Rik	1.64016	-0.53405	1.09609	-0.487233	0.626093	0.748886
1810064F22Rik	0.0419853	0	5.20139	0	1	NA
1810065E05Rik	0.054323	0.961976	5.19609	0.185134	0.853124	NA
2010001A14Rik	25.3482	-0.435622	0.418652	-1.04053	0.298091	0.447348
2010001E11Rik	0.11856	1.44417	5.17371	0.279137	0.78014	NA
2010003K11Rik	0.206248	0.232314	4.58441	0.0506747	0.959585	NA
2010005H15Rik	0.196898	0	5.20139	0	1	NA
2010009K17Rik	1.45346	0.879843	1.38265	0.636346	0.524551	0.666393
2010010A06Rik	4.7189	-1.19261	0.634609	-1.87928	0.060207	0.131229
2010012O05Rik	58.3418	0.64949	0.198513	3.27178	0.00106874	0.00452726
2010016I18Rik	0.0925724	0	5.20139	0	1	NA
2010106C02Rik	0.286122	-2.70736	4.07941	-0.663665	0.506905	NA
2010107E04Rik	825.274	0.22728	0.149167	1.52366	0.127594	0.236813
2010107G12Rik	27.4771	-0.335618	0.412058	-0.814493	0.415363	0.566198
2010107G23Rik	99.5201	-0.788483	0.166929	-4.72347	2.31851e-06	1.97114e-05
2010109A12Rik	0.936807	-3.11522	1.61479	-1.92918	0.0537088	NA
2010111I01Rik	433.591	-0.277441	0.105157	-2.63835	0.0083311	0.026101
2010204K13Rik	123.707	0.024413	0.191727	0.127332	0.898678	0.938962
2010300C02Rik	17.6328	-0.719661	0.424498	-1.69532	0.0900142	0.180516
2010308F09Rik	0.513039	-0.476154	3.28755	-0.144835	0.884841	NA
2010310C07Rik	0.526753	2.18788	2.73745	0.799239	0.424152	NA
2010315B03Rik	33.853	0.207238	0.307336	0.674306	0.500117	0.644886
2010320M18Rik	95.5512	-0.207649	0.16133	-1.2871	0.198059	0.32921
2200002D01Rik	44.4	-0.265809	0.298808	-0.889564	0.3737	0.525491
2200002J24Rik	0.273446	0	3.5804	0	1	NA
2210010C04Rik	0.67505	0.319346	1.64403	0.194246	0.845984	NA
2210011C24Rik	101.287	-1.20893	0.343165	-3.52288	0.000426883	0.00203478
2210013O21Rik	168.486	-0.120142	0.177894	-0.675356	0.499449	0.644368
2210015D19Rik	79.5255	0.426441	0.154166	2.76612	0.00567276	0.0189158
2210016F16Rik	429.097	0.517571	0.113812	4.54758	5.4267e-06	4.27601e-05
2210016L21Rik	795.587	-0.581528	0.0870183	-6.68283	2.34378e-11	4.70194e-10
2210018M11Rik	1205.32	-0.0549078	0.0677896	-0.809973	0.417956	0.568321
2210019I11Rik	0.180197	0	5.20139	0	1	NA
2210039B01Rik	1.33776	-1.75449	1.67706	-1.04617	0.295483	0.444335
2210404E10Rik	0.749869	-2.53443	1.6405	-1.54492	0.122366	NA
2210404O09Rik	98.6298	-0.036971	0.25748	-0.143588	0.885826	0.930802
2210406O10Rik	2.54659	0.569189	0.884314	0.64365	0.519802	0.662338
2210408F21Rik	2.7149	2.7409	1.11591	2.4562	0.0140414	0.0403229
2210408I21Rik	60.6217	0.452464	0.221928	2.03878	0.0414716	0.0974737
2210409E12Rik	627.24	0.923734	0.210069	4.39728	1.09617e-05	8.02756e-05
2210416O15Rik	3.14133	0.652878	0.933001	0.699761	0.484076	0.630403
2210417A02Rik	6.76619	1.9975	0.672717	2.96931	0.00298472	0.0109929
2210420H20Rik	1.10658	-0.349343	1.43194	-0.243964	0.807258	0.881456
2300002M23Rik	21.2217	-2.62925	1.48921	-1.76554	0.0774736	0.160592
2300003K06Rik	0.933536	0.946593	2.21048	0.428229	0.668484	NA
2300005B03Rik	0.171254	0.961946	5.19609	0.185129	0.853128	NA
2300009A05Rik	41.0051	-0.243843	0.320225	-0.761473	0.446375	0.595485
2310001H17Rik	2.22072	0.135475	0.971541	0.139443	0.8891	0.933204
2310001K24Rik	0.0969886	0.936539	5.19734	0.180196	0.856999	NA
2310002D06Rik	0.309946	2.52631	3.4445	0.733433	0.463294	NA
2310002F09Rik	1.85306	-0.170592	1.33318	-0.127959	0.898182	0.938741
2310005E17Rik	0.324228	0.221348	3.47614	0.0636763	0.949228	NA
2310007B03Rik	2.53135	-1.93393	2.09896	-0.921373	0.356856	0.508956
2310008N11Rik	0.245156	0	4.28001	0	1	NA
2310009A05Rik	80.0858	-0.555897	0.160441	-3.46481	0.000530611	0.00245559
2310009B15Rik	93.882	-0.188921	0.18094	-1.04411	0.296437	0.445217
2310010G23Rik	22.6973	0.861278	0.355709	2.4213	0.0154651	0.0436451
2310010J17Rik	14.1811	-0.00370368	0.464702	-0.00797001	0.993641	0.997394
2310011J03Rik	434.706	-0.131592	0.0909044	-1.44759	0.147733	0.263856
2310015A10Rik	82.2069	-0.977076	0.216056	-4.52233	6.11625e-06	4.75339e-05
2310015D24Rik	0.150315	1.59115	5.16666	0.307966	0.758109	NA
2310022A10Rik	1338.22	-0.504321	0.0719283	-7.01144	2.35879e-12	5.27997e-11
2310022B05Rik	796.472	0.095953	0.117206	0.81867	0.412975	0.563801
2310030A07Rik	0.52938	-1.94966	2.0304	-0.960236	0.336936	NA
2310030G06Rik	80.2355	-0.030567	0.172405	-0.177298	0.859274	0.914138
2310033P09Rik	481.281	-0.236245	0.102205	-2.31148	0.0208062	0.055627
2310034G01Rik	5.68187	0.0326256	0.570978	0.0571398	0.954434	0.972149
2310034O05Rik	0.105498	0	5.20139	0	1	NA
2310035C23Rik	859.83	0.118116	0.0780606	1.51314	0.130245	0.240501
2310036O22Rik	2726.11	-0.457041	0.11809	-3.87026	0.00010872	0.000615692
2310039H08Rik	117.59	-0.27111	0.228304	-1.1875	0.235032	0.374938
2310039L15Rik	3.09636	-0.750353	0.850964	-0.881769	0.377902	0.52991
2310040G24Rik	18.3241	-0.0261137	0.43671	-0.0597964	0.952318	0.970691
2310043L19Rik	0.236788	1.60097	5.13349	0.311867	0.755141	NA
2310045N01Rik	404.005	-0.65654	0.101068	-6.49604	8.24601e-11	1.53649e-09
2310047M10Rik	151.008	-0.153474	0.176391	-0.870079	0.384257	0.536126
2310057M21Rik	299.082	-0.258643	0.0835256	-3.09657	0.00195771	0.00764535
2310061I04Rik	651.396	-0.364662	0.10577	-3.44769	0.000565405	0.00259964
2310067B10Rik	1199.43	-0.622155	0.125976	-4.93867	7.8656e-07	7.32401e-06
2310068J16Rik	16.1807	-0.301032	0.382168	-0.787695	0.430875	0.580138
2310069B03Rik	3.74011	0.784239	0.725208	1.0814	0.27952	0.426361
2310069G16Rik	0.443842	-2.34244	3.20851	-0.73007	0.465347	NA
2310081J21Rik	0.13774	0	5.20139	0	1	NA
2400006E01Rik	107.089	-0.532715	0.164799	-3.23252	0.00122703	0.00511371
2410002F23Rik	1997.37	-0.206448	0.0650293	-3.17469	0.00149994	0.00606393
2410003L11Rik	338.554	-0.112586	0.138115	-0.815166	0.414978	0.565764
2410004B18Rik	424.887	-0.00295638	0.11113	-0.0266029	0.978776	0.988128
2410004I01Rik	1.91726	1.80743	1.47267	1.22731	0.219705	0.356438
2410004P03Rik	11.2556	-0.105602	0.463753	-0.227713	0.819869	0.889831
2410006H16Rik	1987.34	-0.540589	0.135436	-3.99146	6.56666e-05	0.000393214
2410012E07Rik	0.779931	-2.06925	1.69025	-1.22423	0.220867	NA
2410015M20Rik	695.949	-0.00538447	0.0896775	-0.0600426	0.952122	0.970565
2410016O06Rik	534.365	-0.0984356	0.111434	-0.883354	0.377045	0.529013
2410017I17Rik	221.023	-0.20684	0.169481	-1.22043	0.222301	0.359622
2410018L13Rik	81.6224	0.138571	0.264194	0.524506	0.599927	0.727905
2410021H03Rik	40.7678	-1.49588	0.259898	-5.75562	8.63265e-09	1.14198e-07
2410089E03Rik	1399.4	-0.124015	0.056586	-2.19162	0.0284071	0.0716982
2410124H12Rik	9.67216	-0.435975	0.471632	-0.924397	0.35528	0.507517
2410127L17Rik	679.934	0.489749	0.194677	2.51571	0.0118794	0.0351954
2410131K14Rik	379.095	-0.173623	0.136422	-1.27269	0.203128	0.335431
2410137M14Rik	282.143	-0.499736	0.134257	-3.72224	0.000197466	0.00104217
2410141K09Rik	327.544	0.371871	0.236819	1.57027	0.116352	0.220641
2500002B13Rik	177.722	0.0445676	0.152309	0.292613	0.769818	0.8566
2500004C02Rik	41.5618	-0.644507	0.251886	-2.55873	0.0105056	0.0317613
2510002D24Rik	224.114	-0.406372	0.131013	-3.10176	0.00192373	0.00753548
2510003B16Rik	5.01003	-0.369862	0.671351	-0.550921	0.581688	0.713925
2510009E07Rik	213.844	0.262623	0.143833	1.82589	0.0678674	0.14432
2510039O18Rik	1599.59	-0.479722	0.127247	-3.76999	0.000163253	0.000882789
2610001J05Rik	228.552	0.624816	0.130533	4.78665	1.69589e-06	1.48867e-05
2610002M06Rik	103.933	0.0245371	0.22001	0.111527	0.911199	0.945779
2610005L07Rik	346.16	-0.116848	0.22814	-0.512176	0.608528	0.734854
2610008E11Rik	184.114	0.209704	0.173514	1.20857	0.226828	0.365002
2610015P09Rik	247.616	-0.476	0.112131	-4.24505	2.18547e-05	0.000149615
2610016A17Rik	0.316833	-1.03404	4.09463	-0.252535	0.800628	NA
2610020C07Rik	41.3494	0.471225	0.258014	1.82636	0.0677965	0.144187
2610020H08Rik	151.822	-0.22997	0.195649	-1.17542	0.239826	0.380342
2610027K06Rik	3.09449	0.581498	0.736433	0.789614	0.429753	0.57927
2610028E06Rik	2.17788	-0.200026	1.16949	-0.171036	0.864195	0.917365
2610028H24Rik	2.13978	-1.02468	0.848741	-1.20729	0.22732	0.365586
2610035D17Rik	26.55	0.2999	0.278352	1.07741	0.281296	0.428454
2610035F20Rik	138.14	-0.185008	0.199219	-0.928665	0.353063	0.505453
2610037D02Rik	64.5729	-0.370973	0.25758	-1.44022	0.149804	0.266506
2610042L04Rik	4.52709	-1.65939	1.06476	-1.55846	0.119125	0.224848
2610044O15Rik8	93.218	-0.21342	0.212573	-1.00398	0.315386	0.466465
2610100L16Rik	0.231711	-0.476154	3.78426	-0.125825	0.899871	NA
2610203C22Rik	3.31862	0.0564982	0.801471	0.070493	0.943801	0.965887
2610206C17Rik	22.1713	-0.962237	0.37643	-2.55622	0.0105817	0.0319688
2610301B20Rik	218.334	0.334231	0.16214	2.06137	0.0392673	0.0932592
2610305D13Rik	1790.08	0.186198	0.225025	0.827456	0.407979	0.55936
2610306M01Rik	26.1456	-0.135342	0.27983	-0.483656	0.62863	0.750737
2610307P16Rik	5.58713	1.61844	0.719614	2.24904	0.02451	0.0634939
2610316D01Rik	0.272308	0.245139	4.26668	0.0574542	0.954183	NA
2610318N02Rik	1130.47	-0.686852	0.0818306	-8.39358	4.7155e-17	1.64385e-15
2610507B11Rik	6784.8	0.0861639	0.059818	1.44043	0.149745	0.266498
2610507I01Rik	43.4008	-0.953022	0.41965	-2.27099	0.0231474	0.0607035
2610524H06Rik	236.119	-0.27424	0.114608	-2.39285	0.016718	0.0464792
2610528A11Rik	2.85851	1.68423	1.28203	1.31373	0.188938	0.317829
2610528J11Rik	30.0785	-1.63337	0.465441	-3.5093	0.000449285	0.00212667
2700029M09Rik	594.736	-0.195946	0.120529	-1.62571	0.10401	0.202289
2700038G22Rik	122.092	0.026155	0.169412	0.154387	0.877305	0.925219
2700046A07Rik	1.86659	-1.14163	1.10649	-1.03176	0.302186	0.451659
2700046G09Rik	8.66722	-0.217759	0.498402	-0.436914	0.662174	0.777211
2700049A03Rik	849.324	0.0088608	0.0809208	0.1095	0.912806	0.946465
2700054A10Rik	13.496	1.11833	0.410428	2.72478	0.00643449	0.0210264
2700060E02Rik	2916.26	0.473215	0.117255	4.03579	5.44183e-05	0.000333248
2700062C07Rik	193.888	0.38864	0.124445	3.12299	0.00179026	0.0070696
2700069I18Rik	0.75315	4.42381	2.52273	1.75358	0.0795021	NA
2700070H01Rik	0.508937	2.44845	3.62053	0.676267	0.498871	NA
2700081O15Rik	1070.44	-0.250437	0.101584	-2.46531	0.0136894	0.0395859
2700094K13Rik	2502.9	0.359503	0.122814	2.92722	0.00342002	0.0123057
2700097O09Rik	305.633	0.122671	0.142013	0.863805	0.387695	0.539992
2700099C18Rik	256.117	0.191118	0.138518	1.37974	0.167668	0.290761
2810001G20Rik	49.5611	-0.590342	0.218203	-2.70548	0.00682061	0.0220761
2810002D19Rik	53.6708	-0.535326	0.289557	-1.84877	0.0644907	0.138569
2810004N23Rik	1375.65	-0.339084	0.111368	-3.04473	0.00232888	0.00887522
2810006K23Rik	276.529	-0.453952	0.0871575	-5.20842	1.9046e-07	2.00007e-06
2810013P06Rik	100.649	-0.884331	0.147285	-6.0042	1.92273e-09	2.85423e-08
2810021J22Rik	225.329	-0.16053	0.119095	-1.34791	0.177686	0.303464
2810025M15Rik	873.176	-0.275927	0.122944	-2.24433	0.0248114	0.0641282
2810029C07Rik	12.514	-0.466693	0.373815	-1.24846	0.211862	0.346291
2810032G03Rik	0.539815	0.241291	2.32552	0.103758	0.917362	NA
2810047C21Rik1	2.59062	2.29351	1.59695	1.43618	0.15095	0.268139
2810403A07Rik	1708.65	-0.534869	0.084344	-6.34152	2.27506e-10	3.93326e-09
2810403D21Rik	9.4946	0.973676	0.550375	1.76911	0.0768748	0.159468
2810405F15Rik	0.491301	-1.08434	2.10966	-0.513986	0.607262	NA
2810408A11Rik	109.669	-0.623117	0.186202	-3.34646	0.000818496	0.0035878
2810408I11Rik	62.9808	-0.210375	0.192456	-1.0931	0.274348	0.420432
2810410L24Rik	22.0772	-1.27264	0.322995	-3.94013	8.14362e-05	0.000477063
2810417H13Rik	605.698	0.190069	0.172512	1.10177	0.27056	0.416276
2810428I15Rik	746.063	-0.428462	0.134159	-3.19368	0.00140471	0.00574291
2810429I04Rik	50.6252	-0.249165	0.21438	-1.16226	0.24513	0.38634
2810433D01Rik	2.27187	3.95857	1.32054	2.99769	0.00272033	0.0101554
2810442N19Rik	0.391078	2.52671	3.93955	0.64137	0.521282	NA
2810454H06Rik	7.05989	0.161043	0.503886	0.319602	0.74927	0.842304
2810459M11Rik	2.80511	1.68414	1.34221	1.25475	0.20957	0.343403
2810468N07Rik	6.40824	-0.975402	0.790432	-1.23401	0.217199	0.353271
2810474O19Rik	2065.39	0.309286	0.119131	2.59618	0.00942672	0.0290258
2900005J15Rik	5.50902	-1.9224	0.620825	-3.09652	0.00195808	0.00764535
2900008C10Rik	1.92694	0.750458	1.21481	0.61776	0.536734	0.676815
2900009J06Rik	2.51563	-1.58508	1.041	-1.52266	0.127844	0.237174
2900011O08Rik	308.847	0.623947	0.199703	3.12438	0.00178182	0.00704133
2900026A02Rik	501.797	0.283235	0.0994196	2.84889	0.00438723	0.0152473
2900041M22Rik	31.1032	-0.931638	0.368288	-2.52964	0.0114179	0.033988
2900052N01Rik	0.4142	2.44962	2.53359	0.966856	0.333616	NA
2900055J20Rik	0.857504	-1.31008	1.60641	-0.815532	0.414768	NA
2900057B20Rik	0.289415	-2.87736	4.94782	-0.581542	0.560875	NA
2900060B14Rik	2.88026	0.456443	0.961205	0.474866	0.634883	0.75587
2900076A07Rik	42.4931	-1.88377	0.248707	-7.57424	3.61242e-14	9.83271e-13
2900092D14Rik	0.636364	-0.000751919	1.92492	-0.000390624	0.999688	NA
2900097C17Rik	1479.41	0.0758596	0.0821576	0.923342	0.355829	0.508003
3000002C10Rik	24.6302	0.0813802	0.286155	0.284391	0.77611	0.860579
3010001F23Rik	5.75914	0.127609	0.599378	0.212903	0.831403	0.897052
3010026O09Rik	202.15	-0.16792	0.158719	-1.05797	0.290068	0.438262
3100003L05Rik	0.0530474	0.936549	5.19734	0.180198	0.856997	NA
3110001I22Rik	121.962	0.121465	0.165332	0.734673	0.462539	0.61121
3110002H16Rik	862.031	-0.695136	0.376042	-1.84856	0.0645212	0.138608
3110009E18Rik	48.464	0.547737	0.256831	2.13267	0.0329517	0.0810898
3110021A11Rik	6.42329	-1.17548	0.547732	-2.14608	0.0318668	0.0788993
3110021N24Rik	49.3278	-0.267538	0.231486	-1.15574	0.247788	0.389375
3110035E14Rik	0.0852505	0	5.20139	0	1	NA
3110039I08Rik	52.7887	2.0552	0.428444	4.7969	1.61138e-06	1.42472e-05
3110039M20Rik	0.106095	1.84694	5.15596	0.358214	0.720183	NA
3110040N11Rik	167.027	-0.148851	0.129505	-1.14938	0.2504	0.392428
3110043O21Rik	232.684	0.472962	0.149644	3.16059	0.00157452	0.00631668
3110045C21Rik	3.65069	1.20353	0.985545	1.22119	0.222015	0.359228
3110052M02Rik	45.6344	-0.676898	0.275942	-2.45305	0.0141652	0.0406371
3110056K07Rik	58.082	-0.821133	0.226356	-3.62761	0.000286054	0.00143002
3110057O12Rik	44.0214	-0.28912	0.238511	-1.21219	0.225441	0.363353
3110062M04Rik	44.4654	-0.64892	0.230481	-2.81551	0.00487003	0.0166364
3110070M22Rik	2.04788	-0.20557	1.02808	-0.199956	0.841515	0.903551
3110079O15Rik	0.737037	0.245159	2.90447	0.0844075	0.932732	NA
3110082I17Rik	645.308	-0.0532294	0.116846	-0.455551	0.648713	0.766625
3110082J24Rik	0.306303	0.245141	4.15877	0.0589456	0.952995	NA
3200001D21Rik	7.21311	-0.501008	0.608366	-0.823531	0.410206	0.561147
3300002I08Rik	16.0358	-0.443775	0.351334	-1.26311	0.206549	0.339794
3300002P13Rik	2.7649	3.60952	1.36279	2.64862	0.00808207	0.0254333
3300005D01Rik	4.46577	2.89804	1.02562	2.82566	0.00471828	0.0161966
3425401B19Rik	0.658372	2.5886	2.56546	1.00902	0.312966	NA
3632451O06Rik	180.15	-0.411699	0.170903	-2.40896	0.0159979	0.0449325
3632454L22Rik	0.820312	1.43219	2.34236	0.611433	0.540913	NA
3830403N18Rik	0.245907	1.22043	5.15809	0.236606	0.812963	NA
3830406C13Rik	59.7989	0.554304	0.257827	2.14991	0.0315625	0.0782714
3830408C21Rik	14.8329	-0.169096	0.38053	-0.44437	0.656775	0.773008
3830417A13Rik	11.5437	1.38079	1.27706	1.08123	0.279594	0.426435
3830432H09Rik	3.95759	1.0686	0.715479	1.49354	0.135295	0.247327
3930402G23Rik	1.64139	0.970039	1.19608	0.811015	0.417357	0.56787
4430402I18Rik	2.25959	0.410345	0.904323	0.453759	0.650002	0.767585
4631405J19Rik	1.03355	0.0279855	1.62281	0.0172451	0.986241	NA
4632404H12Rik	40.2853	-0.884823	0.226498	-3.90653	9.36312e-05	0.000540317
4632415L05Rik	150.13	-0.65523	0.114667	-5.7142	1.1022e-08	1.42425e-07
4632427E13Rik	9.79796	-0.519439	0.420822	-1.23434	0.217076	0.353116
4632428C04Rik	11.6911	-1.34547	0.395219	-3.40438	0.000663147	0.00298451
4632428N05Rik	15.1912	2.67498	0.564358	4.73986	2.13863e-06	1.83471e-05
4732416N19Rik	1.18754	-1.99953	1.31651	-1.51881	0.12881	0.238498
4732456N10Rik	0.331932	0	5.20139	0	1	NA
4732471J01Rik	27.5741	0.0746992	0.316973	0.235664	0.813693	0.885583
4732490B19Rik	0.4137	0.86512	3.38435	0.255624	0.798241	NA
4732491K20Rik	6.69215	0.882796	0.567182	1.55646	0.119599	0.225517
4831440E17Rik	12.9819	-2.26506	0.445978	-5.07887	3.79692e-07	3.75106e-06
4833412C05Rik	4.01603	2.29471	1.33962	1.71295	0.0867209	0.175317
4833415N18Rik	0.707701	2.47192	1.7492	1.41317	0.157606	NA
4833417C18Rik	32.5676	0.505535	0.277487	1.82183	0.0684806	0.145424
4833418N02Rik	5.05903	0.860924	0.703907	1.22306	0.221305	0.358523
4833419F23Rik	1.56382	2.22655	1.24048	1.79491	0.0726688	0.152472
4833420G17Rik	664.754	-0.031986	0.0951632	-0.336117	0.736782	0.83372
4833422C13Rik	1.22545	2.89825	1.59633	1.81557	0.0694362	0.147068
4833422M21Rik	0.53752	0.245177	2.55439	0.0959825	0.923534	NA
4833427F10Rik	0.199832	0	5.20139	0	1	NA
4833427G06Rik	3.71472	4.9867	1.33731	3.72891	0.000192309	0.00102045
4833428L15Rik	0.37916	-2.9906	3.37434	-0.886277	0.375468	NA
4833439L19Rik	1671.52	-0.00358026	0.0490186	-0.0730388	0.941775	0.964568
4921504A21Rik	1.6766	3.37299	1.53993	2.19036	0.0284983	0.071888
4921506M07Rik	0.766365	0.262767	2.18264	0.12039	0.904175	NA
4921507L20Rik	16.3494	0.370727	0.348269	1.06448	0.287109	0.434972
4921507P07Rik	6.97895	1.73375	0.717937	2.4149	0.0157393	0.0442867
4921509C19Rik	0.573214	-0.93414	2.00797	-0.465216	0.641777	NA
4921511C10Rik	1.20405	-0.215312	1.49088	-0.14442	0.885169	0.930483
4921511I17Rik	0.357702	-0.0420071	2.58245	-0.0162664	0.987022	NA
4921513I03Rik	0.0918886	0	5.20139	0	1	NA
4921517D22Rik	0.719868	0.225992	3.06143	0.0738193	0.941154	NA
4921524J17Rik	290.894	0.432445	0.133188	3.24687	0.00116681	0.00489027
4921525O09Rik	6.26627	2.75224	1.39912	1.96712	0.0491697	0.111406
4921529L05Rik	0.110246	0.245141	5.20139	0.0471299	0.96241	NA
4921531C22Rik	10.6753	0.301581	0.448896	0.671829	0.501693	0.646331
4921533I20Rik	0.1035	0.245151	5.20139	0.0471318	0.962408	NA
4921534H16Rik	0.0847159	-1.19746	5.20139	-0.23022	0.817921	NA
4921536K21Rik	16.249	0.0622701	0.461197	0.135019	0.892597	0.935563
4921539E11Rik	0.351231	-1.22827	3.45787	-0.355211	0.722431	NA
4922502N22Rik	0.0902848	0	5.20139	0	1	NA
4930402F06Rik	0.209967	0	5.20139	0	1	NA
4930402H24Rik	311.939	0.610316	0.162294	3.76056	0.000169537	0.000911554
4930404I05Rik	21.5303	0.244555	0.309276	0.790734	0.429099	0.578703
4930404N11Rik	300.775	-0.935435	0.16308	-5.73606	9.69048e-09	1.26325e-07
4930405A21Rik	6.81778	-0.445866	0.593696	-0.750999	0.452653	0.60151
4930405J17Rik	2.1971	-0.0554625	1.22064	-0.0454374	0.963759	0.97825
4930405O22Rik	0.964935	1.1404	1.6089	0.708808	0.478443	NA
4930407I10Rik	0.159992	-1.8431	5.19948	-0.354479	0.72298	NA
4930412C18Rik	0.774531	2.06543	1.76052	1.17319	0.240718	NA
4930412O13Rik	0.267096	-0.47615	3.19753	-0.148912	0.881623	NA
4930413F20Rik	0.217614	-0.0404304	5.12805	-0.00788416	0.993709	NA
4930413G21Rik	352.725	-0.390972	0.128407	-3.04478	0.0023285	0.00887522
4930414N06Rik	3.15169	0.299808	1.08029	0.277525	0.781377	0.864459
4930415F15Rik	0.307156	0.486492	4.11948	0.118095	0.905992	NA
4930415O20Rik	1.73205	3.49137	1.7447	2.00113	0.0453785	0.104689
4930417O13Rik	0.15648	-1.19747	5.20139	-0.23022	0.817921	NA
4930417O22Rik	0.24532	0	5.20139	0	1	NA
4930425L21Rik	0.406915	-0.00889284	3.99029	-0.00222862	0.998222	NA
4930425O10Rik	0.223033	-0.476145	4.39268	-0.108395	0.913682	NA
4930426D05Rik	0.413169	0	3.44392	0	1	NA
4930426L09Rik	1.05906	3.28091	1.52174	2.15602	0.031082	NA
4930427A07Rik	860.079	-0.469089	0.101152	-4.63748	3.52682e-06	2.88731e-05
4930428G15Rik	0.18786	1.15845	5.15472	0.224736	0.822184	NA
4930428O21Rik	0.0648959	0.245151	5.20139	0.0471318	0.962408	NA
4930429B21Rik	44.4091	-0.243781	0.273344	-0.891844	0.372477	0.524204
4930429F11Rik	0.0463171	0	5.20139	0	1	NA
4930429F24Rik	0.314198	1.72306	3.58397	0.480768	0.630681	NA
4930430F08Rik	158.283	-0.176055	0.119027	-1.47912	0.139108	0.252573
4930430J02Rik	0.540853	0.31887	2.6455	0.120533	0.904061	NA
4930431P03Rik	0.121409	-0.476128	5.20139	-0.0915386	0.927065	NA
4930432K21Rik	62.5182	-0.238765	0.270176	-0.88374	0.376836	0.528808
4930433N12Rik	3.10884	-0.966033	1.10308	-0.875764	0.381159	0.533129
4930435E12Rik	0.401114	0	3.25345	0	1	NA
4930441H08Rik	0.161959	0.245125	5.20139	0.0471268	0.962412	NA
4930442L01Rik	0.156445	-1.2132	5.19644	-0.233467	0.815398	NA
4930443O20Rik	2.51364	1.62507	0.937977	1.73253	0.0831801	0.170079
4930444F02Rik	0.251237	0	5.20139	0	1	NA
4930444G20Rik	3.91074	0.122046	0.871174	0.140094	0.888586	0.932779
4930444M15Rik	85.3286	-0.0151711	0.269881	-0.0562138	0.955171	0.972318
4930444P10Rik	0.531224	2.3511	2.05598	1.14354	0.252814	NA
4930445N18Rik	0.63713	2.97285	1.82244	1.63125	0.102838	NA
4930447C04Rik	84.7708	0.295631	0.370598	0.797715	0.425036	0.574824
4930447F24Rik	3.05452	2.11802	1.31115	1.61539	0.106225	0.205541
4930447K03Rik	3.85022	-0.354345	0.776546	-0.456309	0.648168	0.76643
4930447M23Rik	0.229627	1.44416	5.17371	0.279134	0.780142	NA
4930447N08Rik	0.203453	-1.943	4.52089	-0.429783	0.667353	NA
4930449E01Rik	0.145556	0.245141	5.20139	0.0471299	0.96241	NA
4930451G09Rik	13.0475	-0.180572	0.343193	-0.526154	0.598782	0.727281
4930451I11Rik	0.115687	0.726742	5.17351	0.140474	0.888286	NA
4930452A19Rik	0.170626	0.245138	5.20139	0.0471293	0.96241	NA
4930452B06Rik	147.674	0.315088	0.166103	1.89695	0.057835	0.127019
4930453H23Rik	2.53249	-1.01244	1.06497	-0.950678	0.341768	0.493645
4930453N24Rik	653.566	0.355626	0.139187	2.55502	0.0106182	0.0320618
4930455B14Rik	0.239541	0.949672	4.43516	0.214124	0.830451	NA
4930455C13Rik	16.3195	-0.73542	0.341582	-2.15298	0.0313203	0.0777614
4930455G09Rik	5.19098	1.18288	0.666	1.7761	0.0757171	0.157546
4930455J16Rik	0.054323	0.961976	5.19609	0.185134	0.853124	NA
4930456L15Rik	0.258754	0.215269	5.14411	0.0418477	0.96662	NA
4930461G14Rik	108.067	0.0911272	0.286105	0.31851	0.750098	0.842901
4930463O16Rik	0.354611	-0.476148	3.93838	-0.120899	0.903771	NA
4930465K10Rik	15.0964	-0.266003	0.408902	-0.650531	0.515349	0.65834
4930467D21Rik	1.02222	-0.514088	1.70253	-0.301956	0.762686	NA
4930467K11Rik	1.71286	0.554453	1.36144	0.407255	0.68382	0.79456
4930469G21Rik	7.19028	0.107818	0.583282	0.184848	0.853349	0.91091
4930471C04Rik	0.135046	-0.476128	5.20139	-0.0915386	0.927065	NA
4930471M09Rik	0.49573	0.444653	2.70286	0.164512	0.869328	NA
4930473A02Rik	4.69626	1.14811	0.881205	1.30288	0.192614	0.322481
4930474H20Rik	0.104923	0	5.20139	0	1	NA
4930474N05Rik	0.0751453	-1.19746	5.20139	-0.230218	0.817922	NA
4930477N07Rik	0.381494	1.22108	5.18454	0.235524	0.813802	NA
4930478L05Rik	4.52343	0.0768962	0.691726	0.111166	0.911485	0.945903
4930479D17Rik	1.30491	-0.26816	1.22702	-0.218546	0.827003	0.894632
4930480G23Rik	0.110878	0	5.20139	0	1	NA
4930480K23Rik	29.1956	0.447916	0.30135	1.48636	0.137183	0.250001
4930481A15Rik	3.60587	-0.793675	0.796289	-0.996717	0.318902	0.46967
4930483J18Rik	0.631258	0.125136	2.20773	0.0566807	0.9548	NA
4930483K19Rik	6.58577	0.0927825	0.556244	0.166802	0.867526	0.919706
4930483O08Rik	0.145661	0	5.20139	0	1	NA
4930486F22Rik	0.2183	-0.476144	4.416	-0.107823	0.914136	NA
4930486I03Rik	0.167453	1.43366	5.17424	0.277077	0.781721	NA
4930486L24Rik	9.90759	1.12532	0.546388	2.05957	0.0394397	0.0935902
4930487H11Rik	11.2835	0.873434	0.455314	1.91831	0.0550717	0.122085
4930488L21Rik	0.332857	-0.476166	4.07737	-0.116782	0.907032	NA
4930500F04Rik	0.0727475	1.22112	5.18454	0.235532	0.813796	NA
4930502E09Rik	2.72484	-0.294901	0.857078	-0.344077	0.730788	0.829475
4930502E18Rik	25.8529	1.6058	0.42345	3.79217	0.000149335	0.000813997
4930503B20Rik	0.477173	2.473	3.70864	0.666821	0.504887	NA
4930503E14Rik	2.75747	2.16223	1.19542	1.80877	0.0704874	0.148886
4930503L19Rik	446.789	-0.0119751	0.122904	-0.097435	0.922381	0.95279
4930505A04Rik	0.141659	-1.8431	5.19948	-0.354479	0.72298	NA
4930506A18Rik	0.0498878	0.245151	5.20139	0.0471318	0.962408	NA
4930506C21Rik	9.14285	-1.12724	0.553582	-2.03627	0.0417236	0.0979578
4930507D05Rik	13.2226	0.216621	0.392666	0.551668	0.581176	0.713448
4930509E16Rik	7.45948	0.346596	0.63942	0.542047	0.587786	0.71854
4930511A02Rik	0.0463171	0	5.20139	0	1	NA
4930511A08Rik	0.611161	0.0207501	2.04087	0.0101673	0.991888	NA
4930511E03Rik	0.190964	-1.16773	4.61373	-0.253098	0.800192	NA
4930511M06Rik	0.471671	1.47597	2.37178	0.622307	0.53374	NA
4930512B01Rik	5.81985	1.62494	0.754261	2.15435	0.0312131	0.0775179
4930512J16Rik	2.93055	0.774297	0.995141	0.778078	0.436523	0.586212
4930513N10Rik	236.858	-0.202721	0.115348	-1.75748	0.0788364	0.162822
4930513O06Rik	0.171054	-1.98483	5.19403	-0.382138	0.702359	NA
4930515B02Rik	0.149575	0	5.20139	0	1	NA
4930515G01Rik	47.6158	-0.124512	0.36217	-0.343793	0.731002	0.829662
4930518J21Rik	0.0496823	0.245151	5.20139	0.0471318	0.962408	NA
4930519D14Rik	0.144394	1.14524	5.15521	0.222152	0.824196	NA
4930519F09Rik	0.61133	-1.64836	2.588	-0.636923	0.524175	NA
4930519F16Rik	35.2543	0.526346	0.401247	1.31178	0.189596	0.318604
4930519G04Rik	0.164191	0.944783	5.19693	0.181796	0.855743	NA
4930520O04Rik	20.1509	-0.0257037	0.391578	-0.0656413	0.947663	0.967894
4930521E06Rik	0.379158	2.27524	2.1951	1.03651	0.299965	NA
4930522O17Rik	0.349831	-0.74255	3.91886	-0.189481	0.849716	NA
4930523C07Rik	6.44751	3.72346	1.01909	3.65371	0.000258481	0.00131301
4930524B15Rik	2.84142	0.924099	1.16678	0.792005	0.428358	0.57826
4930524C18Rik	0.0586061	0	5.20139	0	1	NA
4930524O05Rik	0.205157	0.732172	4.52215	0.161908	0.871378	NA
4930525D18Rik	1.08657	2.65999	1.57803	1.68564	0.0918651	0.183364
4930525G20Rik	7.95986	0.0608085	0.540475	0.112509	0.91042	0.94572
4930526I15Rik	326.181	-0.678131	0.148968	-4.5522	5.30866e-06	4.19271e-05
4930526L06Rik	28.4839	-0.246763	0.340809	-0.72405	0.469035	0.617157
4930527F14Rik	0.225495	1.01281	4.43108	0.228569	0.819204	NA
4930528A17Rik	7.67232	0.442562	0.533452	0.82962	0.406754	0.55813
4930528D03Rik	4.89452	-1.27629	0.704635	-1.81128	0.0700979	0.148229
4930529C04Rik	1.19231	1.5552	1.36011	1.14344	0.252857	0.395404
4930529K09Rik	0.0872131	0	5.20139	0	1	NA
4930533B01Rik	1.66121	0.486642	1.04514	0.465624	0.641485	0.761332
4930538K18Rik	4.39016	-0.287905	0.605905	-0.475164	0.63467	0.755722
4930539E08Rik	120.937	-0.682304	0.135192	-5.04694	4.48936e-07	4.38421e-06
4930539J05Rik	229.743	-0.573983	0.156498	-3.66766	0.000244783	0.00125505
4930539M17Rik	0.667307	-1.29996	2.02134	-0.643116	0.520149	NA
4930543E12Rik	0.344566	-1.7447	3.51901	-0.495791	0.620042	NA
4930544D05Rik	1.24356	1.11338	1.34876	0.825484	0.409097	0.560396
4930545L23Rik	0.0660108	0	5.20139	0	1	NA
4930546K05Rik	2.90141	0.421886	0.746255	0.565338	0.571844	0.70612
4930547E08Rik	2.12094	-1.23019	1.00955	-1.21855	0.223014	0.360125
4930547E14Rik	0.17722	1.12565	5.15596	0.21832	0.82718	NA
4930548H24Rik	183.128	-0.306047	0.148229	-2.0647	0.0389518	0.0926263
4930549C01Rik	0.102916	0	5.20139	0	1	NA
4930549C15Rik	0.114615	0	5.20139	0	1	NA
4930549G23Rik	22.018	0.211299	0.376393	0.561377	0.574541	0.708267
4930550C14Rik	7.19677	0.746184	0.53326	1.39929	0.161727	0.283085
4930550L24Rik	1.31354	1.42162	2.00336	0.709621	0.477939	0.625286
4930552P12Rik	2.08488	1.53155	1.11527	1.37325	0.169674	0.293433
4930554G24Rik	0.409261	-0.426789	3.04489	-0.140166	0.888529	NA
4930555G01Rik	0.432065	-1.19749	3.25222	-0.368208	0.712718	NA
4930556G01Rik	0.415812	0.94954	4.63482	0.204871	0.837673	NA
4930556M19Rik	20.5246	0.114178	0.309576	0.368821	0.712261	0.816849
4930556N09Rik	0.281817	-3.48656	5.1349	-0.678992	0.497143	NA
4930556N13Rik	20.9345	-0.13845	0.34567	-0.400526	0.688769	0.798511
4930557F10Rik	0.124014	-1.19747	5.20139	-0.23022	0.817921	NA
4930557J02Rik	0.17226	-1.19748	5.20139	-0.230223	0.817918	NA
4930557K07Rik	12.124	-0.711057	0.366172	-1.94187	0.0521533	0.116849
4930558C23Rik	2.67133	-0.489618	0.983644	-0.497759	0.618654	0.743126
4930558J18Rik	55.899	0.184175	0.209838	0.8777	0.380107	0.532168
4930558K02Rik	0.312796	-1.1975	4.19649	-0.285358	0.77537	NA
4930562C15Rik	6.33968	0.790578	0.757052	1.04429	0.296353	0.445132
4930562F07Rik	0.209707	0	5.20139	0	1	NA
4930563D23Rik	0.110628	0	5.20139	0	1	NA
4930563E22Rik	4.76409	-2.5127	0.950154	-2.64452	0.00818076	0.0256679
4930563F08Rik	0.274929	1.96808	4.25314	0.462736	0.643553	NA
4930563M21Rik	0.241836	0	5.20139	0	1	NA
4930564B18Rik	0.0765874	0.245151	5.20139	0.0471318	0.962408	NA
4930564C03Rik	0.431712	-2.0814	3.96786	-0.524566	0.599885	NA
4930565N06Rik	35.3972	0.101662	0.291533	0.348717	0.727302	0.827395
4930570G19Rik	0.387126	1.72821	3.8522	0.448629	0.653699	NA
4930572O03Rik	0.268505	0	5.20139	0	1	NA
4930577N17Rik	7.97565	0.0124345	0.573418	0.0216848	0.982699	0.99056
4930578M01Rik	1.66091	-0.490715	0.903123	-0.543354	0.586886	0.718088
4930579F01Rik	0.532377	0.732286	3.35033	0.218571	0.826984	NA
4930579G18Rik	186.394	-0.243292	0.193014	-1.26049	0.207493	0.340919
4930579G24Rik	224.293	-0.322569	0.101133	-3.18956	0.00142487	0.00580319
4930579K19Rik	3.52646	0.0390689	0.71337	0.0547667	0.956324	0.9732
4930581F22Rik	15.6079	-0.554847	0.443648	-1.25065	0.211063	0.345317
4930583K01Rik	0.209486	0.786333	5.14137	0.152942	0.878444	NA
4930590J08Rik	5.05207	0.451637	0.858188	0.526268	0.598702	0.727249
4930590L20Rik	0.949056	2.21323	1.93817	1.14192	0.253487	NA
4930591A17Rik	14.1901	1.95843	0.588074	3.33024	0.000867701	0.00377818
4930592I03Rik	1.83426	2.66267	1.36326	1.95317	0.0507998	0.114313
4930593A02Rik	0.248896	0	5.13507	0	1	NA
4930594C11Rik	4.72234	0.0478686	0.658534	0.0726897	0.942053	0.964795
4930594O21Rik	0.129347	0	5.20139	0	1	NA
4930595D18Rik	1.24263	-0.467537	1.17947	-0.396395	0.691814	0.800926
4930596I21Rik	2.04346	0.679675	1.11681	0.608589	0.542797	0.682268
4930597A21Rik	0.311504	-0.47679	3.6426	-0.130893	0.89586	NA
4930598F16Rik	0.327692	0.218564	3.12736	0.0698876	0.944283	NA
4930599N23Rik	6.91094	0.715666	0.763739	0.937056	0.34873	0.501021
4931402G19Rik	0.540243	0.228167	2.46088	0.0927179	0.926128	NA
4931403E22Rik	0.314116	1.14477	4.10502	0.278871	0.780344	NA
4931403G20Rik	6.4103	0.882007	0.668024	1.32032	0.186728	0.314979
4931406B18Rik	0.0615523	-1.19746	5.20139	-0.230218	0.817922	NA
4931406C07Rik	332.811	0.425409	0.100296	4.24152	2.22012e-05	0.000151621
4931406H21Rik	2.88677	2.04775	1.18828	1.72329	0.0848356	0.172428
4931406P16Rik	1484.66	0.00826962	0.057235	0.144486	0.885117	0.930483
4931408C20Rik	0.0754169	-0.476118	5.20139	-0.0915367	0.927066	NA
4931408D14Rik	1.96519	2.06793	1.15854	1.78495	0.0742695	0.15518
4931409K22Rik	1.92876	0.777857	1.701	0.457294	0.647459	0.765916
4931414P19Rik	214.103	-0.681331	0.127965	-5.32435	1.01314e-07	1.11054e-06
4931419H13Rik	0.174801	0.245124	5.20139	0.0471265	0.962412	NA
4931423N10Rik	0.488222	2.74083	2.37649	1.15331	0.248783	NA
4931428F04Rik	240.012	-0.641161	0.126505	-5.06826	4.01469e-07	3.95471e-06
4931428L18Rik	0.683011	0	5.20139	0	1	NA
4931429I11Rik	0.110391	0	5.20139	0	1	NA
4931429L15Rik	0.882173	-0.547463	1.46164	-0.374555	0.707991	NA
4931430N09Rik	0.116285	0.936539	5.19734	0.180196	0.856999	NA
4931431C16Rik	11.7294	-1.13543	0.39908	-2.84511	0.00443954	0.0153945
4931440F15Rik	2.30235	-1.35631	0.932907	-1.45386	0.145986	0.261473
4931440P22Rik	22.9451	-0.417897	0.316251	-1.32141	0.186365	0.31456
4932412D23Rik	0.981197	0.529818	2.16559	0.244653	0.806725	NA
4932413F04Rik	1.2599	-1.01646	1.38912	-0.731727	0.464335	0.613012
4932415M13Rik	0.130077	0.245142	5.20139	0.04713	0.96241	NA
4932416H05Rik	29.5672	-0.251051	0.326008	-0.770078	0.441254	0.590886
4932416K20Rik	0.113082	0	5.20139	0	1	NA
4932418E24Rik	1.94056	-1.19749	1.9133	-0.625878	0.531395	0.672353
4932435O22Rik	0.0810522	1.45878	5.17297	0.282	0.777943	NA
4932438A13Rik	1561.77	0.20265	0.120718	1.67871	0.0932088	0.185415
4932438H23Rik	0.351242	-0.476147	2.41081	-0.197505	0.843433	NA
4932441J04Rik	0.764501	3.85441	2.58222	1.49268	0.135522	NA
4932443I19Rik	0.125074	1.59435	5.16651	0.308592	0.757632	NA
4932702P03Rik	0.390419	1.5613	2.58265	0.604534	0.545489	NA
4933400A11Rik	0.0718213	0.245151	5.20139	0.0471318	0.962408	NA
4933400F21Rik	4.01217	-0.612858	0.833924	-0.734908	0.462396	0.611115
4933401D09Rik	0.23551	0.961944	5.19609	0.185128	0.853128	NA
4933401H06Rik	0.0441512	0	5.20139	0	1	NA
4933402D24Rik	3.48883	-0.224832	0.683265	-0.329056	0.742113	0.837459
4933402E13Rik	25.4635	1.38665	0.364808	3.80105	0.000144087	0.000790456
4933402J07Rik	0.0534584	0.944802	5.19693	0.1818	0.85574	NA
4933402J15Rik	0.242797	0.944783	5.17308	0.182635	0.855085	NA
4933402P03Rik	0.36877	0	2.93032	0	1	NA
4933403O08Rik	0.454885	0	4.46274	0	1	NA
4933404K08Rik	0.239094	0.245128	5.20139	0.0471274	0.962412	NA
4933404O12Rik	399.19	-0.0903224	0.288561	-0.31301	0.754273	0.845749
4933405D12Rik	1.30354	0.50174	1.43153	0.350491	0.72597	0.826488
4933405L10Rik	5.63685	-0.351584	0.738516	-0.476068	0.634026	0.755431
4933406C10Rik	1.08556	2.36634	1.71285	1.38152	0.16712	0.289928
4933406I18Rik	0.261135	0.245133	5.20139	0.0471283	0.962411	NA
4933406J08Rik	9.03993	0.699551	0.641108	1.09116	0.275202	0.421437
4933406J10Rik	2.17444	2.09022	1.12025	1.86586	0.0620613	0.134547
4933406M09Rik	2.89076	-0.159358	0.71709	-0.222229	0.824136	0.892908
4933407E24Rik	0.0815899	-1.19746	5.20139	-0.23022	0.817921	NA
4933407G14Rik	0.121066	0	5.20139	0	1	NA
4933407K13Rik	75.5699	-0.30661	0.210123	-1.45919	0.144512	0.259686
4933408B17Rik	8.49489	-0.473001	0.491223	-0.962905	0.335595	0.487253
4933408J17Rik	5.59628	-0.205263	0.678328	-0.302601	0.762194	0.851307
4933408N05Rik	0.193581	-2.02363	5.15794	-0.392333	0.694812	NA
4933409G03Rik	0.0681767	0	5.20139	0	1	NA
4933409K07Rik	0.593686	0.873846	2.41703	0.361536	0.717699	NA
4933411E08Rik	0.793504	2.20723	1.9314	1.14281	0.253117	NA
4933411K16Rik	4.45639	-1.21884	0.761205	-1.60119	0.109334	0.21025
4933412E12Rik	14.9068	1.96312	0.504732	3.88943	0.000100482	0.000575359
4933413G19Rik	0.909825	2.06661	1.9638	1.05235	0.292639	NA
4933413J09Rik	11.2745	0.257738	0.502633	0.512776	0.608108	0.734635
4933416C03Rik	3.30432	-0.50571	0.860908	-0.587414	0.556925	0.694707
4933416M07Rik	4.69041	-0.573256	0.766645	-0.747747	0.454613	0.603311
4933417D19Rik	8.21709	-0.454899	0.430532	-1.0566	0.290696	0.438921
4933417E11Rik	0.141766	-1.19747	5.20139	-0.23022	0.817921	NA
4933417G07Rik	0.181068	-1.98484	5.19403	-0.382138	0.702359	NA
4933421O10Rik	9.73439	1.63939	0.561385	2.92026	0.0034974	0.0125311
4933422A05Rik	1.65118	-0.140884	1.04274	-0.135109	0.892525	0.935563
4933424G05Rik	1.53036	-0.156383	1.12028	-0.139593	0.888982	0.933137
4933424G06Rik	1.2996	-1.30741	1.36595	-0.957148	0.338493	0.490163
4933427D06Rik	7.73356	0.98759	0.978921	1.00886	0.313044	0.463483
4933427D14Rik	369.412	-0.492533	0.0987626	-4.98704	6.13103e-07	5.84647e-06
4933427E11Rik	1.36206	-0.780165	1.09072	-0.715277	0.474438	0.621813
4933427G17Rik	0.604215	-1.1975	3.59927	-0.332707	0.739355	NA
4933427I22Rik	0.133338	0.215251	5.19734	0.0414156	0.966965	NA
4933428G20Rik	9.82871	-0.0511088	0.441879	-0.115662	0.90792	0.944481
4933429K18Rik	0.618175	0.146489	1.95934	0.0747644	0.940402	NA
4933430H16Rik	0.0655337	0.245151	5.20139	0.0471318	0.962408	NA
4933430I17Rik	16.9781	0.660485	0.382585	1.72637	0.0842802	0.171566
4933431E20Rik	9.15573	1.91463	0.615766	3.10935	0.00187498	0.00736655
4933431G14Rik	1.01832	-0.0352384	1.41118	-0.0249709	0.980078	NA
4933432G23Rik	0.625562	2.46736	2.77621	0.888751	0.374137	NA
4933432I09Rik	0.469442	0.245166	3.23152	0.0758672	0.939525	NA
4933433C11Rik	8.33243	-0.247901	0.556572	-0.445408	0.656025	0.772606
4933433G15Rik	4.73156	-0.63131	0.903928	-0.698407	0.484923	0.631131
4933433G19Rik	14.1461	-0.0701042	0.364207	-0.192484	0.847363	0.907505
4933433H22Rik	0.102906	0.936539	5.19734	0.180196	0.856999	NA
4933434E20Rik	457.485	0.108466	0.133119	0.814803	0.415185	0.566001
4933436H12Rik	0.0992534	0	5.20139	0	1	NA
4933438K21Rik	32.1462	0.484175	0.337671	1.43387	0.15161	0.269002
4933439C10Rik	25.999	-1.3662	0.343892	-3.97276	7.10441e-05	0.000422293
4933439K11Rik	3.42808	-0.957256	0.684906	-1.39765	0.162219	0.283655
4933440M02Rik	0.941446	1.12614	1.7801	0.632627	0.526977	NA
5031410I06Rik	0.0419853	0	5.20139	0	1	NA
5031414D18Rik	2.57911	1.79812	1.09274	1.64551	0.0998649	0.195929
5031425E22Rik	165.018	-0.475427	0.142312	-3.34073	0.000835578	0.0036542
5031425F14Rik	0.126101	0	5.20139	0	1	NA
5031426D15Rik	0.0814845	1.46603	5.17261	0.283421	0.776854	NA
5031434C07Rik	0.116315	0.223512	5.19693	0.0430084	0.965695	NA
5031434O11Rik	1.05725	1.24771	1.68487	0.740534	0.458976	NA
5031439G07Rik	836.882	0.320636	0.102479	3.12879	0.00175525	0.00694911
5033403F01Rik	1.25817	-0.970451	1.54802	-0.626897	0.530727	0.671762
5033404E19Rik	21.9995	-0.465535	0.265039	-1.75648	0.0790066	0.163134
5033406O09Rik	18.2778	-0.183938	0.386989	-0.475306	0.634569	0.755708
5033428I22Rik	1.44174	3.66983	1.55709	2.35685	0.0184306	0.0503033
5330411J11Rik	9.84705	0.957883	0.483272	1.98208	0.0474703	0.108442
5330413P13Rik	1.22176	1.01703	1.32969	0.764864	0.444352	0.593633
5330417C22Rik	4.15935	0.410836	0.900912	0.456022	0.648374	0.766493
5330426P16Rik	20.0493	0.715018	0.342766	2.08602	0.0369765	0.0889612
5430402O13Rik	1.04838	3.48565	1.6286	2.14027	0.0323331	NA
5430403N17Rik	0.137879	0.944783	5.19693	0.181796	0.855743	NA
5430405H02Rik	16.3443	-0.532344	0.39144	-1.35996	0.173842	0.298667
5430416N02Rik	376.593	-0.276248	0.116922	-2.36267	0.0181437	0.0497118
5430416O09Rik	0.465567	-0.517311	2.63887	-0.196035	0.844583	NA
5430419D17Rik	0.124256	0.245143	5.20139	0.0471302	0.962409	NA
5430421F17Rik	0.324975	1.97456	3.44966	0.572392	0.567056	NA
5430427M07Rik	1.46872	-0.925604	1.17064	-0.790683	0.429129	0.578703
5430427O19Rik	0.17207	0	5.20139	0	1	NA
5430431A17Rik	4.85583	-1.04943	0.661623	-1.58614	0.112707	0.21541
5430440P10Rik	0.250934	0	5.12188	0	1	NA
5530601H04Rik	108.159	0.223529	0.186062	1.20136	0.22961	0.368051
5730403I07Rik	0.74685	-0.479987	1.36316	-0.352114	0.724753	NA
5730405O15Rik	19.7215	-0.489901	0.363753	-1.3468	0.178045	0.303954
5730408K05Rik	64.3616	-0.837265	0.258452	-3.23954	0.00119722	0.00499966
5730409E04Rik	64.2501	0.826612	0.180023	4.5917	4.3966e-06	3.54143e-05
5730416F02Rik	0.196771	0.245133	5.20139	0.0471282	0.962411	NA
5730420D15Rik	3.6353	-1.54046	0.782477	-1.9687	0.0489871	0.111116
5730422E09Rik	1.83814	-0.240392	1.18251	-0.20329	0.838909	0.90189
5730435O14Rik	0.0919847	0	5.20139	0	1	NA
5730455P16Rik	268.123	0.260445	0.144615	1.80095	0.071711	0.150965
5730457N03Rik	1.62341	0.776598	1.03798	0.748181	0.454351	0.60306
5730480H06Rik	23.5952	-0.155844	0.343916	-0.453145	0.650444	0.767856
5730488B01Rik	0.133425	0	5.20139	0	1	NA
5730507C01Rik	166.387	-0.0723316	0.21924	-0.32992	0.741461	0.836954
5730508B09Rik	37.2517	-0.792959	0.277977	-2.8526	0.00433627	0.015101
5730522E02Rik	4.33347	-0.872266	0.612106	-1.42502	0.15415	0.272616
5730559C18Rik	423.39	-0.925313	0.111798	-8.27663	1.26713e-16	4.29412e-15
5830415F09Rik	249.24	-0.174915	0.108776	-1.60803	0.107829	0.208076
5830416I19Rik	1.08876	-1.24405	1.66186	-0.748588	0.454106	0.602875
5830416P10Rik	7.6561	-0.701823	0.532432	-1.31815	0.187455	0.315824
5830417I10Rik	1374.66	-0.144237	0.134314	-1.07388	0.282876	0.430322
5830418P13Rik	9.31894	0.519037	0.608954	0.852342	0.394024	0.545729
5830428M24Rik	0.229086	0	5.20139	0	1	NA
5830432E09Rik	0.314091	2.67148	3.95005	0.676315	0.49884	NA
5830444B04Rik	6.63908	-1.26637	0.593575	-2.13347	0.0328862	0.0809404
5830454E08Rik	5.95899	-0.459341	0.72551	-0.633128	0.52665	0.668161
5830473C10Rik	0.455914	-0.429549	3.23072	-0.132958	0.894227	NA
5930403L14Rik	7.64005	-0.65516	0.51372	-1.27533	0.202194	0.334181
5930412G12Rik	29.9416	-0.540922	0.251038	-2.15474	0.0311818	0.0774854
5930430L01Rik	19.1325	-0.247783	0.310164	-0.798875	0.424363	0.574187
5930438M14Rik	0.252921	1.44415	5.17371	0.279132	0.780143	NA
6030407O03Rik	1.46204	2.86507	5.12791	0.558721	0.576352	0.709626
6030408B16Rik	1.48847	-0.77232	1.16658	-0.662037	0.507947	0.651451
6030419C18Rik	137.262	1.84379	0.177102	10.4109	2.21107e-25	1.37783e-23
6030440G07Rik	0.138869	0	5.20139	0	1	NA
6030443J06Rik	36.073	0.0386417	0.251599	0.153584	0.877938	0.925576
6030458C11Rik	1363.55	-0.407616	0.0611134	-6.66983	2.56104e-11	5.11968e-10
6030466F02Rik	0.0727475	1.22112	5.18454	0.235532	0.813796	NA
6030468B19Rik	0.746298	-0.807738	1.93242	-0.417994	0.675952	NA
6230400D17Rik	12.7403	-0.883254	0.359549	-2.45656	0.0140275	0.0403032
6330403A02Rik	0.9414	0.744913	2.20294	0.338145	0.735254	NA
6330403K07Rik	18.7549	0.588198	0.399018	1.47411	0.140451	0.254148
6330407A03Rik	0.302054	1.93235	4.18712	0.461498	0.644442	NA
6330408A02Rik	107.179	-0.182415	0.158645	-1.14983	0.250213	0.39228
6330409D20Rik	0.675538	-0.126392	1.82769	-0.069154	0.944867	NA
6330410L21Rik	22.9865	0.915161	0.458544	1.9958	0.045956	0.105806
6330415G19Rik	2.90494	-0.328548	0.828414	-0.396599	0.691663	0.800828
6330416G13Rik	178.302	-0.205155	0.153754	-1.33431	0.182103	0.309207
6330418K02Rik	2.1483	-0.527731	1.35283	-0.390096	0.696466	0.804801
6330549D23Rik	18.3039	0.083301	0.326879	0.254837	0.798849	0.875532
6430503K07Rik	0.691933	0.220902	2.61238	0.0845597	0.932611	NA
6430531B16Rik	10.212	-0.0569966	0.642372	-0.0887283	0.929298	0.957264
6430548M08Rik	16.5539	0.849444	0.404887	2.09797	0.0359074	0.0870166
6430550D23Rik	15.0132	-0.0420418	0.357971	-0.117445	0.906508	0.943586
6430562O15Rik	9.85006	0.426525	0.455505	0.93638	0.349078	0.501224
6430571L13Rik	10.9782	-0.516069	0.411257	-1.25486	0.20953	0.343371
6430573F11Rik	26.0794	-0.831384	0.326094	-2.54952	0.0107871	0.0324796
6530402F18Rik	4.8451	2.81017	0.825564	3.40394	0.000664211	0.00298772
6530403H02Rik	0.250608	1.97337	5.10646	0.386446	0.699166	NA
6530411M01Rik	0.249733	-2.42799	4.30698	-0.563735	0.572935	NA
6720468P15Rik	1.78743	-0.0856373	1.37916	-0.0620938	0.950488	0.969725
6720483E21Rik	2.91552	-0.536668	0.934347	-0.574378	0.565712	0.701153
6720489N17Rik	62.0795	0.145721	0.320396	0.454816	0.649242	0.76706
6820408C15Rik	4.37633	-0.607094	0.800473	-0.75842	0.4482	0.597225
6820431F20Rik	489.983	0.299207	0.160652	1.86245	0.0625402	0.135257
7420426K07Rik	1.01148	3.10388	1.55517	1.99584	0.0459514	NA
7420461P10Rik	0.496735	0	5.20139	0	1	NA
7420700N18Rik	0.100464	0	5.20139	0	1	NA
7420701I03Rik	0.321419	0.21744	3.52547	0.0616769	0.95082	NA
7530416G11Rik	0.356981	-1.25046	3.03588	-0.411894	0.680417	NA
8030423F21Rik	0.117647	0.93653	5.19734	0.180194	0.857	NA
8030443G20Rik	0.0834027	0	5.20139	0	1	NA
8030462N17Rik	915.407	0.0520293	0.0713948	0.728754	0.466152	0.614695
8430408G22Rik	0.694942	-0.476158	2.88095	-0.165278	0.868725	NA
8430419L09Rik	187.561	-0.474222	0.206322	-2.29846	0.0215359	0.0572003
8430423G03Rik	0.76103	0.863912	2.18248	0.39584	0.692223	NA
8430429K09Rik	27.1846	0.123898	0.297522	0.416432	0.677094	0.789386
8430430B14Rik	9.56852	-0.332132	0.560396	-0.592674	0.553399	0.691576
8430431K14Rik	0.0896354	0	5.20139	0	1	NA
8430436N08Rik	0.0878823	0	5.20139	0	1	NA
9030025P20Rik	91.6581	-0.790113	0.253201	-3.1205	0.00180546	0.00712139
9030404E10Rik	6.42951	-2.18011	0.62077	-3.51195	0.000444839	0.00211032
9030612E09Rik	0.97006	1.07562	1.89963	0.566227	0.57124	NA
9030617O03Rik	101.47	0.631744	0.292791	2.15766	0.030954	0.077043
9030624G23Rik	83.9918	-0.00924067	0.261782	-0.0352991	0.971841	0.984206
9030624J02Rik	1471.49	-0.0981498	0.0629712	-1.55865	0.11908	0.224788
9030625G05Rik	0.55425	0.945355	2.64419	0.357522	0.720701	NA
9130008F23Rik	11.0958	3.0939	0.697126	4.43808	9.07646e-06	6.76638e-05
9130011E15Rik	540.988	0.128309	0.104928	1.22283	0.221396	0.3586
9130019O22Rik	80.1418	-0.0433659	0.174835	-0.248039	0.804104	0.879353
9130019P16Rik	1.48295	2.60713	1.36705	1.90712	0.0565046	0.124596
9130023H24Rik	34.9706	0.237419	0.264433	0.89784	0.369271	0.520682
9130024F11Rik	50.5159	-0.382875	0.293335	-1.30525	0.191808	0.321496
9130204L05Rik	0.139279	1.59117	5.16666	0.307968	0.758106	NA
9130221H12Rik	74.9347	-0.479396	0.184993	-2.59143	0.00955778	0.0293874
9130227L01Rik	0.475682	2.36586	3.17685	0.74472	0.456441	NA
9130230L23Rik	2.01534	-0.233804	0.943979	-0.247679	0.804382	0.879557
9130401M01Rik	860.608	-0.102491	0.077306	-1.32579	0.18491	0.312817
9130409I23Rik	0.336785	0.728314	3.43246	0.212184	0.831963	NA
9230009I02Rik	0.115921	0	5.20139	0	1	NA
9230105E05Rik	9.12454	0.854733	0.536045	1.59452	0.11082	0.212622
9230110C19Rik	36.6049	0.171874	0.270986	0.634252	0.525916	0.667628
9230112D13Rik	0.260454	0.245143	4.25775	0.0575757	0.954087	NA
9230112J17Rik	0.145941	-1.19747	5.20139	-0.230222	0.817919	NA
9230114K14Rik	64.7989	-0.0382763	0.243314	-0.157312	0.874999	0.923896
9230116L04Rik	1.92966	-0.526883	0.971814	-0.542164	0.587706	0.718509
9230116N13Rik	8.41931	-0.120263	0.518194	-0.232081	0.816475	0.887429
9230117E06Rik	2.11273	-1.78199	1.15022	-1.54926	0.12132	0.228156
9330020H09Rik	20.9734	-0.289691	0.337302	-0.85885	0.390423	0.542549
9330102E08Rik	34.0559	0.633469	0.389545	1.62618	0.103912	0.202144
9330133O14Rik	38.0608	-0.782032	0.28844	-2.71125	0.00670299	0.0217658
9330136K24Rik	10.5404	-0.00874847	0.591003	-0.0148027	0.98819	0.993988
9330151L19Rik	18.3621	-0.860682	0.356587	-2.41367	0.0157928	0.0444153
9330159F19Rik	7.4067	0.321583	0.940534	0.341915	0.732414	0.830656
9330159M07Rik	35.7171	-0.57495	0.303698	-1.89316	0.0583362	0.128004
9330162012Rik	0.698767	2.52902	1.73321	1.45915	0.144524	NA
9330175E14Rik	0.363725	3.35641	3.82715	0.877	0.380487	NA
9330175M20Rik	0.0906968	1.61082	5.16577	0.311825	0.755173	NA
9330179D12Rik	0.369268	2.8585	2.88366	0.991275	0.321551	NA
9330182L06Rik	13.2985	0.89273	0.538968	1.65637	0.0976469	0.192488
9330182O14Rik	0.20691	0.725214	4.55261	0.159296	0.873436	NA
9330188P03Rik	0.219706	0	5.20139	0	1	NA
9430015G10Rik	1071.23	-0.500186	0.0632422	-7.90905	2.59365e-15	8.06639e-14
9430016H08Rik	390.396	0.162365	0.102557	1.58317	0.113382	0.216311
9430018G01Rik	1.684	0.348562	0.92388	0.37728	0.705965	0.812302
9430020K01Rik	301.592	0.778834	0.148443	5.24667	1.54873e-07	1.65081e-06
9430037G07Rik	13.5652	-0.274445	0.422952	-0.64888	0.516416	0.659346
9430038I01Rik	141.128	0.289076	0.145925	1.98099	0.0475926	0.108663
9430041J12Rik	9.50263	-0.871401	0.398064	-2.1891	0.0285895	0.0720967
9430060I03Rik	2.46322	-1.23946	0.941633	-1.31629	0.188078	0.316664
9430065F17Rik	3.96924	-0.392194	0.85318	-0.459685	0.645742	0.764732
9430069I07Rik	6.59989	-0.684525	0.94558	-0.72392	0.469115	0.617214
9430076C15Rik	0.794395	1.86858	2.95247	0.632887	0.526807	NA
9430078K24Rik	0.0878823	0	5.20139	0	1	NA
9430083A17Rik	7.98277	0.129118	0.508415	0.253962	0.799525	0.875935
9430091E24Rik	47.5103	-0.00479536	0.246129	-0.0194831	0.984456	0.991684
9530002B09Rik	0.121161	-0.476138	5.20139	-0.0915405	0.927063	NA
9530003J23Rik	0.242261	-1.19749	4.36667	-0.274234	0.783905	NA
9530020I12Rik	0.780759	-0.105073	2.18457	-0.0480978	0.961638	NA
9530026F06Rik	0.0776214	0.245142	5.20139	0.04713	0.96241	NA
9530026P05Rik	2.60733	0.294978	0.849676	0.347165	0.728468	0.82808
9530027J09Rik	41.9491	0.357928	0.241947	1.47936	0.139044	0.252553
9530036O11Rik	0.133465	-1.19747	5.20139	-0.23022	0.817921	NA
9530051G07Rik	2.76585	-0.804931	1.24088	-0.648676	0.516548	0.659426
9530052E02Rik	0.323012	0.961957	4.89063	0.196694	0.844067	NA
9530053A07Rik	16.0169	0.352733	0.434867	0.811129	0.417291	0.567826
9530059O14Rik	1.26503	-2.53814	1.6504	-1.5379	0.124074	0.231975
9530062K07Rik	6.63269	-0.642416	0.656618	-0.978371	0.327891	0.479121
9530068E07Rik	813.096	0.577069	0.162454	3.55219	0.000382041	0.00184262
9530077C05Rik	35.4228	0.517578	0.277357	1.8661	0.0620267	0.134506
9530080O11Rik	2.77733	-0.439266	1.03387	-0.424875	0.670928	0.784293
9530082P21Rik	198.601	-0.168219	0.106634	-1.57754	0.114672	0.218332
9530091C08Rik	6.48362	-0.228955	0.652878	-0.350686	0.725824	0.826466
9630013K17Rik	18.2497	-0.31037	0.367232	-0.845161	0.398021	0.549756
9630028B13Rik	2.50399	2.31524	1.10457	2.09605	0.0360778	0.0873424
9630028H03Rik	0.208568	0	5.20139	0	1	NA
9630028I04Rik	22.4336	0.136594	0.599339	0.227907	0.819718	0.88975
9830132P13Rik	0.11193	1.59117	5.16666	0.307968	0.758106	NA
9830147E19Rik	441.139	0.250807	0.200541	1.25066	0.21106	0.345317
9830166K06Rik	0.4357	1.26212	2.19601	0.574734	0.565471	NA
9930012K11Rik	52.5079	-0.594851	0.197327	-3.01454	0.00257371	0.00969101
9930014A18Rik	18.2671	1.27824	0.371722	3.43871	0.000584502	0.00267659
9930021J03Rik	902.251	0.194255	0.114951	1.6899	0.0910479	0.182224
9930104L06Rik	375.771	-0.386374	0.106183	-3.63875	0.000273965	0.00138013
9930111J21Rik1	2.09438	3.30881	1.60881	2.05668	0.0397169	0.0940775
9930111J21Rik2	2.37986	0.954945	1.81936	0.524879	0.599668	0.727642
a	0.968628	1.46383	2.07649	0.704956	0.480838	NA
A130010J15Rik	102.819	0.12445	0.16785	0.741432	0.458431	0.607055
A130077B15Rik	0.124003	-1.16711	5.19853	-0.224508	0.822362	NA
A230001M10Rik	0.186315	-2.09935	5.15501	-0.407244	0.683829	NA
A230009B12Rik	1.57018	0.362916	1.08432	0.334695	0.737855	0.834417
A230020J21Rik	1.18548	1.26039	1.42641	0.883612	0.376905	0.528861
A230028O05Rik	5.56336	1.63507	0.617235	2.64903	0.00807224	0.0254117
A230046K03Rik	1579.9	0.199103	0.106402	1.87123	0.0613134	0.133118
A230050P20Rik	264.113	-1.09206	0.276169	-3.95431	7.67566e-05	0.000452298
A230056J06Rik	1.1849	0.375592	1.41314	0.265785	0.790405	0.870034
A230056P14Rik	6.98205	0.509862	0.741576	0.687539	0.491743	0.637494
A230057D06Rik	1.08141	4.31556	1.8212	2.36963	0.0178058	0.0489647
A230065H16Rik	0.46374	0.245154	3.36863	0.0727756	0.941985	NA
A230070E04Rik	3.07844	-0.191602	0.848973	-0.225687	0.821445	0.891095
A230072C01Rik	39.5359	-1.63113	0.252657	-6.45592	1.07562e-10	1.96545e-09
A230072E10Rik	1.3016	0.537359	1.43485	0.374504	0.708029	0.813759
A230103J11Rik	35.6885	-0.630079	0.306831	-2.05351	0.0400234	0.0946322
A230108P19Rik	0.218942	0	5.20139	0	1	NA
A2m	333.693	0.6178	0.512951	1.2044	0.228433	0.366856
A330009N23Rik	15.0088	-0.415017	0.415372	-0.999145	0.317724	0.468585
A330015K06Rik	0.744826	2.43969	3.0016	0.812799	0.416334	NA
A330023F24Rik	3.4337	0.806457	0.799416	1.00881	0.313067	0.463483
A330032B11Rik	0.700767	0.576417	2.23251	0.258192	0.796258	NA
A330033J07Rik	6.5879	0.293017	0.591199	0.495631	0.620155	0.743958
A330035P11Rik	27.5026	-0.6401	0.322116	-1.98717	0.0469036	0.107378
A330040F15Rik	1.7399	-0.476152	1.66906	-0.285282	0.775428	0.860396
A330041J22Rik	1.23805	0.810112	1.33907	0.604979	0.545193	0.684286
A330048O09Rik	6.53801	0.704781	0.559001	1.26079	0.207386	0.340842
A330050F15Rik	0.469665	-1.1975	2.82747	-0.423522	0.671915	NA
A330069E16Rik	9.35204	0.950734	0.516727	1.83992	0.0657805	0.140813
A330074K22Rik	2.66367	-0.243586	0.958675	-0.254086	0.799429	0.875887
A330076C08Rik	0.222214	1.94024	5.13207	0.378062	0.705385	NA
A330076H08Rik	1.09528	3.89258	1.58815	2.45102	0.0142452	0.0408598
A330093E20Rik	2.35415	1.80831	1.12205	1.6116	0.107048	0.206867
A330102I10Rik	2.28613	-0.911352	0.915035	-0.995975	0.319262	0.469997
A3galt2	2.30464	2.26295	1.20489	1.87814	0.0603615	0.131527
A430005L14Rik	558.783	-0.19817	0.0898767	-2.20491	0.0274607	0.0698299
A430033K04Rik	128.285	-0.258212	0.214504	-1.20377	0.22868	0.367044
A430035B10Rik	1.36963	0.775458	1.08786	0.712826	0.475953	0.623463
A430046D13Rik	27.6352	-0.689429	0.275677	-2.50086	0.0123892	0.0364899
A430078G23Rik	1.21785	-2.29512	1.67739	-1.36826	0.17123	0.295372
A430078I02Rik	2.2789	-0.420731	0.826114	-0.509289	0.610549	0.736434
A430088P11Rik	0.16118	0	5.20139	0	1	NA
A430089I19Rik	2.25014	3.40974	1.6782	2.03179	0.0421751	0.0987366
A430090L17Rik	11.9657	0.190707	0.408976	0.466303	0.640998	0.760944
A430093F15Rik	0.290036	0	4.15876	0	1	NA
A430105I19Rik	66.8456	2.79666	0.279064	10.0216	1.22557e-23	6.90377e-22
A4galt	770.021	-0.0310501	0.183181	-0.169505	0.865399	0.918299
A530013C23Rik	0.691934	1.95186	2.5594	0.762625	0.445687	NA
A530016L24Rik	0.426613	-1.22635	2.96926	-0.413015	0.679595	NA
A530032D15Rik	1.06222	3.40176	1.88983	1.80003	0.0718557	NA
A530046M15Rik	0.182777	0	5.20139	0	1	NA
A530072M11Rik	2.37563	1.72594	0.958876	1.79996	0.0718674	0.151257
A630001G21Rik	7.23636	0.258374	0.490039	0.527252	0.598018	0.726712
A630010A05Rik	1.06114	0.486563	1.39611	0.348514	0.727455	NA
A630012P03Rik	0.341177	0.708955	2.99889	0.236406	0.813118	NA
A630020A06	8.2069	0.399097	0.61988	0.643828	0.519687	0.662241
A630023A22Rik	1.0989	2.60708	1.90743	1.3668	0.171687	0.295951
A630023P12Rik	1.04979	-0.786734	2.1324	-0.368943	0.71217	NA
A630033H20Rik	3.45593	3.88584	1.34994	2.87852	0.00399541	0.0140347
A630066F11Rik	7.49831	0.343376	0.555375	0.618278	0.536392	0.676535
A630072M18Rik	38.9979	-0.909844	0.248948	-3.65476	0.000257421	0.0013088
A630075F10Rik	0.255143	2.668	5.06747	0.526495	0.598544	NA
A630076J17Rik	0.351416	-1.34519	3.5778	-0.375981	0.706931	NA
A630077J23Rik	3.92989	1.06414	1.16696	0.911896	0.361824	0.513673
A630089N07Rik	184.115	-0.867117	0.334806	-2.58991	0.00960019	0.0295012
A630095E13Rik	0.359074	0	4.68476	0	1	NA
A630095N17Rik	8.14981	-0.583973	0.438443	-1.33193	0.182885	0.310162
A730004F24Rik	0.10161	0	5.20139	0	1	NA
A730008H23Rik	0.261913	-0.476147	3.63503	-0.130988	0.895785	NA
A730017C20Rik	1.0764	3.25647	1.43212	2.27388	0.0229733	0.0603491
A730017L22Rik	16.339	0.326093	0.356422	0.914909	0.36024	0.512193
A730020E08Rik	0.302535	-2.77719	4.10513	-0.676516	0.498713	NA
A730020M07Rik	0.346898	-1.93456	5.19643	-0.372286	0.70968	NA
A730036I17Rik	31.3472	0.631876	0.474092	1.33281	0.182593	0.309822
A730043L09Rik	0.17002	2.52209	5.13527	0.491132	0.623333	NA
A730056A06Rik	0.380784	0.245148	3.56123	0.068838	0.945119	NA
A730082K24Rik	12.6895	-3.16698	0.495316	-6.39386	1.61748e-10	2.86929e-09
A730085K08Rik	0.582537	2.26615	3.23055	0.701475	0.483007	NA
A730090H04Rik	3.96463	-1.68805	0.724914	-2.32862	0.019879	0.0536455
A730090N16Rik	2.09696	-0.265692	1.09419	-0.242821	0.808144	0.881885
A830009L08Rik	0.0895508	0	5.20139	0	1	NA
A830010M20Rik	85.1428	0.0937938	0.193266	0.485309	0.627457	0.749811
A830018L16Rik	102.269	-0.0547282	0.152799	-0.358172	0.720215	0.822301
A830052D11Rik	0.861932	0.957641	2.03622	0.470304	0.638138	NA
A830080D01Rik	1297.1	0.17363	0.217585	0.79799	0.424876	0.574654
A830082K12Rik	0.798636	1.46431	1.83872	0.796372	0.425816	NA
A830082N09Rik	14.5956	-0.0621941	0.35102	-0.177181	0.859366	0.914178
A930001A20Rik	0.28796	1.46194	4.17988	0.349756	0.726522	NA
A930001C03Rik	9.42185	-1.5609	0.594891	-2.62383	0.0086946	0.0270357
A930002C04Rik	1.84943	-0.592915	1.11622	-0.531183	0.595292	0.724867
A930003A15Rik	0.0997163	0	5.20139	0	1	NA
A930003O13Rik	0.21006	2.45585	5.1369	0.47808	0.632593	NA
A930004D18Rik	44.4321	0.243969	0.202242	1.20632	0.227694	0.366018
A930005H10Rik	48.3187	-0.464401	0.190756	-2.43453	0.0149111	0.0424052
A930006I01Rik	0.0997163	0	5.20139	0	1	NA
A930006K02Rik	3.91219	-0.714357	0.715224	-0.998787	0.317898	0.46876
A930007I19Rik	6.23401	-2.0231	0.686198	-2.94827	0.0031956	0.0116385
A930009A15Rik	0.082318	0.245151	5.20139	0.0471318	0.962408	NA
A930011G23Rik	0.159142	2.43005	5.13756	0.472996	0.636216	NA
A930012L18Rik	1.81335	1.53924	1.38363	1.11246	0.26594	0.410878
A930013F10Rik	130.375	-0.125122	0.189095	-0.66169	0.50817	0.651616
A930015D03Rik	85.3406	-0.0358347	0.246951	-0.145109	0.884625	0.930286
A930016O22Rik	1.9782	-3.4846	1.61085	-2.16321	0.030525	0.0761875
A930017M01Rik	1.0687	-1.01667	1.31611	-0.772478	0.439832	0.589399
A930018P22Rik	1.08847	-0.399542	1.73447	-0.230354	0.817816	0.888025
A930019D19Rik	2.56217	0.263043	1.12372	0.234083	0.81492	0.886465
A930024E05Rik	22.1653	-0.802077	0.34188	-2.34608	0.0189723	0.0515503
A930041C12Rik	2.30053	0.639146	1.08639	0.588318	0.556319	0.694303
AA388235	8.91174	0.00538045	0.466218	0.0115406	0.990792	0.995532
AA413626	5.24137	0.00573803	0.627979	0.00913729	0.99271	0.996988
AA414768	100.917	0.660783	0.182053	3.62961	0.000283847	0.00142233
AA415398	10.623	1.2684	0.536912	2.3624	0.0181571	0.0497406
AA465934	51.6393	-0.66544	0.486712	-1.36722	0.171557	0.295758
AA467197	60.0338	-0.831977	0.483378	-1.72117	0.0852195	0.172993
AA474331	22.2967	0.288302	0.363959	0.792129	0.428285	0.578208
AA536875	0.82974	0	5.20139	0	1	NA
AA543186	6.32253	-0.766638	0.569135	-1.34702	0.177973	0.303862
AA543401	17.3274	0.563912	0.401418	1.4048	0.160081	0.280579
AA545190	0.974985	0	5.20139	0	1	NA
AA619741	0.1035	0.245151	5.20139	0.0471318	0.962408	NA
AA792892	3.03168	3.81799	1.68189	2.27007	0.0232035	0.060813
AA986860	125.374	-1.24309	0.272346	-4.56437	5.00994e-06	3.97722e-05
Aaas	2371.39	-0.277268	0.0695391	-3.98723	6.68498e-05	0.000399455
Aacs	779.915	-0.0544064	0.0948381	-0.573677	0.566186	0.701527
Aadac	3.33512	0.613177	1.01155	0.606178	0.544397	0.683539
Aadacl2	0.330035	0	3.5111	0	1	NA
Aadacl3	0.198042	0.215233	5.19734	0.0414122	0.966967	NA
Aadat	0.81589	1.784	2.17134	0.821611	0.411298	NA
Aaed1	144.979	0.0108891	0.177645	0.0612969	0.951123	0.970054
Aagab	753.94	-0.0277329	0.0846977	-0.327434	0.743339	0.838075
Aak1	1362.78	0.0970261	0.0578105	1.67835	0.0932796	0.185526
Aamdc	113.78	0.0198955	0.178165	0.111669	0.911086	0.945779
Aamp	3330.47	-0.313267	0.0782747	-4.00215	6.27706e-05	0.000378403
Aanat	1.75355	-0.780388	0.943913	-0.826759	0.408374	0.559721
Aar2	566.731	0.037207	0.084045	0.442703	0.65798	0.773891
Aard	109.777	0.922501	0.375516	2.45662	0.0140251	0.0403031
Aars	11776.7	-0.159135	0.105297	-1.5113	0.130712	0.241074
Aars2	1370.52	-0.413046	0.125124	-3.3011	0.00096307	0.00413731
Aarsd1	1057.74	-0.116687	0.0944283	-1.23572	0.216561	0.352414
Aasdh	289.589	-0.118784	0.153263	-0.775036	0.438318	0.587894
Aasdhppt	629.542	-0.0129062	0.150525	-0.0857414	0.931672	0.958499
Aass	6.69257	1.15608	0.592979	1.94961	0.0512224	0.115081
Aatf	1034.15	-0.102629	0.10566	-0.971311	0.331393	0.482718
Aatk	9.22152	0.14727	0.666221	0.221053	0.825051	0.893372
AB124611	4.41723	-0.348704	0.721209	-0.4835	0.628741	0.750817
Abat	63.9278	2.59119	0.279745	9.26269	1.99348e-20	9.09197e-19
Abca1	1231.89	-1.71445	0.1413	-12.1334	7.02383e-34	6.45889e-32
Abca12	1.541	0.979527	1.11811	0.876057	0.380999	0.533023
Abca13	4.13972	0.519529	0.93389	0.556306	0.578002	0.71063
Abca14	1.86103	-1.22455	1.22232	-1.00182	0.31643	0.467284
Abca16	2.39868	-1.96859	1.04228	-1.88873	0.0589277	0.129022
Abca17	0.875401	1.55281	1.59971	0.970682	0.331707	NA
Abca2	529.408	-0.553569	0.161736	-3.42266	0.000620114	0.00281467
Abca3	281.545	0.101549	0.160951	0.630931	0.528085	0.669383
Abca4	8.32585	0.0916751	0.768323	0.119318	0.905023	0.942865
Abca5	88.0804	0.297892	0.184408	1.61539	0.106226	0.205541
Abca6	1.32395	2.73028	1.42435	1.91686	0.0552557	0.122397
Abca7	953.818	-0.839124	0.116601	-7.19654	6.17584e-13	1.48395e-11
Abca8a	0.479837	2.19422	2.4928	0.880221	0.37874	NA
Abca8b	43.1565	0.355115	0.24485	1.45034	0.146965	0.26276
Abca9	0.946635	3.51613	1.91529	1.83582	0.0663843	NA
Abcb10	420.801	-0.0624837	0.0898504	-0.695419	0.486793	0.632838
Abcb11	0.15342	0.245131	5.20139	0.047128	0.962411	NA
Abcb1a	495.614	0.327953	0.135569	2.41908	0.0155599	0.0438763
Abcb1b	578.542	0.599102	0.168	3.56609	0.00036235	0.00175571
Abcb4	4.977	0.776114	0.65989	1.17613	0.239544	0.380072
Abcb5	5.51973	2.25651	1.11792	2.01848	0.0435409	0.101315
Abcb6	499.593	-0.555054	0.0949444	-5.8461	5.0324e-09	6.95445e-08
Abcb7	1139.71	0.142988	0.158397	0.90272	0.366675	0.518224
Abcb8	635.915	-0.201443	0.0806908	-2.49648	0.0125432	0.0368414
Abcb9	10.5908	0.783646	0.461678	1.69739	0.0896236	0.179958
Abcc1	1419.46	0.273449	0.105081	2.60226	0.00926118	0.0285937
Abcc10	388.699	-0.813961	0.141584	-5.74896	8.97931e-09	1.18416e-07
Abcc12	2.8147	3.52048	0.995316	3.53705	0.000404621	0.00193735
Abcc2	7.02225	-0.0997403	0.792359	-0.125878	0.899829	0.939697
Abcc3	8.70417	2.04365	0.585702	3.48924	0.000484404	0.00226829
Abcc4	1789.89	-0.0659092	0.0820504	-0.803277	0.421815	0.571695
Abcc5	2945.64	-0.306718	0.0930381	-3.29669	0.000978323	0.00419436
Abcc6	8.87439	-0.427537	0.489789	-0.8729	0.382718	0.534592
Abcc8	23.9377	-1.05851	0.531968	-1.98981	0.0466119	0.106893
Abcc9	1.67899	4.83581	1.83174	2.64001	0.0082904	0.0259927
Abcd1	202.756	0.070013	0.209428	0.334306	0.738149	0.8346
Abcd2	1.01721	0.233435	1.8319	0.127427	0.898602	NA
Abcd3	766.478	0.100369	0.110701	0.906668	0.364583	0.516202
Abcd4	761.434	-1.06741	0.128243	-8.32331	8.55394e-17	2.91623e-15
Abce1	4924.68	0.285465	0.135379	2.10864	0.0349756	0.0851222
Abcf1	5182.85	-0.23103	0.0860023	-2.68633	0.00722424	0.0231622
Abcf2	3957.36	0.103246	0.094264	1.09528	0.273392	0.419231
Abcf3	868.945	-0.131821	0.101147	-1.30326	0.192485	0.322358
Abcg1	441.104	-1.99263	0.159708	-12.4767	1.00008e-35	1.00671e-33
Abcg2	669.771	0.23631	0.126904	1.86211	0.0625871	0.135326
Abcg3	3.37719	-0.969927	0.971723	-0.998152	0.318205	0.469091
Abcg4	11.0402	0.221641	0.524308	0.42273	0.672492	0.785504
Abcg5	0.248149	0.737568	5.13422	0.143657	0.885771	NA
Abcg8	1.04874	2.77215	1.69348	1.63696	0.10164	NA
Abhd1	8.7577	-0.955113	0.436682	-2.1872	0.0287277	0.0723808
Abhd10	308.248	-0.229878	0.125212	-1.83592	0.0663702	0.141809
Abhd11	677.281	-0.0888151	0.0982245	-0.904206	0.365886	0.517278
Abhd11os	64.7371	-0.329888	0.172949	-1.90744	0.0564642	0.124539
Abhd12	623.723	0.0584531	0.0650693	0.898321	0.369015	0.520494
Abhd13	493.131	-0.00590889	0.104539	-0.0565234	0.954925	0.972222
Abhd14a	381.105	-0.321928	0.176913	-1.81969	0.068806	0.145969
Abhd14b	57.4503	-0.591032	0.185433	-3.18731	0.00143604	0.00584027
Abhd15	3.2717	1.22026	0.899558	1.35651	0.174938	0.300216
Abhd16a	512.454	-0.284919	0.0969894	-2.93763	0.00330729	0.0119706
Abhd16b	3.39337	-0.716499	0.749721	-0.955688	0.33923	0.490938
Abhd17a	1339.81	-0.292025	0.113874	-2.56445	0.0103339	0.0313314
Abhd17b	395.264	0.105245	0.106857	0.984914	0.324666	0.475484
Abhd17c	1097.41	-0.115776	0.0675261	-1.71454	0.0864295	0.174957
Abhd2	700.193	0.149843	0.0672971	2.2266	0.0259742	0.0666229
Abhd3	17.085	-1.00395	0.325445	-3.08485	0.00203654	0.00790814
Abhd4	952.528	0.172023	0.107186	1.6049	0.108516	0.209116
Abhd5	160.186	0.946199	0.159274	5.94071	2.8379e-09	4.10879e-08
Abhd6	99.4064	-0.344677	0.150618	-2.28842	0.0221131	0.0584416
Abhd8	242.667	-0.492346	0.224513	-2.19295	0.0283113	0.071533
Abi1	1195.53	0.10589	0.0719955	1.47078	0.141349	0.255459
Abi2	732.501	0.224746	0.0945245	2.37765	0.0174232	0.0480942
Abi3	59.9511	-1.3113	0.192811	-6.80099	1.03906e-11	2.18227e-10
Abi3bp	12.6463	6.2873	1.09238	5.75562	8.63265e-09	1.14198e-07
Abl1	2743.7	0.0529524	0.0688229	0.769401	0.441655	0.591237
Abl2	1883.79	0.0495005	0.0691146	0.716209	0.473863	0.62117
Ablim1	1042.93	-0.550021	0.222651	-2.47032	0.0134992	0.0391356
Ablim2	147.118	-0.854188	0.203555	-4.19635	2.7125e-05	0.000180395
Ablim3	8.08694	1.9361	0.877531	2.2063	0.027363	0.0696335
Abo	2.04727	1.39625	1.70536	0.818741	0.412934	0.563791
Abr	2489.11	-0.0978544	0.0605687	-1.61559	0.106182	0.205503
Abra	0.954362	-1.16214	1.58395	-0.733697	0.463133	NA
Abracl	218.341	0.761922	0.227063	3.35556	0.000792053	0.00349259
Abt1	717.813	-0.229765	0.0878529	-2.61534	0.00891387	0.0276484
Abtb1	643.031	-0.606781	0.112496	-5.39382	6.89746e-08	7.77084e-07
Abtb2	92.6258	0.415165	0.163539	2.53863	0.0111287	0.0332843
Acaa1a	803.854	-0.448321	0.113219	-3.95976	7.50255e-05	0.000443479
Acaa1b	37.571	-0.0898618	0.249386	-0.360332	0.718599	0.8211
Acaa2	310.67	0.0922739	0.111251	0.829418	0.406868	0.558151
Acaca	1849.62	0.414817	0.106411	3.89827	9.68815e-05	0.000556243
Acacb	708.566	-0.00759733	0.100594	-0.0755245	0.939797	0.963355
Acad10	130.585	-0.862122	0.189527	-4.54882	5.39483e-06	4.25483e-05
Acad11	512.161	-0.314594	0.127345	-2.47041	0.013496	0.0391331
Acad12	54.3489	-0.587501	0.272564	-2.15546	0.0311258	0.0774011
Acad8	410.459	-0.00890017	0.0864841	-0.102911	0.918034	0.949917
Acad9	875.164	-0.0428395	0.108695	-0.394127	0.693487	0.802449
Acadl	362.858	0.138687	0.139173	0.99651	0.319002	0.469777
Acadm	2026.76	-0.100565	0.0772828	-1.30126	0.193168	0.323124
Acads	1207.37	-0.257975	0.0806941	-3.19694	0.00138892	0.00568533
Acadsb	519.75	0.298696	0.0951504	3.1392	0.00169408	0.00673516
Acadvl	501.581	0.172742	0.112897	1.53009	0.125995	0.234588
Acan	109.431	0.952034	0.212875	4.47226	7.73954e-06	5.86743e-05
Acap1	328.166	-1.27301	0.175714	-7.24482	4.33028e-13	1.06301e-11
Acap2	1223.42	-0.0666112	0.059125	-1.12662	0.259905	0.404054
Acap3	430.292	-0.170714	0.104752	-1.6297	0.103164	0.201035
Acat1	321.56	0.731588	0.133478	5.48096	4.23024e-08	4.93248e-07
Acat2	1200.75	0.248865	0.0910722	2.73261	0.00628354	0.0206084
Acat3	19.1021	1.02501	0.380131	2.69647	0.00700795	0.0225623
Acbd3	799.368	0.0322388	0.0908648	0.354799	0.72274	0.8243
Acbd4	238.761	-0.828864	0.217646	-3.80831	0.00013992	0.00077033
Acbd5	369.81	0.164186	0.112096	1.46468	0.143007	0.257743
Acbd6	828.299	-0.200825	0.109616	-1.83208	0.0669391	0.142739
Acbd7	12.2846	0.293574	0.507228	0.578782	0.562736	0.698783
Accs	93.5477	0.229697	0.15672	1.46565	0.142742	0.257402
Accsl	508.929	0.687773	0.151137	4.55067	5.34765e-06	4.22154e-05
Acd	550.197	-0.685787	0.109822	-6.24451	4.25138e-10	6.99464e-09
Ace	38.0575	-0.734847	0.513062	-1.43228	0.152065	0.269668
Ace2	0.0986722	-1.19746	5.20139	-0.230218	0.817922	NA
Ace3	0.321623	0.272681	3.07932	0.0885522	0.929438	NA
Acer1	5.33718	1.20828	1.04515	1.15609	0.247644	0.389186
Acer2	559.19	-0.0271212	0.155118	-0.174842	0.861204	0.915229
Acer3	114.25	0.752088	0.21454	3.50558	0.000455612	0.00215183
Ache	7.76715	-0.0302802	0.612044	-0.0494739	0.960542	0.975974
Acin1	6242.45	-0.360248	0.119942	-3.00352	0.0026688	0.00999377
Ackr1	1.10121	3.60414	1.92655	1.87077	0.0613766	0.133215
Ackr2	0.450429	0	3.21434	0	1	NA
Ackr3	261.014	-0.203214	0.286668	-0.708883	0.478397	0.625546
Ackr4	13.8723	0.590746	0.430216	1.37314	0.169709	0.293463
Acly	10141.5	0.132193	0.0781176	1.69223	0.0906019	0.181503
Acmsd	2.96639	0.748502	0.850501	0.880072	0.37882	0.530848
Acnat1	1.09093	-0.44425	1.76967	-0.251035	0.801787	0.877622
Aco1	1449.72	0.0217873	0.0726489	0.299899	0.764255	0.852647
Aco2	5607.05	-0.180743	0.0609933	-2.96333	0.00304332	0.0111714
Acot1	88.344	-0.458388	0.237636	-1.92895	0.0537368	0.119797
Acot10	4.01993	1.53785	1.19713	1.28461	0.198928	0.330157
Acot11	37.9003	0.87656	0.314839	2.78415	0.00536675	0.018046
Acot12	0.930605	-1.78001	2.12548	-0.837463	0.402332	NA
Acot13	356.195	-0.0611109	0.120789	-0.50593	0.612906	0.738595
Acot2	51.7176	1.00387	0.249896	4.01717	5.89e-05	0.000357732
Acot3	4.95578	-0.0799428	0.70382	-0.113584	0.909567	0.945239
Acot4	3.58774	1.86603	0.800985	2.32967	0.0198234	0.0535039
Acot5	0.0975395	0	5.20139	0	1	NA
Acot6	6.8723	0.93547	0.635168	1.47279	0.140807	0.254641
Acot7	1129.54	0.0516586	0.109982	0.4697	0.63857	0.758985
Acot8	394.309	-0.563623	0.129363	-4.3569	1.31916e-05	9.46101e-05
Acot9	970.197	0.457051	0.165752	2.75744	0.00582558	0.0193262
Acox1	808.102	-0.0658011	0.0754963	-0.87158	0.383437	0.535333
Acox2	0.392164	1.14121	2.69917	0.422799	0.672442	NA
Acox3	817.925	-1.06592	0.106567	-10.0024	1.48758e-23	8.35203e-22
Acoxl	9.38796	0.328039	0.50695	0.647083	0.517578	0.660296
Acp1	919.763	-0.000624002	0.0848974	-0.00735007	0.994136	0.99769
Acp2	410.151	-0.237868	0.0898564	-2.6472	0.00811604	0.0255024
Acp5	127.639	0.226046	0.239315	0.944552	0.344887	0.49697
Acp6	1820.11	0.28283	0.106634	2.65235	0.00799333	0.0252053
Acpp	51.9337	-0.259891	0.308223	-0.843191	0.399122	0.550499
Acpt	17.1762	0.353884	0.515505	0.686481	0.49241	0.638097
Acr	0.840021	0.605991	1.40398	0.431623	0.666016	NA
Acrbp	197.006	-0.489219	0.0938604	-5.2122	1.86618e-07	1.96458e-06
Acrv1	2.17728	3.10769	1.31134	2.36985	0.0177951	0.0489459
Acsbg1	7.31832	1.25823	0.653999	1.92389	0.0543679	0.120919
Acsbg2	40.7992	-0.126063	0.27436	-0.459482	0.645888	0.764851
Acsf2	460.952	0.30072	0.174615	1.72219	0.0850353	0.172669
Acsf3	192.012	-0.556862	0.176848	-3.14881	0.00163934	0.00654814
Acsl1	512.748	0.214387	0.101846	2.10502	0.03529	0.0857402
Acsl3	1211.37	0.0949058	0.125822	0.754285	0.450678	0.599776
Acsl4	609.607	0.55689	0.141578	3.93344	8.37372e-05	0.000488524
Acsl5	189.602	1.57625	0.160668	9.8106	1.01365e-22	5.47435e-21
Acsl6	54.582	-0.0139527	0.221623	-0.0629567	0.949801	0.969419
Acsm3	11.7134	0.607981	0.49734	1.22247	0.221531	0.358708
Acsm4	0.587602	0.964304	2.13869	0.450886	0.652072	NA
Acss1	662.232	-0.612225	0.20659	-2.96348	0.00304181	0.0111714
Acss2	207.304	-0.131341	0.129096	-1.01739	0.308968	0.459173
Acss2os	0.457787	1.44706	3.36439	0.430109	0.667116	NA
Acss3	1.89685	2.71123	1.34297	2.01884	0.0435044	0.101244
Acta1	109.806	2.62203	0.642119	4.0834	4.43815e-05	0.000279119
Acta2	3399.06	10.452	0.690235	15.1427	8.4628e-52	1.7774e-49
Actb	43614.9	0.0505242	0.0920671	0.548776	0.583159	0.715006
Actbl2	0.0534584	0.944802	5.19693	0.1818	0.85574	NA
Actc1	9.12082	2.97952	1.34666	2.21253	0.0269301	0.0686858
Actg1	19029.8	0.0723491	0.114486	0.631949	0.52742	0.668789
Actg2	280.502	9.80047	1.05473	9.29196	1.51466e-20	6.9454e-19
Actl10	14.0345	-0.320013	0.385583	-0.829947	0.406569	0.558011
Actl6a	2961.6	0.223462	0.0900365	2.4819	0.0130682	0.038071
Actl6b	0.33099	0.245158	3.49468	0.0701517	0.944073	NA
Actl7a	4.53846	1.31727	0.758725	1.73616	0.0825354	0.168985
Actl7b	5.43774	0.293526	0.543238	0.540327	0.588972	0.719476
Actl9	0.0530474	0.936549	5.19734	0.180198	0.856997	NA
Actn1	7402.07	0.127174	0.103438	1.22947	0.218894	0.355598
Actn2	27.6284	0.0577088	0.407545	0.141601	0.887395	0.9318
Actn3	128.312	0.763551	0.294646	2.59142	0.00955799	0.0293874
Actn4	10206.3	-0.0381396	0.0863878	-0.441493	0.658856	0.774439
Actr10	674.8	0.404849	0.105573	3.83479	0.00012567	0.000700722
Actr1a	1601.56	0.154086	0.0742919	2.07406	0.038074	0.0910096
Actr1b	1864.65	-0.171877	0.0640457	-2.68366	0.00728207	0.0233081
Actr2	4274.54	0.304411	0.114974	2.64765	0.00810533	0.0254829
Actr3	2966.31	0.277586	0.104019	2.66862	0.00761636	0.024205
Actr3b	144.181	0.227303	0.163284	1.39207	0.163901	0.285831
Actr5	289.761	-0.399134	0.11704	-3.41024	0.000649055	0.00293117
Actr6	230.753	0.261732	0.151332	1.72952	0.0837159	0.170826
Actr8	825.909	-0.0881058	0.0744541	-1.18336	0.236668	0.376773
Actrt2	0.0664502	0	5.20139	0	1	NA
Actrt3	1.71217	0.749002	1.27226	0.588719	0.55605	0.694073
Acvr1	219.151	1.03658	0.129268	8.01886	1.0673e-15	3.40017e-14
Acvr1b	1005.12	-0.470809	0.12395	-3.79838	0.000145646	0.000797978
Acvr1c	0.13372	0.245141	5.20139	0.0471299	0.96241	NA
Acvr2a	214.607	0.576104	0.134526	4.28246	1.84835e-05	0.000128501
Acvr2b	384.035	-0.550029	0.137662	-3.9955	6.45569e-05	0.000387251
Acvrl1	69.4832	3.87759	0.334149	11.6044	3.91493e-31	3.21743e-29
Acy1	878.852	-0.0322197	0.10522	-0.306213	0.759443	0.849742
Acy3	47.0792	0.424893	0.212631	1.99826	0.0456883	0.105276
Acyp1	242.367	-0.53448	0.135036	-3.95807	7.55588e-05	0.000446167
Acyp2	20.4761	-0.607948	0.544597	-1.11633	0.264283	0.408836
Ada	147.291	-0.154706	0.15793	-0.979586	0.327291	0.478421
Adad1	1.29437	-0.495405	1.96606	-0.251979	0.801057	0.876992
Adad2	124.975	-0.851327	0.287752	-2.95855	0.00309093	0.0113203
Adal	275.31	-0.00648953	0.124828	-0.0519879	0.958538	0.974695
Adam10	709.028	0.487014	0.109489	4.44806	8.665e-06	6.47951e-05
Adam11	131.83	0.115134	0.33346	0.34527	0.729891	0.829047
Adam12	145.251	4.86817	0.295288	16.4862	4.61349e-61	1.40151e-58
Adam15	854.139	0.292783	0.0857284	3.41524	0.000637268	0.0028833
Adam17	909.696	0.179432	0.0862653	2.08001	0.037525	0.0900387
Adam19	3308.89	-0.0565378	0.0665137	-0.850018	0.395315	0.54689
Adam1a	23.7482	0.0804124	0.318166	0.252737	0.800472	0.876577
Adam1b	2.54218	-0.131608	1.05629	-0.124594	0.900845	0.940243
Adam2	0.98612	-0.476154	2.09523	-0.227256	0.820225	NA
Adam21	2.99515	0.741455	0.769468	0.963594	0.33525	0.486904
Adam22	204.711	0.134152	0.235652	0.569278	0.569167	0.703939
Adam23	2097.95	-0.256891	0.172702	-1.48748	0.136887	0.249578
Adam24	0.0918886	0	5.20139	0	1	NA
Adam28	0.0862319	0.245151	5.20139	0.0471318	0.962408	NA
Adam29	0.0651439	0	5.20139	0	1	NA
Adam3	0.213968	1.1412	4.38414	0.260302	0.794631	NA
Adam30	0.525439	1.70258	2.55799	0.665592	0.505672	NA
Adam32	4.54499	0.352095	0.63533	0.554193	0.579447	0.712096
Adam33	21.192	3.55396	0.643883	5.51958	3.39804e-08	4.05382e-07
Adam4	14.5367	0.415014	0.357239	1.16173	0.245347	0.386574
Adam5	0.560994	1.87984	2.51349	0.7479	0.454521	NA
Adam8	59.7039	1.50366	0.251058	5.98932	2.10716e-09	3.11172e-08
Adam9	1097.97	0.929567	0.13695	6.78762	1.13996e-11	2.38243e-10
Adamts1	244.984	8.28275	0.542017	15.2814	1.01804e-52	2.19228e-50
Adamts10	211.234	0.581298	0.158159	3.6754	0.000237475	0.00122385
Adamts12	102.635	10.2616	1.07088	9.58236	9.48479e-22	4.80224e-20
Adamts13	0.562052	0.219605	2.86173	0.0767387	0.938831	NA
Adamts14	165.3	1.09963	0.216568	5.07756	3.82314e-07	3.77476e-06
Adamts15	44.9408	0.155242	0.207345	0.748716	0.454028	0.60282
Adamts16	1.81071	5.37792	1.50283	3.57853	0.000345532	0.00168865
Adamts17	13.5011	-0.330869	0.354252	-0.933994	0.350307	0.502439
Adamts18	0.522408	0.420995	3.27278	0.128635	0.897646	NA
Adamts19	8.94828	-0.708034	0.580705	-1.21927	0.222743	0.359857
Adamts2	69.0454	4.96867	0.431222	11.5223	1.01853e-30	8.25108e-29
Adamts20	14.0561	0.911209	0.444461	2.05015	0.0403503	0.095299
Adamts3	15.0131	-0.297037	0.360346	-0.824311	0.409763	0.560812
Adamts4	110.961	1.13012	0.190503	5.93227	2.9877e-09	4.29279e-08
Adamts5	153.313	10.7241	1.14234	9.3878	6.12667e-21	2.92772e-19
Adamts6	32.5467	5.20657	0.779253	6.6815	2.36517e-11	4.73924e-10
Adamts7	158.098	-0.167026	0.225574	-0.740449	0.459028	0.607638
Adamts8	55.8953	-0.38823	0.322591	-1.20347	0.228793	0.367088
Adamts9	567.477	-0.355867	0.205579	-1.73104	0.0834439	0.170516
Adamtsl1	90.1526	0.476967	0.232984	2.04721	0.0406371	0.0958832
Adamtsl2	0.824964	4.0611	2.12774	1.90865	0.0563076	NA
Adamtsl3	17.4104	4.69235	0.690337	6.79719	1.0668e-11	2.23503e-10
Adamtsl4	113.095	0.633612	0.17541	3.61217	0.000303644	0.00150644
Adamtsl5	119.786	2.04681	0.25743	7.95091	1.85139e-15	5.82179e-14
Adap1	659.185	-0.149967	0.185961	-0.806443	0.419987	0.569811
Adap2	86.991	0.0285666	0.250326	0.114117	0.909145	0.944973
Adar	1743.36	-0.0981745	0.0584148	-1.68065	0.0928318	0.184838
Adarb1	186.702	-0.0716942	0.138484	-0.517709	0.604661	0.731875
Adarb2	1.36978	1.23609	1.49496	0.82684	0.408328	0.559703
Adat1	510.506	-0.475104	0.133444	-3.56031	0.000370412	0.00179069
Adat2	353.311	0.0205136	0.108572	0.18894	0.85014	0.909139
Adat3	219.619	-0.48619	0.121634	-3.99717	6.41047e-05	0.000385353
Adck1	267.048	-0.239132	0.109425	-2.18536	0.0288623	0.0726877
Adck2	105.028	-0.138198	0.163763	-0.843891	0.39873	0.550213
Adck3	149.706	-0.586741	0.145324	-4.03746	5.40327e-05	0.000331421
Adck4	343.943	-0.0491064	0.113562	-0.432418	0.665438	0.779966
Adck5	483.379	-0.119555	0.105982	-1.12807	0.259291	0.403389
Adcy1	306.64	-0.703081	0.125028	-5.62337	1.87262e-08	2.34071e-07
Adcy10	3.21216	-0.0392213	0.753098	-0.0520799	0.958465	0.974679
Adcy2	33.4812	2.55465	0.365547	6.98857	2.7771e-12	6.17568e-11
Adcy3	307.073	-0.314749	0.150101	-2.09692	0.036001	0.0872061
Adcy4	11.3595	1.98606	0.626177	3.17173	0.00151534	0.00611701
Adcy5	33.2829	1.18052	0.345187	3.41995	0.000626333	0.00283608
Adcy6	182.201	1.79036	0.205687	8.70431	3.19526e-18	1.2496e-16
Adcy7	48.4161	1.69495	0.251308	6.74451	1.53549e-11	3.14719e-10
Adcy8	1.1911	1.90095	1.41219	1.34609	0.178273	0.30419
Adcy9	150.51	0.128955	0.203907	0.632421	0.527112	0.668575
Adcyap1	4.03504	-0.314654	0.695253	-0.452575	0.650855	0.768177
Adcyap1r1	13.597	0.901054	0.593129	1.51915	0.128724	0.238372
Add1	2866.5	0.463686	0.0544418	8.5171	1.63599e-17	5.97242e-16
Add2	2.74679	1.28861	1.16358	1.10745	0.268098	0.413536
Add3	1208.94	-0.24505	0.0668227	-3.66716	0.00024526	0.00125673
Adgb	0.321109	3.22808	3.31813	0.972861	0.330622	NA
Adgra1	1.92279	5.29219	1.48229	3.57029	0.000356592	0.00173225
Adgra2	1417.25	-0.154901	0.0790704	-1.95903	0.0501098	0.11303
Adgra3	340.935	5.38027	0.240369	22.3834	5.7153e-111	5.1173e-108
Adgrb1	336.671	-0.90779	0.170772	-5.31581	1.06181e-07	1.1609e-06
Adgrb2	120.296	-0.314801	0.235192	-1.33848	0.180739	0.307535
Adgrb3	2.99212	-0.213987	1.06527	-0.200875	0.840796	0.903121
Adgrd1	69.6329	0.0472233	0.299242	0.15781	0.874606	0.923633
Adgre1	0.658455	2.45197	2.61655	0.937098	0.348708	NA
Adgre4	0.667213	1.4457	3.19815	0.452045	0.651237	NA
Adgre5	750.01	1.72317	0.197364	8.73092	2.52604e-18	9.94743e-17
Adgrf1	0.776927	2.03535	1.59468	1.27634	0.201837	NA
Adgrf2	1.19161	1.67637	1.57424	1.06487	0.286933	0.434856
Adgrf3	6.23647	0.274178	0.594596	0.461116	0.644716	0.764101
Adgrf4	1.3262	0.700591	1.45288	0.482209	0.629658	0.751648
Adgrf5	5.85434	4.64769	1.21793	3.81607	0.000135593	0.000749662
Adgrg1	497.552	-1.05417	0.488898	-2.15623	0.031066	0.0772766
Adgrg2	27.8256	1.42583	0.353054	4.03856	5.37795e-05	0.00033005
Adgrg3	4.20963	-1.7296	1.16252	-1.4878	0.136803	0.249468
Adgrg5	29.2365	-0.464125	0.412008	-1.1265	0.259956	0.404054
Adgrg6	74.7831	0.910334	0.264805	3.43775	0.000586559	0.00268457
Adgrg7	0.417532	0.746445	2.33827	0.319229	0.749553	NA
Adgrl1	3692.87	-0.474945	0.111514	-4.25908	2.05271e-05	0.000141265
Adgrl2	807.315	0.327713	0.173573	1.88805	0.0590198	0.129185
Adgrl3	21.4676	2.60977	0.340198	7.67133	1.70226e-14	4.81846e-13
Adgrl4	0.0992712	1.73478	5.16042	0.336171	0.736742	NA
Adgrv1	141.372	-0.494696	0.148118	-3.33988	0.000838145	0.00366166
Adh1	12.303	-0.400515	0.494857	-0.809355	0.418311	0.568531
Adh4	0.747995	0.355712	1.6893	0.210568	0.833225	NA
Adh5	3631.86	0.156139	0.0933866	1.67196	0.0945313	0.187496
Adh7	5.05401	5.38778	1.10049	4.89581	9.79038e-07	8.98349e-06
Adhfe1	94.1551	-0.487551	0.197567	-2.46777	0.0135957	0.0393483
Adi1	851.306	-0.145313	0.0972516	-1.4942	0.135124	0.247122
Adig	0.160757	0.279376	4.80096	0.0581918	0.953596	NA
Adipoq	0.0857036	0.245151	5.20139	0.0471318	0.962408	NA
Adipor1	2134.47	-0.0999691	0.0745855	-1.34033	0.180139	0.30682
Adipor2	2781.3	-0.424803	0.0813731	-5.22043	1.7851e-07	1.88974e-06
Adk	589.914	0.669545	0.201714	3.31927	0.000902529	0.00390981
Adm	42.5163	4.99322	0.590046	8.46243	2.61865e-17	9.33931e-16
Adm2	61.098	-0.829804	0.243922	-3.40193	0.000669121	0.00300901
Adnp	378.712	-0.441562	0.264042	-1.67232	0.0944616	0.187423
Adnp2	1881.78	0.106074	0.0611827	1.73373	0.0829657	0.169763
Ado	912.907	-0.240253	0.108984	-2.20448	0.0274909	0.0698885
Adora1	1.11954	0.962654	2.26068	0.425824	0.670236	0.783754
Adora2a	5.1196	-0.858306	0.773121	-1.11018	0.26692	0.412242
Adora2b	21.4143	1.24511	0.388286	3.20668	0.00134278	0.00552173
Adpgk	1388.04	-0.0469988	0.0741477	-0.633854	0.526176	0.667809
Adprh	1939.79	0.0474251	0.0739875	0.640989	0.52153	0.663744
Adprhl1	1.38811	1.66577	1.6477	1.01096	0.312033	0.46238
Adprhl2	700.78	-0.313534	0.11071	-2.83202	0.00462543	0.0159449
Adprm	209.94	0.510951	0.159111	3.21129	0.00132142	0.00544852
Adra1a	7.25308	0.0406844	0.654047	0.0622041	0.9504	0.969725
Adra1b	4.61881	5.16631	1.19264	4.33181	1.47888e-05	0.000104915
Adra1d	14.8614	6.99237	1.16085	6.02351	1.70671e-09	2.55361e-08
Adra2a	25.3467	4.14142	0.540343	7.66444	1.79617e-14	5.07582e-13
Adra2b	2.48396	-0.769401	0.935452	-0.822491	0.410798	0.561659
Adra2c	1.95623	0.920514	1.50887	0.610069	0.541816	0.681305
Adrb1	4.99794	-0.579451	0.77139	-0.751177	0.452546	0.601428
Adrb2	35.5796	0.219655	0.323137	0.679758	0.496658	0.642032
Adrb3	354.533	-0.265603	0.223275	-1.18958	0.234211	0.373902
Adrbk1	1562.92	-0.291292	0.0747356	-3.89763	9.71404e-05	0.000557542
Adrbk2	191.148	-0.138659	0.162273	-0.854474	0.392842	0.544798
Adrm1	2957.66	-0.12946	0.0872745	-1.48336	0.137979	0.251208
Adsl	2090.38	-0.0762102	0.0882741	-0.863335	0.387953	0.540128
Adss	2310.74	0.244324	0.120523	2.0272	0.0426417	0.0995774
Adssl1	53.1663	-0.620308	0.328435	-1.88868	0.0589352	0.129022
Adtrp	3.4892	-0.824366	0.739011	-1.1155	0.264637	0.409311
Aebp1	1111.93	6.11655	0.242007	25.2743	6.12124e-141	1.48764e-137
Aebp2	2182.81	-0.401882	0.0742563	-5.4121	6.2291e-08	7.05522e-07
Aen	1554.97	-0.211123	0.0839352	-2.51531	0.0118927	0.0352288
Aes	3869.96	-0.0127351	0.0993148	-0.128229	0.897968	0.938689
AF067061	7.18748	4.99625	1.40974	3.54409	0.000393978	0.00189546
AF067063	0.913297	1.86865	5.15513	0.362483	0.716991	NA
AF251705	0.224787	0.994881	5.19451	0.191525	0.848114	NA
AF357355	3.58722	0.248048	0.780063	0.317984	0.750497	0.843237
AF357359	135.35	-0.138347	0.323402	-0.427787	0.668806	0.782674
AF357399	24.2647	0.313485	0.362295	0.865275	0.386888	0.538957
AF357425	13.4692	0.132234	0.504081	0.262327	0.793069	0.871757
AF357426	9.23586	0.290979	0.655438	0.443946	0.657082	0.773262
AF366264	0.139539	-2.11288	5.18824	-0.407244	0.683828	NA
AF529169	9.19658	0.760876	0.452707	1.68072	0.0928164	0.184838
Afap1	852.082	-0.00229569	0.190523	-0.0120494	0.990386	0.995339
Afap1l1	77.829	0.00399332	0.195422	0.0204343	0.983697	0.991213
Afap1l2	63.4522	-0.0551524	0.288699	-0.191038	0.848496	0.90818
Aff1	6373.99	-0.265519	0.10761	-2.46742	0.013609	0.0393734
Aff2	7.38531	3.63137	1.10489	3.28664	0.00101389	0.00432722
Aff3	100.204	0.252543	0.182668	1.38252	0.166812	0.289483
Aff4	5349.18	0.180838	0.0880042	2.05488	0.039891	0.0943584
Afg3l1	1605.5	-0.251534	0.0698764	-3.5997	0.00031859	0.00157143
Afg3l2	2008.38	0.0258374	0.0642824	0.401936	0.687731	0.797687
Afm	3.36041	-1.45018	2.05101	-0.707058	0.479531	0.626269
Afmid	114.008	-0.109305	0.12987	-0.841644	0.399987	0.551246
Afp	0.0959326	-2.11285	5.18824	-0.407238	0.683833	NA
Aftph	590.072	0.126332	0.0913158	1.38346	0.166523	0.289158
Aga	162.187	1.78363	0.233036	7.6539	1.9498e-14	5.46735e-13
Agap1	994.968	-0.0318935	0.0617087	-0.51684	0.605268	0.732251
Agap2	15.8462	-0.997726	0.391503	-2.54845	0.0108204	0.0325662
Agap3	1200.38	-0.523907	0.0819498	-6.39303	1.62635e-10	2.88203e-09
Agbl2	8.79915	0.813811	0.582594	1.39688	0.162451	0.283914
Agbl3	8.8526	1.51511	0.582495	2.60106	0.00929351	0.0286779
Agbl4	0.477888	2.66632	3.21592	0.829099	0.407048	NA
Agbl5	490.153	-0.595105	0.119785	-4.9681	6.76133e-07	6.38666e-06
Ager	26.4513	-0.00600825	0.372467	-0.0161309	0.98713	0.993475
Agfg1	2358.22	0.185304	0.0650755	2.84753	0.00440602	0.0153032
Agfg2	429.815	-0.230289	0.10233	-2.25046	0.02442	0.0632993
Aggf1	1493.04	-0.107442	0.0918617	-1.1696	0.242161	0.382963
Agk	759.475	-0.00550378	0.0641126	-0.0858456	0.931589	0.958499
Agl	535.788	0.273554	0.104062	2.62875	0.00856998	0.0267275
Agmat	2.87516	1.60409	1.07459	1.49275	0.135502	0.247547
Agmo	0.054323	0.961976	5.19609	0.185134	0.853124	NA
Ago1	2661.08	-0.23661	0.0531722	-4.44988	8.59188e-06	6.44467e-05
Ago2	6679.43	-0.0588551	0.08787	-0.669798	0.502987	0.647557
Ago3	373.054	-0.173957	0.0858202	-2.02699	0.0426634	0.0996142
Ago4	16.4018	0.300138	0.517268	0.580237	0.561755	0.698171
Agpat1	1490.11	-0.348847	0.0973286	-3.58422	0.000338087	0.00165512
Agpat2	592.484	-0.310041	0.0928185	-3.34029	0.000836906	0.00365844
Agpat3	545.733	0.0970038	0.124004	0.782265	0.434059	0.583596
Agpat4	327.807	-0.265682	0.155136	-1.71257	0.0867916	0.17544
Agpat5	892.072	-0.24927	0.105534	-2.36198	0.0181778	0.0497892
Agpat6	1134.31	-0.00621497	0.0748252	-0.0830599	0.933804	0.959485
Agpat9	23.1984	-0.989628	0.603053	-1.64103	0.100792	0.197247
Agps	2103.7	0.28923	0.0962544	3.00485	0.00265716	0.00995673
Agrn	10255.2	-0.425745	0.111781	-3.80874	0.000139679	0.000769254
Agrp	4.52959	-0.279205	0.687286	-0.406243	0.684564	0.795044
Agt	1.03984	1.52424	1.51609	1.00538	0.314716	NA
Agtpbp1	415.44	0.145219	0.136724	1.06214	0.288173	0.436145
Agtr1a	2.82557	1.50829	1.52368	0.989903	0.322221	0.472974
Agtr1b	0.667908	1.73301	2.34024	0.740527	0.45898	NA
Agtr2	6.21968	5.2786	1.47262	3.5845	0.00033773	0.00165385
Agtrap	1705.01	-0.00554859	0.104333	-0.0531815	0.957587	0.973961
Agxt	0.372005	0.245119	5.20139	0.0471257	0.962413	NA
Agxt2	0.0519698	0.245151	5.20139	0.0471318	0.962408	NA
Ahctf1	4858.93	0.2137	0.107998	1.97874	0.0478455	0.109167
Ahcy	4353.4	0.026997	0.096938	0.278498	0.78063	0.863858
Ahcyl1	1692.57	0.216397	0.0879041	2.46174	0.0138265	0.0398536
Ahcyl2	550.508	-0.248361	0.0890439	-2.7892	0.00528392	0.0178026
Ahdc1	3255.2	-0.550084	0.101095	-5.44127	5.29017e-08	6.07193e-07
Ahi1	234.92	-0.401051	0.122908	-3.26302	0.00110233	0.00465214
Ahnak	6951.4	0.795967	0.108396	7.34312	2.0867e-13	5.26692e-12
Ahr	228.295	0.476308	0.178196	2.67294	0.00751903	0.0239404
Ahrr	9.72975	-0.912295	0.476191	-1.91582	0.0553885	0.122604
Ahsa1	4584.31	-0.180938	0.080931	-2.23571	0.0253706	0.0653253
Ahsa2	362.109	-0.388444	0.12548	-3.09567	0.00196368	0.00766372
Ahsg	34.0199	-1.09141	0.340988	-3.20072	0.00137085	0.00562358
AI115009	0.616335	0	5.20139	0	1	NA
AI118078	21.6624	-0.498537	0.395593	-1.26023	0.207588	0.340925
AI182371	6.48289	1.32211	0.692873	1.90815	0.0563718	0.124383
AI197445	0.814684	0.347535	1.65362	0.210166	0.833538	NA
AI314180	629.432	0.721679	0.114234	6.31752	2.65792e-10	4.52166e-09
AI317395	0.875509	2.4781	1.75909	1.40874	0.158913	NA
AI413582	134.367	-0.310471	0.181766	-1.70808	0.0876216	0.176718
AI414108	727.505	-0.668395	0.114208	-5.85246	4.84349e-09	6.71535e-08
AI427809	28.1976	-0.929402	0.342248	-2.71558	0.00661599	0.0215162
AI429214	7.76374	0.459348	0.487244	0.942747	0.34581	0.498004
AI450353	29.5527	-1.14542	0.291095	-3.93485	8.32495e-05	0.000486369
AI463170	5.63301	-0.543766	0.478849	-1.13557	0.256137	0.399396
AI464131	853.407	-0.487884	0.141375	-3.45099	0.000558528	0.00257428
AI467606	194.3	-0.711231	0.118806	-5.98647	2.14446e-09	3.16405e-08
AI504432	3.77217	1.75899	0.822049	2.13976	0.0323743	0.0799116
AI506816	78.7731	0.614347	0.167155	3.67531	0.000237561	0.00122392
AI507597	33.5705	-0.713423	0.270906	-2.63347	0.00845163	0.0264057
AI593442	2.02661	-0.235651	1.33136	-0.177	0.859508	0.914272
AI597479	439.718	-0.043933	0.117025	-0.375415	0.707352	0.813347
AI606473	0.143871	0	5.20139	0	1	NA
AI607873	5.28132	5.4334	1.20903	4.494	6.9897e-06	5.35143e-05
AI646519	0.108801	-1.19747	5.20139	-0.23022	0.817921	NA
AI661453	176.429	-0.667402	0.16027	-4.16423	3.12406e-05	0.000203782
AI662270	9.0857	1.31013	0.652058	2.00923	0.0445129	0.103112
AI837181	461.382	-0.324416	0.102389	-3.16847	0.00153245	0.00617479
AI839979	5.12676	1.2805	0.618496	2.07035	0.0384195	0.0916165
AI846148	1073.22	-0.292066	0.0962504	-3.03444	0.00240986	0.00914488
AI847159	1.66905	0.506011	1.31234	0.385578	0.699809	0.807512
AI854517	18.4795	-0.413328	0.390844	-1.05753	0.290271	0.438444
AI854703	25.9422	0.00624687	0.414534	0.0150696	0.987977	0.993877
AI987944	118.89	0.322716	0.237189	1.36059	0.173644	0.298538
Aicda	2.68921	0.791827	1.20689	0.656088	0.511767	0.654846
Aida	635.837	0.197265	0.105221	1.87476	0.0608259	0.132374
Aif1	2.58708	1.24877	1.09462	1.14083	0.253941	0.396827
Aif1l	90.8804	2.66907	0.251004	10.6336	2.08013e-26	1.37159e-24
Aifm1	1367.07	0.149213	0.113139	1.31885	0.187218	0.315561
Aifm2	215.259	0.11452	0.143281	0.799268	0.424135	0.574062
Aifm3	55.1476	-0.791502	0.300713	-2.63209	0.00848621	0.026504
Aig1	74.2319	-0.181399	0.183429	-0.988933	0.322696	0.473414
Aim1	25.2186	0.993285	0.399506	2.48628	0.0129086	0.0377126
Aim1l	268.776	-1.02742	0.14972	-6.86229	6.77647e-12	1.45374e-10
Aim2	1252.93	0.0547647	0.14607	0.37492	0.70772	0.813551
Aimp1	1407.2	0.15877	0.0951131	1.66927	0.0950636	0.188356
Aimp2	892.438	0.0722101	0.0690285	1.04609	0.295519	0.44435
Aip	602.65	0.00181644	0.0761908	0.0238406	0.98098	0.98953
Aipl1	7.27883	0.537192	0.653148	0.822466	0.410812	0.561659
Aire	471.195	-1.54087	0.352019	-4.37724	1.20189e-05	8.71552e-05
Airn	5.57614	4.02847	0.965327	4.17316	3.00401e-05	0.000196913
Ajap1	2.49234	-1.93883	1.39505	-1.38979	0.164593	0.286744
Ajuba	2317.29	-0.408962	0.0866267	-4.72097	2.34719e-06	1.99353e-05
AK010878	142.78	-0.0143386	0.137591	-0.104212	0.917001	0.949244
Ak1	1563.58	-0.0382365	0.176121	-0.217104	0.828128	0.895159
Ak2	3570.21	-0.148115	0.0749611	-1.9759	0.0481666	0.109767
Ak3	200.378	0.399721	0.130221	3.06955	0.0021438	0.00824747
Ak4	2008.17	0.135216	0.305841	0.44211	0.658409	0.774182
Ak5	16.5873	2.18419	0.583682	3.74209	0.000182497	0.000973546
Ak6	349.599	-0.123541	0.16507	-0.748413	0.454211	0.602921
Ak7	97.6467	1.02967	0.364016	2.82865	0.00467444	0.0160877
Ak8	13.3952	-0.00350462	0.421917	-0.00830642	0.993373	0.997241
Akap1	3948.06	-0.325503	0.0935407	-3.4798	0.000501793	0.00233813
Akap10	674.12	0.138929	0.0931166	1.49199	0.135702	0.24786
Akap11	1113.03	0.352072	0.143998	2.44499	0.0144857	0.041403
Akap12	23895.6	-0.172916	0.0840297	-2.05779	0.0396103	0.0939405
Akap13	1189.76	0.470822	0.0628373	7.49271	6.74652e-14	1.79612e-12
Akap14	2.23656	0.356029	0.976711	0.364518	0.715471	0.818864
Akap17b	226.786	0.310337	0.211369	1.46823	0.142043	0.256339
Akap2	1.52405	-0.508911	1.01998	-0.498943	0.61782	0.742623
Akap3	1.19121	-2.50823	1.65461	-1.5159	0.129544	0.239543
Akap5	90.1971	0.155188	0.230581	0.67303	0.500928	0.645786
Akap6	16.0304	0.664183	0.432659	1.53512	0.124755	0.232915
Akap7	231.206	-0.230704	0.14357	-1.60691	0.108074	0.208365
Akap8	4320.56	-0.183619	0.10984	-1.67169	0.0945851	0.18756
Akap8l	1241.32	-0.56118	0.0853726	-6.5733	4.92116e-11	9.47045e-10
Akap9	1554.22	0.304865	0.0958618	3.18025	0.00147146	0.00596439
Akip1	248.88	0.323569	0.113271	2.85659	0.0042822	0.0149433
Akirin1	1055.15	0.0127712	0.104976	0.121658	0.90317	0.941618
Akirin2	1435.69	-0.0161402	0.090541	-0.178264	0.858515	0.913787
Akna	395.783	-0.382034	0.113834	-3.35607	0.000790581	0.00348791
Aknad1	0.558282	0.618265	3.63854	0.169921	0.865072	NA
Akp3	0.448981	0.727901	3.80276	0.191414	0.848201	NA
Akr1a1	3597.59	0.273198	0.058643	4.65866	3.18279e-06	2.63611e-05
Akr1b10	165.327	0.14228	0.177892	0.799814	0.423819	0.573816
Akr1b7	1.72697	-1.32572	1.22546	-1.08182	0.279333	0.42625
Akr1b8	237.294	-0.0668296	0.168479	-0.396665	0.691615	0.800827
Akr1c12	0.288796	2.45766	4.11876	0.596699	0.550708	NA
Akr1c13	2.37007	3.06553	1.12044	2.73601	0.00621886	0.0204198
Akr1c14	0.733487	3.40056	2.07424	1.63942	0.101125	NA
Akr1c18	1.19195	-1.03376	1.89179	-0.546446	0.584759	0.716279
Akr1c19	0.106491	0.245141	5.20139	0.0471299	0.96241	NA
Akr1cl	1.13821	2.52872	2.00951	1.25838	0.208255	0.341643
Akr1d1	0.207405	-1.19748	5.20139	-0.230222	0.817919	NA
Akr1e1	59.2761	1.5233	0.504334	3.02042	0.00252422	0.00952151
Akr7a5	519.955	-0.364408	0.100172	-3.63781	0.000274962	0.00138392
Akt1	1209.92	0.825534	0.124158	6.64908	2.94927e-11	5.86818e-10
Akt1s1	1521.58	0.0351206	0.121997	0.287881	0.773438	0.858916
Akt2	1680.99	0.0119065	0.102556	0.116097	0.907575	0.944438
Akt3	172.178	0.582273	0.199336	2.92107	0.00348836	0.0125053
Aktip	497.105	-0.174279	0.10495	-1.66059	0.096795	0.191318
Alad	526.429	-0.0772093	0.0988896	-0.780763	0.434942	0.584319
Alas1	538.249	-0.120672	0.0694276	-1.7381	0.082194	0.168407
Alas2	23.2855	-0.0872855	0.2994	-0.291535	0.770642	0.857124
Alb	0.144405	0	5.20139	0	1	NA
Alcam	86.9753	2.93308	0.359659	8.15518	3.48651e-16	1.14507e-14
Aldh16a1	1082.05	-0.268068	0.11619	-2.30715	0.0210466	0.0560936
Aldh18a1	2440.97	-0.283062	0.0981867	-2.8829	0.00394036	0.0138785
Aldh1a1	4.6598	5.72926	1.69388	3.38233	0.000718749	0.00320928
Aldh1a2	92.5596	-0.225459	0.181107	-1.2449	0.21317	0.347993
Aldh1a3	39.5153	-1.04668	0.290922	-3.5978	0.000320916	0.00158107
Aldh1a7	1.41514	2.49056	1.78283	1.39697	0.162422	0.283914
Aldh1b1	205.169	-0.407585	0.179613	-2.26924	0.0232538	0.0608886
Aldh1l1	443.668	-0.222097	0.149664	-1.48397	0.137817	0.250969
Aldh1l2	213.773	0.730697	0.132135	5.52991	3.20402e-08	3.84391e-07
Aldh2	5099.82	-0.536238	0.0862037	-6.22059	4.95285e-10	8.05525e-09
Aldh3a1	18.944	0.470337	0.500099	0.940487	0.346968	0.499122
Aldh3a2	645.842	-0.171772	0.120268	-1.42825	0.153221	0.271295
Aldh3b1	38.4198	-0.677032	0.392856	-1.72336	0.0848233	0.172428
Aldh3b2	6.09049	-0.79496	1.17252	-0.677991	0.497778	0.642893
Aldh4a1	1383.11	-0.5283	0.130699	-4.04211	5.29725e-05	0.000326274
Aldh5a1	177.219	-0.0713392	0.167952	-0.42476	0.671012	0.784337
Aldh6a1	427.137	-0.17528	0.118239	-1.48242	0.138229	0.25153
Aldh7a1	1895.32	-0.253949	0.104343	-2.43378	0.0149419	0.0424786
Aldh8a1	0.605141	-0.476151	2.03324	-0.234184	0.814842	NA
Aldh9a1	1225.08	-0.495923	0.0796572	-6.22572	4.79357e-10	7.82612e-09
Aldoa	29303.6	0.109187	0.0828724	1.31754	0.187659	0.316085
Aldoart1	8.39949	1.25261	1.23988	1.01027	0.312365	0.462767
Aldoart2	4.52105	-1.14499	0.723569	-1.58242	0.113554	0.216567
Aldob	0.0588828	0.245151	5.20139	0.0471318	0.962408	NA
Aldoc	520.153	-0.509949	0.186841	-2.72932	0.00634648	0.0207747
Alg1	278.986	-0.369682	0.124118	-2.97847	0.0028969	0.0107135
Alg10b	717.443	-0.0338208	0.103912	-0.325476	0.744821	0.83891
Alg11	595.206	0.232862	0.0951872	2.44636	0.0144308	0.0412876
Alg12	228.293	-0.367253	0.117574	-3.1236	0.00178654	0.0070582
Alg13	7588.06	0.0662766	0.151052	0.438767	0.660831	0.776117
Alg14	110.933	0.263479	0.156372	1.68496	0.0919971	0.183563
Alg2	544.808	0.303933	0.0943383	3.22173	0.00127419	0.00528566
Alg3	373.437	-0.0773306	0.0934338	-0.827651	0.407868	0.559298
Alg5	282.666	0.684049	0.139271	4.91163	9.03225e-07	8.33279e-06
Alg6	342.827	0.229681	0.140686	1.63258	0.102557	0.20008
Alg8	187.527	0.0953298	0.13643	0.698745	0.484711	0.630952
Alg9	319.804	0.149491	0.0976357	1.53111	0.125742	0.234244
Alk	11.7108	-1.23619	0.608125	-2.03279	0.0420742	0.0985632
Alkbh1	681.846	0.180745	0.0952336	1.89791	0.0577074	0.126821
Alkbh2	424.671	-0.285613	0.0968697	-2.94842	0.00319403	0.0116353
Alkbh3	297.669	0.0622904	0.107429	0.579825	0.562032	0.698363
Alkbh4	254.23	-0.374083	0.140156	-2.66905	0.00760672	0.0241834
Alkbh5	2988.32	-0.190167	0.078417	-2.42507	0.0153055	0.0432582
Alkbh6	412.946	-0.396644	0.101625	-3.90301	9.50039e-05	0.000547259
Alkbh7	338.388	-0.216086	0.13569	-1.5925	0.111272	0.213263
Alkbh8	289.008	0.130884	0.132873	0.985025	0.324612	0.475445
Alms1	1235.32	-0.0503356	0.148546	-0.338855	0.734719	0.832359
Alms1-ps2	2.06917	-0.437892	1.21539	-0.360288	0.718632	0.8211
Alox12	94.6396	-0.543223	0.143846	-3.77642	0.000159101	0.000862533
Alox12b	7.16725	-2.96081	1.4313	-2.06862	0.0385821	0.0919528
Alox12e	4.27201	-0.0738368	0.98939	-0.0746286	0.94051	0.963737
Alox15	7.95682	-0.521147	0.820572	-0.635102	0.525362	0.667055
Alox5	16.0067	3.59444	0.546949	6.57179	4.97151e-11	9.54574e-10
Alox5ap	22.3898	-0.461692	0.340888	-1.35438	0.175614	0.300925
Alox8	0.890752	2.99701	1.57601	1.90164	0.0572177	NA
Aloxe3	13.415	-1.00675	0.64014	-1.5727	0.115789	0.219976
Alpk1	8.41286	4.80765	0.959923	5.00837	5.48943e-07	5.26416e-06
Alpk2	0.363142	0.945092	4.67064	0.202348	0.839645	NA
Alpk3	815.844	-0.344642	0.203274	-1.69546	0.0899883	0.180507
Alpl	7707.53	-0.240118	0.078819	-3.04645	0.00231561	0.0088365
Alppl2	1.07922	1.44677	3.01491	0.479871	0.631319	0.753107
Als2	1271.05	-0.116601	0.0959604	-1.2151	0.224329	0.361836
Als2cl	476.332	-0.506268	0.13076	-3.87174	0.000108061	0.000612574
Als2cr11	0.806126	0.949384	2.48375	0.382238	0.702285	NA
Als2cr12	0.822229	2.07124	1.76134	1.17595	0.239615	NA
Alx1	8.04972	-0.674986	0.615262	-1.09707	0.27261	0.418446
Alx3	2.46261	2.4337	1.30604	1.86342	0.0624027	0.134977
Alx4	10.6173	4.84947	0.817736	5.93035	3.02282e-09	4.3396e-08
Alyref	4257.7	-0.182383	0.0812136	-2.24572	0.0247221	0.063946
Alyref2	42.9827	-0.21036	0.236157	-0.890762	0.373057	0.524847
Amacr	299.14	-0.09671	0.105691	-0.915022	0.36018	0.512193
Ambn	0.160558	0.245143	5.20139	0.0471302	0.962409	NA
Ambp	0.152267	1.25976	5.15105	0.244564	0.806794	NA
Ambra1	1554.07	-0.0886361	0.075992	-1.16639	0.243458	0.384452
Amdhd1	2.26146	0.570656	1.16775	0.488678	0.62507	0.748061
Amdhd2	610.302	-0.50883	0.113268	-4.49228	7.04641e-06	5.38274e-05
Amelx	0.124184	0	5.20139	0	1	NA
Amer1	501.881	-0.00617469	0.156979	-0.0393345	0.968624	0.98183
Amer2	2.06368	1.75327	1.09694	1.59832	0.109971	0.211297
Amer3	0.388087	-1.19749	4.5682	-0.262137	0.793216	NA
Amfr	385.46	0.920062	0.138785	6.62941	3.3703e-11	6.62073e-10
Amh	17.8323	0.031816	0.329823	0.0964639	0.923152	0.953132
Amhr2	81.862	-0.857982	0.253727	-3.38151	0.000720878	0.0032171
Amica1	1.10608	3.3907	1.53826	2.20424	0.0275075	0.0699174
Amigo1	97.1269	-1.03461	0.163678	-6.32102	2.59845e-10	4.42491e-09
Amigo2	15.133	0.546984	0.476868	1.14703	0.251367	0.39369
Amigo3	47.4648	-0.170801	0.230488	-0.741038	0.458671	0.60723
Ammecr1	265.048	0.243676	0.187771	1.29773	0.194381	0.32461
Ammecr1l	839.947	0.054442	0.0642186	0.847761	0.396571	0.548271
Amn	16.7563	-0.498246	0.559407	-0.890668	0.373108	0.524874
Amn1	55.4071	-0.0802048	0.290948	-0.275668	0.782803	0.865466
Amot	213.589	0.907683	0.333269	2.72358	0.00645789	0.0210786
Amotl1	815.837	1.11241	0.0767097	14.5016	1.18331e-47	2.03338e-45
Amotl2	3068.34	0.262831	0.108601	2.42016	0.0155136	0.0437603
Ampd1	9.39435	0.361579	0.554809	0.651718	0.514583	0.657658
Ampd2	1197.76	-0.193269	0.0735197	-2.6288	0.00856857	0.0267275
Ampd3	129.087	1.46031	0.225003	6.49016	8.57442e-11	1.58725e-09
Amph	195.209	-0.0123213	0.181166	-0.068011	0.945777	0.967095
Amt	2069.02	-0.272278	0.151301	-1.79959	0.0719261	0.151357
Amy1	1.62431	1.50352	1.5806	0.951233	0.341486	0.493364
Amz1	42.7579	0.22741	0.271364	0.838026	0.402016	0.553414
Amz2	465.079	-0.0217346	0.0772035	-0.281524	0.778308	0.86225
Anapc1	3552.04	0.236935	0.0586014	4.04316	5.27355e-05	0.000325161
Anapc10	382.124	0.352116	0.194212	1.81305	0.0698238	0.147742
Anapc11	1098.52	-0.279109	0.0895615	-3.1164	0.00183076	0.0072128
Anapc13	492.668	-0.0600746	0.111696	-0.537842	0.590686	0.720708
Anapc15	556.277	0.221634	0.102017	2.17251	0.0298173	0.0746449
Anapc16	380.441	0.141743	0.108271	1.30915	0.190484	0.319766
Anapc2	1811.53	-0.325183	0.0750535	-4.33268	1.47303e-05	0.000104587
Anapc4	973.425	0.323445	0.0893405	3.62036	0.000294192	0.00146596
Anapc5	5363.82	0.150883	0.064817	2.32783	0.019921	0.053742
Anapc7	1388.06	-0.394795	0.061447	-6.42497	1.31893e-10	2.38698e-09
Ang	23.4274	-1.38902	0.751482	-1.84837	0.0645491	0.138633
Ang2	1.10406	1.88739	2.03753	0.926317	0.354281	0.506559
Angel1	296.116	-0.224318	0.133662	-1.67825	0.0932975	0.185526
Angel2	682.855	0.0328372	0.0695244	0.472313	0.636704	0.757377
Angpt1	4.2343	2.82653	0.858405	3.29277	0.000992062	0.00424684
Angpt2	35.9279	-0.134887	0.319874	-0.421689	0.673252	0.786146
Angpt4	8.07724	5.97945	1.09009	5.48526	4.12854e-08	4.82713e-07
Angptl1	6.27991	1.22463	0.613189	1.99715	0.0458086	0.10551
Angptl2	380.362	4.83217	0.391739	12.3352	5.85646e-35	5.6608e-33
Angptl3	1.79113	-0.246011	1.0423	-0.236028	0.813411	0.885399
Angptl4	323.875	0.0901473	0.122127	0.738145	0.460427	0.609033
Angptl6	53.0788	-0.129219	0.250632	-0.515573	0.606152	0.732949
Angptl7	18.8852	0.072373	0.647831	0.111716	0.911049	0.945779
Ank	215.346	0.582326	0.240454	2.42178	0.0154446	0.0436017
Ank1	18.0867	-0.538181	0.407261	-1.32147	0.186346	0.31456
Ank2	181.321	1.15915	0.182273	6.35938	2.02564e-10	3.52654e-09
Ank3	632.759	0.365675	0.152944	2.39091	0.0168065	0.0466585
Ankar	0.185184	0.944792	5.19693	0.181798	0.855741	NA
Ankdd1b	24.2183	-0.588103	0.286149	-2.05524	0.0398563	0.0943025
Ankef1	1.82906	-0.682986	1.36806	-0.499235	0.617614	0.742525
Ankfn1	0.0888211	0.245151	5.20139	0.0471318	0.962408	NA
Ankfy1	1594.84	0.301703	0.0773014	3.90295	9.50272e-05	0.000547259
Ankhd1	3834.08	0.0509573	0.0703157	0.724693	0.46864	0.616781
Ankib1	573.019	0.143997	0.0688467	2.09157	0.0364774	0.088061
Ankk1	2.19423	3.88715	1.46799	2.64795	0.00809822	0.0254699
Ankle1	333.628	-0.696459	0.138826	-5.01677	5.25485e-07	5.07353e-06
Ankle2	1210.02	0.0270219	0.0943088	0.286526	0.774475	0.859713
Ankmy1	3.22557	-0.222805	0.848793	-0.262496	0.792939	0.871757
Ankmy2	611.185	0.155403	0.0788231	1.97154	0.048662	0.110541
Ankra2	261.763	-0.277951	0.163726	-1.69766	0.0895718	0.179905
Ankrd1	95.8444	8.52408	1.06251	8.02257	1.03559e-15	3.31157e-14
Ankrd10	2412.65	-0.577576	0.0928606	-6.21982	4.97722e-10	8.08715e-09
Ankrd11	8740.91	-0.224204	0.10254	-2.18649	0.0287799	0.0725015
Ankrd12	651.661	-0.39283	0.117075	-3.35538	0.000792574	0.00349307
Ankrd13a	2189.61	-0.177938	0.0696826	-2.55356	0.0106629	0.0321771
Ankrd13b	207.499	-0.178643	0.14477	-1.23398	0.217212	0.353271
Ankrd13c	1020.27	0.196101	0.0693713	2.82684	0.00470104	0.0161564
Ankrd13d	103.163	-0.610827	0.239271	-2.55287	0.0106839	0.032209
Ankrd16	331.868	-0.25259	0.0978215	-2.58215	0.00981868	0.0300808
Ankrd17	5499.58	0.186529	0.0863931	2.15908	0.0308441	0.0768144
Ankrd2	0.95905	0.51126	1.3155	0.388642	0.697541	NA
Ankrd22	1.45812	2.85488	1.67889	1.70046	0.0890448	0.179037
Ankrd23	89.0037	-0.599105	0.166721	-3.59347	0.000326308	0.00160299
Ankrd24	530.526	-0.722919	0.099155	-7.2908	3.08129e-13	7.6524e-12
Ankrd26	632.299	-0.783417	0.185276	-4.22837	2.35387e-05	0.000159857
Ankrd27	1251.6	-0.0466136	0.0574404	-0.811512	0.417072	0.567674
Ankrd28	1688.82	0.40459	0.0870124	4.6498	3.32257e-06	2.73722e-05
Ankrd29	3.7998	4.58591	1.23615	3.70982	0.000207404	0.00108732
Ankrd32	320.01	0.0191966	0.133438	0.143861	0.88561	0.93069
Ankrd33	0.0898854	0	5.20139	0	1	NA
Ankrd33b	66.2332	-0.258688	0.372612	-0.694254	0.487523	0.633328
Ankrd34a	21.776	0.181204	0.399817	0.453216	0.650393	0.767856
Ankrd34b	5.15588	-0.482184	0.74529	-0.646975	0.517648	0.66033
Ankrd34c	0.0942878	0.245151	5.20139	0.0471318	0.962408	NA
Ankrd35	622.632	-0.548257	0.203749	-2.69084	0.00712726	0.0229031
Ankrd36	10.595	-2.06231	0.586388	-3.51698	0.000436489	0.00207505
Ankrd37	76.027	-0.137519	0.219755	-0.625785	0.531456	0.672353
Ankrd39	119.647	-0.389393	0.185227	-2.10224	0.0355319	0.0862417
Ankrd40	902.733	0.0727492	0.0835475	0.870753	0.383889	0.535788
Ankrd42	67.4585	-0.204255	0.177169	-1.15289	0.248957	0.390743
Ankrd44	67.5343	3.85441	0.357311	10.7873	3.95435e-27	2.6695e-25
Ankrd45	202.13	0.72103	0.2383	3.02573	0.00248035	0.00938518
Ankrd46	635.839	-0.296352	0.0780319	-3.79783	0.00014597	0.000799242
Ankrd49	244.79	0.600173	0.133761	4.48692	7.22612e-06	5.51012e-05
Ankrd50	292.781	0.481863	0.132797	3.62857	0.000284992	0.00142596
Ankrd52	1542.18	-0.150827	0.0838974	-1.79775	0.0722166	0.151729
Ankrd53	9.83855	0.458335	0.382395	1.19859	0.230687	0.369603
Ankrd54	470.374	-0.632502	0.0999137	-6.33048	2.444e-10	4.17862e-09
Ankrd55	1.54507	1.08975	1.39008	0.783949	0.43307	0.58254
Ankrd6	403.209	-0.611172	0.125851	-4.85633	1.19581e-06	1.08439e-05
Ankrd60	0.618057	-1.36676	2.37337	-0.575872	0.564702	NA
Ankrd61	16.449	-0.246037	0.367667	-0.669185	0.503377	0.64782
Ankrd63	0.455706	0.444845	2.41449	0.18424	0.853825	NA
Ankrd66	0.45451	3.44285	3.07003	1.12144	0.2621	NA
Ankrd9	194.566	-0.665299	0.18333	-3.62897	0.000284554	0.00142503
Anks1	922.58	-0.394564	0.0792546	-4.97844	6.41002e-07	6.07506e-06
Anks1b	13.3462	1.43265	0.4081	3.51053	0.000447219	0.00211984
Anks3	514.848	-0.423812	0.0832405	-5.09142	3.55395e-07	3.53153e-06
Anks4b	0.0976096	0.944784	5.19693	0.181797	0.855742	NA
Anks6	26.2925	1.02697	0.333915	3.07554	0.00210124	0.00812047
Ankub1	0.575648	0.245173	2.92908	0.0837032	0.933292	NA
Ankzf1	473.654	-0.158391	0.0766854	-2.06547	0.0388789	0.0924787
Anln	3956.73	-0.141791	0.0944278	-1.50159	0.133204	0.244267
Ano1	47.7066	0.850624	0.276946	3.07145	0.00213024	0.00821389
Ano10	88.0356	3.22894	0.320656	10.0698	7.51375e-24	4.30384e-22
Ano2	0.354845	-1.22825	3.45166	-0.355844	0.721958	NA
Ano3	80.4567	1.35648	0.344589	3.93653	8.26681e-05	0.000483614
Ano4	1.34082	1.24034	1.46337	0.847595	0.396664	0.548309
Ano5	3.2384	5.102	1.33036	3.83505	0.000125539	0.000700447
Ano6	987.303	0.504584	0.12044	4.18952	2.7955e-05	0.000184822
Ano7	11.3272	1.01516	0.489272	2.07484	0.0380014	0.0908744
Ano8	302.849	-0.807179	0.191584	-4.21318	2.51798e-05	0.000169141
Ano9	798.763	-0.406881	0.0888134	-4.58131	4.62077e-06	3.69923e-05
Anp32a	5019.85	0.114752	0.139146	0.824683	0.409552	0.560748
Anp32b	7242.57	-0.0109727	0.0731586	-0.149985	0.880776	0.9275
Anp32e	2894.01	0.0817054	0.105322	0.775765	0.437888	0.587488
Anpep	158.854	1.21056	0.142132	8.51719	1.63474e-17	5.97242e-16
Antxr1	227.201	3.35234	0.196982	17.0185	5.98731e-65	2.03712e-62
Antxr2	50.3878	6.79281	0.719333	9.44322	3.61509e-21	1.74716e-19
Antxrl	0.705968	-0.221729	2.0094	-0.110346	0.912135	NA
Anxa1	587.62	4.15435	0.364585	11.3947	4.44174e-30	3.45036e-28
Anxa10	0.703345	1.13162	3.61778	0.312794	0.754437	NA
Anxa11	833.525	-0.0913989	0.181094	-0.504703	0.613767	0.739267
Anxa2	1419.24	3.81057	0.174949	21.781	3.51659e-105	2.60105e-102
Anxa3	414.267	2.95786	0.264672	11.1756	5.3699e-29	3.93762e-27
Anxa4	598.144	0.392663	0.118193	3.32222	0.000893027	0.00387375
Anxa5	920.403	2.5584	0.207022	12.3581	4.40336e-35	4.35523e-33
Anxa6	1787.22	0.148245	0.0941436	1.57467	0.115332	0.219221
Anxa7	2180.01	0.204868	0.0847688	2.41679	0.0156581	0.0441166
Anxa8	281.707	2.64162	0.27874	9.47703	2.61636e-21	1.27534e-19
Anxa9	24.9804	0.134896	0.280554	0.48082	0.630644	0.752562
Aoah	346.918	-0.0804657	0.215136	-0.374022	0.708388	0.814064
Aoc1	0.538204	1.72555	2.49908	0.690475	0.489896	NA
Aoc2	109.778	-0.107273	0.165332	-0.648833	0.516446	0.659346
[truncated: 18,168 more rows]

## Sheet: DEG N_a2i vs N_2i (XY)
GeneId	baseMean	log2FoldChange	lfcSE	stat	pvalue	padj
0610005C13Rik	24.778	-0.215457	0.491319	-0.438528	0.661003	0.762901
0610007P14Rik	601.375	-0.117336	0.0957047	-1.22602	0.220191	0.330188
0610009B22Rik	287.356	0.307801	0.104221	2.95335	0.00314349	0.0086906
0610009L18Rik	9.14497	-0.24959	0.500765	-0.498417	0.61819	0.727996
0610009O20Rik	750.886	-0.128627	0.0714105	-1.80124	0.0716649	0.130967
0610010B08Rik	0.312686	1.31884	3.99308	0.33028	0.741188	NA
0610010F05Rik	214.428	0.435072	0.167119	2.60336	0.00923142	0.0224321
0610010K14Rik	685.238	-0.0708638	0.0869695	-0.814812	0.41518	0.542466
0610011F06Rik	180.654	-0.374688	0.154679	-2.42236	0.01542	0.0350946
0610012G03Rik	572.87	-0.482882	0.0891784	-5.41478	6.1364e-08	5.17731e-07
0610030E20Rik	459.411	0.0210566	0.154724	0.136092	0.891749	0.933771
0610037L13Rik	453.749	-0.161878	0.0997991	-1.62204	0.104795	0.180498
0610038B21Rik	0.92537	0.83944	1.72512	0.486597	0.626544	NA
0610039H22Rik	2.65821	0.849786	0.939512	0.904498	0.365732	0.492811
0610039K10Rik	4.00279	-1.26555	0.952562	-1.32858	0.183987	0.285585
0610040B10Rik	3.37362	1.33868	0.823049	1.62648	0.103847	0.179198
0610040F04Rik	32.9817	1.43524	0.290838	4.93483	8.02191e-07	5.37413e-06
0610040J01Rik	13.641	0.662657	0.581282	1.13999	0.25429	0.370133
0610043K17Rik	17.0145	0.0115661	0.335639	0.03446	0.97251	0.98867
1010001N08Rik	0.294915	0.36408	3.59046	0.101402	0.919231	NA
1110001J03Rik	214.182	-0.494564	0.146846	-3.36792	0.000757367	0.00247021
1110002L01Rik	111.558	0.603553	0.145624	4.1446	3.40405e-05	0.000155564
1110004E09Rik	584.513	-0.171146	0.0962392	-1.77834	0.0753485	0.136706
1110004F10Rik	1277.39	0.0832778	0.0609596	1.36611	0.171903	0.270492
1110006O24Rik	11.5563	-0.494865	0.416744	-1.18745	0.235048	0.348225
1110007C09Rik	151.795	-0.0935992	0.201061	-0.465527	0.641554	0.747513
1110008F13Rik	721.947	-0.355078	0.0970039	-3.66045	0.000251773	0.000925414
1110008L16Rik	473.904	0.474793	0.0991824	4.78706	1.69239e-06	1.05156e-05
1110008P14Rik	235.652	-0.560953	0.149526	-3.75154	0.000175752	0.000671914
1110012L19Rik	226.787	0.264396	0.148742	1.77754	0.0754791	0.136884
1110017D15Rik	1.88389	-1.08629	1.70497	-0.637129	0.524041	0.646484
1110019D14Rik	56.0399	0.512538	0.232909	2.2006	0.0277646	0.058157
1110020A21Rik	4.86719	-0.557393	0.67507	-0.825683	0.408984	0.53631
1110028F11Rik	1.54951	0.690059	1.07781	0.64024	0.522017	0.644801
1110028F18Rik	0.800856	-1.0144	1.71478	-0.591565	0.554142	NA
1110032A03Rik	55.8549	0.356046	0.179032	1.98873	0.0467311	0.0911962
1110032F04Rik	12.3339	-0.346679	0.578992	-0.598763	0.549331	0.668832
1110034G24Rik	84.9463	-0.158606	0.158624	-0.999889	0.317364	0.441711
1110036E04Rik	0.219876	-1.07857	4.45666	-0.242013	0.80877	NA
1110037F02Rik	1529.77	0.288563	0.0718796	4.01453	5.95656e-05	0.000256089
1110038B12Rik	1837.55	-0.360675	0.10342	-3.48748	0.000487597	0.00166736
1110038F14Rik	584.545	-0.487149	0.0840923	-5.79303	6.91277e-09	7.10557e-08
1110046J04Rik	3.89547	0.531667	1.36827	0.388569	0.697595	0.793453
1110051M20Rik	212.643	-0.151541	0.129115	-1.1737	0.240516	0.354619
1110058D11Rik	0.69096	0.0584097	1.55097	0.0376601	0.969959	NA
1110059E24Rik	396.545	0.693588	0.155197	4.46909	7.85532e-06	4.17268e-05
1110059G10Rik	131.515	0.286333	0.137955	2.07555	0.037936	0.0761883
1110065P20Rik	140.491	-0.977786	0.223816	-4.36871	1.24985e-05	6.31229e-05
1190002F15Rik	60.061	-1.06702	0.229996	-4.63931	3.49583e-06	2.02172e-05
1190002N15Rik	700	0.251816	0.184886	1.362	0.173197	0.271987
1190005I06Rik	4.01869	-2.38671	0.972376	-2.45451	0.0141077	0.032531
1190007I07Rik	250.052	-0.0340725	0.142462	-0.239169	0.810975	0.878353
1200014J11Rik	1121.47	0.132802	0.0936627	1.41787	0.156229	0.250306
1300002E11Rik	139.263	0.405098	0.123068	3.29165	0.000995999	0.00313354
1300017J02Rik	8.09991	0.802879	0.584013	1.37476	0.169205	0.26703
1500004A13Rik	151.651	0.361636	0.147458	2.45247	0.0141881	0.0326892
1500009C09Rik	14.9643	-0.123166	0.602676	-0.204365	0.838068	0.89705
1500009L16Rik	183.311	0.592778	0.179738	3.29801	0.000973722	0.00307568
1500011B03Rik	178.64	0.487579	0.113796	4.28466	1.8302e-05	8.89986e-05
1500011K16Rik	151.128	-0.965881	0.197607	-4.88788	1.01926e-06	6.66814e-06
1500012F01Rik	1372.4	0.311312	0.14736	2.11259	0.034636	0.0704361
1500012K07Rik	0.0419853	0.908714	5.19101	0.175056	0.861036	NA
1500015A07Rik	102.326	0.127402	0.179399	0.710163	0.477603	0.603806
1500015O10Rik	6.69024	1.36899	0.95415	1.43477	0.151352	0.244069
1500017E21Rik	0.108036	0.364074	5.20139	0.0699954	0.944197	NA
1500026H17Rik	0.945663	0.418764	1.41404	0.296147	0.767118	NA
1600002D24Rik	0.469165	-1.07857	2.89972	-0.371957	0.709925	NA
1600002H07Rik	522.649	-0.196179	0.0725468	-2.70417	0.0068476	0.0172873
1600002K03Rik	66.017	-0.465001	0.187593	-2.47878	0.0131833	0.030676
1600010M07Rik	0.418648	0	4.45647	0	1	NA
1600012H06Rik	370.839	-0.0913734	0.0809422	-1.12887	0.258952	0.375398
1600014C10Rik	132.178	-0.426729	0.166694	-2.55995	0.0104689	0.0250725
1600014C23Rik	2.56453	-0.932964	1.49848	-0.622608	0.533542	0.654513
1600014K23Rik	2.78257	0.319514	1.35547	0.235722	0.813648	0.880446
1600019K03Rik	0.467878	0	4.48845	0	1	NA
1600020E01Rik	118.197	-0.513038	0.180175	-2.84744	0.00440729	0.0117525
1600023N17Rik	4.86861	-0.0258479	0.722253	-0.0357879	0.971451	0.98846
1600025M17Rik	0.247542	0	5.20139	0	1	NA
1600027J07Rik	1.23952	0	2.39992	0	1	NA
1600029I14Rik	1.40862	-0.577105	1.38307	-0.417263	0.676486	NA
1600029O15Rik	2.19458	0.434478	0.987781	0.439852	0.660044	0.762217
1700001C19Rik	2.30516	1.54799	1.52672	1.01393	0.310614	0.43439
1700001D01Rik	1.08641	-1.17417	1.77963	-0.659781	0.509395	NA
1700001F09Rik	0.487943	-0.257629	2.45669	-0.104869	0.91648	NA
1700001G11Rik	3.58944	0.23177	0.838691	0.276348	0.782281	0.856993
1700001G17Rik	2.86908	-1.40427	0.919573	-1.52709	0.126738	0.21082
1700001J03Rik	1.18724	0.141966	1.57975	0.0898658	0.928394	NA
1700001J11Rik	2.14422	-0.101181	0.877247	-0.115339	0.908176	0.944133
1700001K19Rik	23.022	-0.185265	0.373361	-0.496208	0.619748	0.729366
1700001K23Rik	1.11263	-0.318365	1.47014	-0.216554	0.828556	NA
1700001L05Rik	493.776	0.0749993	0.17503	0.428493	0.668292	0.76923
1700001L19Rik	2.38917	0.596762	1.12618	0.529901	0.59618	0.709009
1700001O22Rik	31.9142	-0.213379	0.350418	-0.608928	0.542572	0.662851
1700001P01Rik	14.339	-0.603755	0.406344	-1.48582	0.137326	0.225247
1700003D09Rik	0.2643	1.72074	5.00478	0.343819	0.730982	NA
1700003E16Rik	30.0624	-0.696177	0.259659	-2.68112	0.00733752	0.0183615
1700003F12Rik	16.5887	-0.753053	0.374268	-2.01207	0.0442126	0.0869747
1700003G18Rik	0.757783	2.45239	1.95195	1.25638	0.208979	NA
1700003M02Rik	12.4723	-0.727494	0.417074	-1.74428	0.08111	0.145571
1700003M07Rik	24.7795	-1.58306	0.447094	-3.54077	0.000398963	0.00139545
1700006E09Rik	0.180367	-2.34388	5.17027	-0.453338	0.650305	NA
1700006F04Rik	0.204134	1.24456	4.50488	0.276269	0.782341	NA
1700006H21Rik	0.0595323	0.364074	5.20139	0.0699954	0.944197	NA
1700007F19Rik	0.0814845	0	5.20139	0	1	NA
1700007G11Rik	1.32235	-1.1084	2.00375	-0.553165	0.58015	NA
1700007J10Rik	10.7866	-0.237272	0.518267	-0.457818	0.647084	0.751742
1700007K09Rik	0.800218	-0.357231	2.15927	-0.165441	0.868597	NA
1700007K13Rik	298.214	-1.1616	0.163528	-7.10338	1.2174e-12	2.69075e-11
1700007L15Rik	29.4171	0.134625	0.309263	0.435311	0.663337	0.764904
1700007P06Rik	0.167896	0.364048	5.20139	0.0699904	0.944201	NA
1700008C04Rik	1.37547	-2.6787	1.59925	-1.67497	0.0939396	NA
1700008J07Rik	34.3986	0.128195	0.242005	0.529722	0.596305	0.709061
1700008O03Rik	69.1094	-1.12354	0.27252	-4.12279	3.74309e-05	0.000169472
1700009N14Rik	0.380508	0	3.37688	0	1	NA
1700010B08Rik	0.287163	-1.07857	4.19582	-0.257059	0.797133	NA
1700010I02Rik	0.0577819	-1.07853	5.20139	-0.207355	0.835733	NA
1700010I14Rik	20.6467	-0.374551	0.326504	-1.14716	0.251317	0.366882
1700011A15Rik	0.157012	0.364064	5.20139	0.0699936	0.944199	NA
1700011E24Rik	0.956262	1.976	1.82273	1.08409	0.278326	NA
1700011H14Rik	0.340936	-1.83087	3.51517	-0.520847	0.602474	NA
1700011L22Rik	0.391282	0.364039	4.69968	0.0774604	0.938257	NA
1700012B07Rik	0.84443	0.485877	2.01696	0.240896	0.809636	NA
1700012B09Rik	0.425984	0.994129	3.85691	0.257752	0.796598	NA
1700012C14Rik	1.56352	1.95644	1.53503	1.27452	0.202478	0.308723
1700012D01Rik	8.2185	-1.08277	0.617269	-1.75413	0.0794091	0.142919
1700012D14Rik	3.21357	0.453552	0.905073	0.501122	0.616285	0.726319
1700012D16Rik	2.46322	-1.26608	0.852692	-1.4848	0.137596	0.225541
1700012H19Rik	0.0767443	0	5.20139	0	1	NA
1700012I11Rik	0.0799671	0.364074	5.20139	0.0699954	0.944197	NA
1700012L04Rik	0.134253	0	5.20139	0	1	NA
1700013F07Rik	0.618126	1.97303	2.50216	0.788532	0.430385	NA
1700013G24Rik	0.449859	-2.36293	2.93141	-0.806073	0.420201	NA
1700013H16Rik	3.91904	0	2.17201	0	1	1
1700015E13Rik	0.215001	-1.81562	5.19644	-0.349398	0.726791	NA
1700015F17Rik	0.183815	0	5.20139	0	1	NA
1700016C15Rik	1.08863	1.4163	1.85723	0.762586	0.44571	NA
1700016D06Rik	8.94747	-2.4218	0.753937	-3.21221	0.00131718	0.00400968
1700016G22Rik	0.311105	-0.411614	2.78843	-0.147615	0.882647	NA
1700016H13Rik	1.37769	-0.129338	1.46333	-0.0883857	0.92957	NA
1700016K19Rik	3.3485	0.474018	0.889757	0.53275	0.594207	0.707269
1700016L04Rik	0.357002	0.368564	3.10796	0.118587	0.905603	NA
1700017B05Rik	913.977	-0.359704	0.114638	-3.13773	0.00170263	0.00505166
1700017D01Rik	0.0595323	0.364074	5.20139	0.0699954	0.944197	NA
1700017J07Rik	8.28552	0.664105	0.583676	1.1378	0.255205	0.371107
1700018A04Rik	0.174317	0	5.20139	0	1	NA
1700018B08Rik	4.25528	-4.68971	1.31281	-3.57228	0.000353887	0.00125255
1700018B24Rik	2.0528	-1.77325	2.30628	-0.768879	0.441965	0.569406
1700018L02Rik	0.879289	-0.357229	1.86761	-0.191275	0.84831	NA
1700019A02Rik	6.5061	-0.910912	0.798845	-1.14029	0.254167	0.370051
1700019B03Rik	1.8896	-1.66671	1.61081	-1.0347	0.300807	0.423588
1700019B21Rik	0.467807	0	4.39359	0	1	NA
1700019D03Rik	327.469	-0.156591	0.149139	-1.04997	0.293732	0.415783
1700019E08Rik	0.321851	0	5.20139	0	1	NA
1700019G17Rik	40.2079	-0.134233	0.25149	-0.533751	0.593514	0.706647
1700019L03Rik	28.1741	-1.09495	0.338349	-3.23615	0.00121153	0.00372692
1700019N19Rik	0.214544	-1.07856	5.20139	-0.207361	0.835728	NA
1700019O17Rik	0.411568	0	5.20139	0	1	NA
1700020A23Rik	0.992407	-1.16176	1.52777	-0.760429	0.446998	NA
1700020D05Rik	15.9352	-0.0478798	0.389096	-0.123054	0.902065	0.94029
1700020G17Rik	0.341561	0.786787	4.11844	0.19104	0.848494	NA
1700020I14Rik	524.165	0.365906	0.0992392	3.68712	0.00022681	0.000844682
1700020L24Rik	9.56614	0.709612	0.528421	1.34289	0.179308	0.279759
1700020M21Rik	0.0419853	0.908714	5.19101	0.175056	0.861036	NA
1700020N01Rik	3.11211	0.454877	0.999998	0.454878	0.649197	0.753355
1700020N15Rik	1.04862	1.07609	2.19439	0.490382	0.623863	NA
1700021F05Rik	366.155	0.262566	0.123431	2.12723	0.0334011	0.0682518
1700021F07Rik	0.270913	0	5.20139	0	1	NA
1700021K19Rik	491.556	-0.175988	0.0896034	-1.96408	0.0495212	0.0957307
1700021N21Rik	0.51575	0.865565	3.37836	0.256209	0.79779	NA
1700022A21Rik	4.6636	-1.8683	0.846829	-2.20623	0.0273676	0.0574411
1700022E09Rik	0.0734013	0	5.20139	0	1	NA
1700022H01Rik	0.916105	1.52793	1.54456	0.989231	0.32255	NA
1700022I11Rik	4.29473	0.561899	0.799612	0.702714	0.482234	0.608088
1700023F06Rik	23.7217	0.257383	0.403162	0.638411	0.523206	0.645886
1700024B18Rik	0.118339	0.364064	5.20139	0.0699935	0.944199	NA
1700024F13Rik	7.30323	1.24344	0.476707	2.60838	0.00909713	0.0221608
1700024G13Rik	0.520883	-1.07858	2.9235	-0.368933	0.712178	NA
1700024I08Rik	0.177185	-1.07854	5.20139	-0.207357	0.835731	NA
1700024P04Rik	0.112862	-1.07854	5.20139	-0.207357	0.835731	NA
1700024P16Rik	3.59581	0.392939	0.784239	0.501045	0.616339	0.726331
1700025F24Rik	0.32253	0.364088	3.45552	0.105364	0.916087	NA
1700025G04Rik	213.978	-0.016023	0.12443	-0.128771	0.897539	0.93759
1700025N23Rik	0.238491	0	5.20139	0	1	NA
1700026D08Rik	0.869583	2.35612	1.67078	1.41019	0.158483	NA
1700026D11Rik	0.0894212	0	5.20139	0	1	NA
1700026J14Rik	0.355755	1.63874	3.32577	0.49274	0.622196	NA
1700026L06Rik	6.74053	-0.0958177	0.543009	-0.176457	0.859935	0.912531
1700027A15Rik	0.169888	0.364074	5.20139	0.0699954	0.944197	NA
1700027I24Rik	0.504535	2.37167	2.31306	1.02534	0.305203	NA
1700027J07Rik	0.11288	0.908691	5.19101	0.175051	0.86104	NA
1700028B04Rik	3.8219	-1.39258	1.16982	-1.19043	0.233879	0.346739
1700028E10Rik	6.25839	0.187466	0.520541	0.360137	0.718744	0.810224
1700028I16Rik	6.46798	1.16278	0.802799	1.44841	0.147504	0.238883
1700028J19Rik	8.43624	-0.381312	0.489424	-0.779104	0.435919	0.563406
1700028K03Rik	13.1008	0.950944	0.406495	2.33938	0.019316	0.0426363
1700028M03Rik	0.0456676	0.364074	5.20139	0.0699954	0.944197	NA
1700029F12Rik	0.0534584	0	5.20139	0	1	NA
1700029H14Rik	0.321375	-1.7723	3.46647	-0.51127	0.609162	NA
1700029I15Rik	4.43087	0.101329	0.638438	0.158714	0.873894	0.921754
1700029J03Rik	0.126475	0	5.20139	0	1	NA
1700029J07Rik	4.28446	0.867913	0.957635	0.906309	0.364773	0.492085
1700029M20Rik	3.16077	1.00391	0.837034	1.19937	0.230384	0.342518
1700029N11Rik	0.123817	0.364054	5.20139	0.0699917	0.9442	NA
1700029P11Rik	119.064	-0.874789	0.274507	-3.18676	0.00143877	0.00434955
1700030A11Rik	0.211968	-0.546932	4.5183	-0.121048	0.903653	NA
1700030C10Rik	439.891	-0.593411	0.145403	-4.08116	4.48117e-05	0.000198883
1700030F18Rik	1.36006	-2.55164	1.59032	-1.60448	0.108608	NA
1700030J22Rik	80.8451	-0.426848	0.162686	-2.62376	0.00869659	0.0213195
1700030K09Rik	278.564	-0.336064	0.0955045	-3.51883	0.000433453	0.00150249
1700030M09Rik	2.28246	-2.38819	0.983851	-2.42739	0.015208	0.0346786
1700030N03Rik	0.160124	-0.357224	4.81186	-0.0742382	0.940821	NA
1700030O20Rik	0.297942	0	4.12062	0	1	NA
1700031A10Rik	0.170866	-0.357223	4.73049	-0.0755151	0.939805	NA
1700034H15Rik	14.929	0.474063	0.304761	1.55553	0.119821	0.201818
1700034I23Rik	0.564279	1.59036	2.58836	0.614429	0.538932	NA
1700034J05Rik	0.677877	-1.40933	2.54702	-0.553324	0.580042	NA
1700034K08Rik	0.204552	0.910931	4.56133	0.199707	0.841709	NA
1700034O15Rik	0.0959326	-1.99393	5.18824	-0.384317	0.700744	NA
1700034P13Rik	2.96348	0.140928	0.904088	0.155879	0.876129	0.923333
1700037C18Rik	15.5679	-0.979931	0.41349	-2.3699	0.0177928	0.0396853
1700037H04Rik	767.884	-0.204383	0.0880499	-2.32122	0.0202749	0.0444778
1700039E15Rik	0.944852	-2.12217	2.51893	-0.842488	0.399515	NA
1700042G15Rik	1.06415	-1.29675	1.46259	-0.886606	0.375291	NA
1700042O10Rik	19.2393	-1.06952	0.491776	-2.17481	0.0296443	0.0615435
1700044C05Rik	0.233483	0.617628	5.18049	0.119222	0.905099	NA
1700047A11Rik	0.779902	0.684311	2.02682	0.337628	0.735643	NA
1700047E10Rik	0.838483	2.03864	1.71093	1.19154	0.233442	NA
1700047G03Rik	0.277461	-2.34786	3.52205	-0.666618	0.505016	NA
1700047M11Rik	0.184099	-0.357222	4.62232	-0.077282	0.938399	NA
1700048M11Rik	2.88041	-0.598581	0.778671	-0.768722	0.442058	0.569482
1700048O20Rik	5.12663	0.319782	1.13899	0.28076	0.778895	0.854933
1700049E15Rik	0.0534584	0	5.20139	0	1	NA
1700049E22Rik	1.79513	-1.41411	1.51739	-0.931933	0.351371	0.478112
1700049G17Rik	56.273	0.86853	0.257978	3.36668	0.00076078	0.00248037
1700051A21Rik	0.610529	0.284129	2.27067	0.12513	0.900421	NA
1700052I22Rik	0.123943	0	5.20139	0	1	NA
1700052K11Rik	51.1537	-0.481189	0.20301	-2.37027	0.0177751	0.0396565
1700054M17Rik	0.063103	0	5.20139	0	1	NA
1700056E22Rik	6.16134	-0.0128835	0.900208	-0.0143117	0.988581	0.999465
1700057H21Rik	8.59292	-0.95178	0.564835	-1.68506	0.091977	0.161995
1700061G19Rik	1725	-0.629131	0.153097	-4.10937	3.96748e-05	0.000178274
1700061I17Rik	0.209316	-1.07856	5.20139	-0.207361	0.835728	NA
1700061J23Rik	0.202925	-1.82458	5.196	-0.351151	0.725475	NA
1700064J06Rik	0.0834138	-1.07853	5.20139	-0.207355	0.835733	NA
1700065D16Rik	1.27334	-0.614771	1.54145	-0.398826	0.690021	NA
1700065J11Rik	1.73033	-1.25289	0.923609	-1.35651	0.174936	0.274173
1700066B17Rik	0.60771	-2.4347	2.35186	-1.03522	0.300564	NA
1700066B19Rik	19.9768	-1.11274	0.308105	-3.61156	0.000304357	0.00109543
1700066J03Rik	0.0826497	-0.357196	5.20139	-0.0686731	0.94525	NA
1700066M21Rik	175.425	0.197845	0.197815	1.00015	0.317237	0.441571
1700066N21Rik	1.33381	-0.24794	1.15207	-0.215212	0.829602	NA
1700067G17Rik	0.609376	1.11848	2.26504	0.493802	0.621446	NA
1700067K01Rik	18.1933	-0.108417	0.538381	-0.201376	0.840405	0.898529
1700069L16Rik	0.882927	1.06657	2.00375	0.532286	0.594528	NA
1700071M16Rik	0.645779	2.54404	2.87936	0.883542	0.376943	NA
1700073E17Rik	0.179706	0.364046	5.20139	0.06999	0.944202	NA
1700074H08Rik	0.129945	-0.357205	5.20139	-0.0686749	0.945248	NA
1700080O16Rik	0.624823	0	4.11272	0	1	NA
1700081H04Rik	0.106343	0	5.20139	0	1	NA
1700084C01Rik	12.8785	1.11542	0.343828	3.24412	0.00117815	0.00363573
1700084E18Rik	4.72026	-0.542564	0.620121	-0.874932	0.381611	0.509219
1700084J12Rik	0.0477219	0.364074	5.20139	0.0699954	0.944197	NA
1700086L19Rik	0.511649	0.364091	2.91324	0.124978	0.900541	NA
1700086O06Rik	18.2479	-0.0348445	0.329863	-0.105633	0.915873	0.949699
1700088E04Rik	5.2508	-0.912375	0.590477	-1.54515	0.12231	0.205025
1700091H14Rik	0.351283	0	5.20139	0	1	NA
1700092M07Rik	14.276	-0.221462	0.393906	-0.562222	0.573965	0.689927
1700093K21Rik	1.32085	1.68087	1.72072	0.976839	0.328649	NA
1700094D03Rik	118.806	0.476569	0.19668	2.42307	0.0153901	0.0350362
1700094J05Rik	2.33364	-0.911837	1.12818	-0.808235	0.418955	0.546245
1700095A21Rik	8.36681	1.53024	1.22133	1.25293	0.210229	0.317917
1700095J12Rik	2.0309	0.404028	1.2025	0.33599	0.736879	0.825277
1700096J18Rik	2.98275	-0.430379	0.82808	-0.519731	0.603251	0.714911
1700096K18Rik	32.1279	0.048295	0.29164	0.165598	0.868473	0.918601
1700096P03Rik	0.085612	0	5.20139	0	1	NA
1700097N02Rik	307.352	0.0419964	0.26976	0.15568	0.876285	0.923333
1700099I09Rik	0.390689	0.795468	4.56059	0.174422	0.861534	NA
1700100L14Rik	0.468821	0.617762	2.94947	0.209449	0.834098	NA
1700101E01Rik	29.3321	-0.83173	0.318386	-2.61234	0.00899256	0.0219415
1700101I11Rik	0.457494	-1.07858	3.82059	-0.282307	0.777708	NA
1700102H20Rik	6.71596	-0.827393	0.551541	-1.50015	0.133576	0.220233
1700102P08Rik	18.0683	-0.272883	0.341339	-0.79945	0.424029	0.551376
1700104L18Rik	0.117949	0	5.20139	0	1	NA
1700105P06Rik	2.32928	-1.0221	0.884321	-1.15581	0.247761	0.363046
1700106J16Rik	1.05416	-2.33867	1.92455	-1.21518	0.224297	NA
1700108F19Rik	22.0482	0.252786	0.568129	0.444945	0.65636	0.758595
1700108J01Rik	0.944796	0.123135	1.26189	0.0975799	0.922266	NA
1700109G14Rik	0.733685	0	3.0567	0	1	NA
1700109H08Rik	27.8368	0.52804	0.276445	1.91011	0.0561192	0.106467
1700109K24Rik	31.9414	-0.2743	0.276388	-0.992443	0.320981	0.4457
1700110C19Rik	2.15244	0.135312	0.729961	0.185368	0.85294	0.907484
1700110K17Rik	2.55496	-1.68537	0.910302	-1.85144	0.0641066	0.119212
1700111N16Rik	0.201692	0	5.20139	0	1	NA
1700112E06Rik	0.655987	0.727876	1.78033	0.408844	0.682654	NA
1700112J05Rik	0.154333	0	5.20139	0	1	NA
1700112J16Rik	1.28594	0.0799599	1.58039	0.050595	0.959648	NA
1700113A16Rik	63.9115	-0.0547745	0.23139	-0.236719	0.812874	0.879838
1700113B09Rik	0.308544	-0.722619	4.94151	-0.146234	0.883736	NA
1700116B05Rik	0.096654	0.364064	5.20139	0.0699936	0.944199	NA
1700119H24Rik	0.674454	-1.7603	1.77105	-0.993932	0.320256	NA
1700120C14Rik	5.36992	-0.677085	0.584555	-1.15829	0.246745	0.361972
1700120G07Rik	0.510611	1.53957	2.17823	0.7068	0.479691	NA
1700120K04Rik	5.88657	0.0697979	0.56777	0.122933	0.90216	0.94029
1700122C19Rik	0.444084	0.272893	3.83605	0.071139	0.943287	NA
1700122O11Rik	0.0713904	0.364074	5.20139	0.0699954	0.944197	NA
1700123I01Rik	15.8174	-0.0742632	0.630389	-0.117806	0.906222	0.942868
1700123J17Rik	3.13883	-0.743104	0.806582	-0.921299	0.356894	0.48349
1700123M08Rik	3.66611	1.07889	0.791077	1.36383	0.172622	0.271298
1700123O12Rik	0.0450182	0	5.20139	0	1	NA
1700123O20Rik	394.64	0.175862	0.118731	1.48118	0.138559	0.226742
1700124L16Rik	3.03501	-0.948787	0.803021	-1.18152	0.237395	0.350927
1700125G02Rik	0.129825	0.364063	5.20139	0.0699934	0.944199	NA
1700125G22Rik	0.650264	-0.236745	2.07397	-0.114151	0.909118	NA
1700125H03Rik	0.996917	1.81461	1.79444	1.01124	0.3119	NA
1700125H20Rik	3.0062	-0.913488	0.900721	-1.01417	0.3105	0.434266
1810007D17Rik	0.0419853	0.908714	5.19101	0.175056	0.861036	NA
1810009A15Rik	16.4077	-0.0755568	0.357638	-0.211267	0.832679	0.893247
1810010D01Rik	2.36452	-1.3004	1.0647	-1.22137	0.221944	0.332302
1810010H24Rik	17.2368	0.300746	0.41704	0.721145	0.47082	0.597047
1810011O10Rik	32.5298	-0.887838	0.793882	-1.11835	0.263418	0.380653
1810012K16Rik	0.65973	1.58744	1.78713	0.888262	0.3744	NA
1810013A23Rik	2.0186	-1.2124	1.15056	-1.05375	0.291997	0.41382
1810013L24Rik	1124.84	0.124549	0.0886483	1.40498	0.160027	0.255334
1810014B01Rik	40.0131	0.783544	0.27212	2.8794	0.0039843	0.0107522
1810019D21Rik	22.8571	-0.725004	0.342453	-2.11709	0.0342521	0.0697933
1810020O05Rik	4.77652	0.265022	0.777542	0.340846	0.73322	0.822192
1810021B22Rik	2.99257	-0.572786	1.15418	-0.496271	0.619703	0.729365
1810022K09Rik	811.795	1.15999	0.165176	7.02276	2.17533e-12	4.53084e-11
1810024B03Rik	17.5243	-0.33275	0.395648	-0.841026	0.400333	0.52809
1810026B05Rik	323.587	0.22607	0.116785	1.93579	0.0528934	0.10119
1810026J23Rik	739.731	-0.0856206	0.0976801	-0.876541	0.380736	0.508444
1810030O07Rik	642.493	0.323394	0.148685	2.17502	0.0296285	0.0615184
1810032O08Rik	511.092	-0.277434	0.117126	-2.36869	0.0178514	0.0397998
1810034E14Rik	9.7084	0.213686	0.47569	0.449213	0.653278	0.756401
1810037I17Rik	966.576	-0.731244	0.0908286	-8.05082	8.22417e-16	3.06488e-14
1810041H14Rik	3.38975	-0.209958	0.716295	-0.293116	0.769433	0.848567
1810041L15Rik	8.58051	-0.284478	0.908186	-0.313237	0.754101	0.837101
1810043G02Rik	182.534	-0.33994	0.145926	-2.32953	0.0198309	0.0436048
1810043H04Rik	180.049	-0.932575	0.166839	-5.58966	2.27514e-08	2.10201e-07
1810044D09Rik	19.1216	-0.408281	0.426471	-0.957346	0.338393	0.464215
1810055G02Rik	776.494	-0.130305	0.10542	-1.23606	0.216437	0.325527
1810058I24Rik	804.256	-0.300169	0.113067	-2.65479	0.00793576	0.0196527
1810062G17Rik	1.58014	2.27208	1.69982	1.33666	0.181333	0.282256
1810062O18Rik	5.81743	0.852853	0.688079	1.23947	0.215171	0.324063
1810063I02Rik	1.64016	-0.482222	1.10246	-0.437404	0.661818	0.763576
1810064F22Rik	0.0419853	0.908714	5.19101	0.175056	0.861036	NA
1810065E05Rik	0.054323	0	5.20139	0	1	NA
2010001A14Rik	25.3482	-0.480725	0.422874	-1.1368	0.25562	0.371614
2010001E11Rik	0.11856	0	5.20139	0	1	NA
2010003K11Rik	0.206248	0.802777	4.56192	0.175974	0.860315	NA
2010005H15Rik	0.196898	0.364043	5.20139	0.0699895	0.944202	NA
2010009K17Rik	1.45346	-0.220894	1.4766	-0.149596	0.881083	0.926456
2010010A06Rik	4.7189	-0.594764	0.614207	-0.968344	0.332872	0.458392
2010012O05Rik	58.3418	-0.0359467	0.207705	-0.173066	0.862599	0.914483
2010016I18Rik	0.0925724	0	5.20139	0	1	NA
2010106C02Rik	0.286122	-2.58844	4.07941	-0.634513	0.525746	NA
2010107E04Rik	825.274	0.231172	0.1494	1.54734	0.121782	0.204376
2010107G12Rik	27.4771	0.448266	0.40619	1.10359	0.269772	0.388016
2010107G23Rik	99.5201	0.0849552	0.15898	0.534377	0.593081	0.706435
2010109A12Rik	0.936807	-2.66922	1.55083	-1.72116	0.0852218	NA
2010111I01Rik	433.591	-0.508592	0.106436	-4.77838	1.76715e-06	1.09351e-05
2010204K13Rik	123.707	0.65199	0.188018	3.4677	0.000524924	0.00177911
2010300C02Rik	17.6328	-0.25597	0.417419	-0.613221	0.53973	0.660401
2010308F09Rik	0.513039	-1.07857	3.28755	-0.328078	0.742853	NA
2010310C07Rik	0.526753	3.03644	2.70699	1.1217	0.26199	NA
2010315B03Rik	33.853	1.05021	0.298294	3.52072	0.000430371	0.00149367
2010320M18Rik	95.5512	-0.537835	0.165868	-3.24254	0.00118468	0.00365383
2200002D01Rik	44.4	-0.784855	0.318827	-2.4617	0.0138282	0.0319663
2200002J24Rik	0.273446	0.364086	3.5804	0.101689	0.919004	NA
2210010C04Rik	0.67505	-0.16991	1.71048	-0.0993347	0.920873	NA
2210011C24Rik	101.287	-0.842408	0.340462	-2.47431	0.0133493	0.0310146
2210013O21Rik	168.486	-0.199546	0.179232	-1.11334	0.265563	0.382987
2210015D19Rik	79.5255	0.295796	0.156759	1.88694	0.0591679	0.111462
2210016F16Rik	429.097	0.0452592	0.115682	0.391239	0.69562	0.791894
2210016L21Rik	795.587	-0.133463	0.0865031	-1.54286	0.122864	0.205693
2210018M11Rik	1205.32	0.459679	0.0672981	6.83049	8.46241e-12	1.59834e-10
2210019I11Rik	0.180197	0.364061	5.20139	0.0699929	0.944199	NA
2210039B01Rik	1.33776	0.210256	1.45666	0.144341	0.885231	NA
2210404E10Rik	0.749869	-0.851506	1.49401	-0.569948	0.568713	NA
2210404O09Rik	98.6298	0.242987	0.256876	0.945928	0.344185	0.470259
2210406O10Rik	2.54659	0.47408	0.895528	0.529386	0.596538	0.709181
2210408F21Rik	2.7149	1.33064	1.17748	1.13008	0.258441	0.374896
2210408I21Rik	60.6217	0.795735	0.220278	3.61242	0.000303352	0.00109253
2210409E12Rik	627.24	-0.57896	0.212326	-2.72675	0.00639611	0.0162814
2210416O15Rik	3.14133	-2.58623	1.28621	-2.01074	0.0443532	0.0872214
2210417A02Rik	6.76619	0.025388	0.757975	0.0334945	0.97328	0.988868
2210420H20Rik	1.10658	-0.802481	1.48016	-0.542157	0.58771	NA
2300002M23Rik	21.2217	-4.2516	1.57434	-2.70056	0.00692231	0.0174459
2300003K06Rik	0.933536	-0.474407	2.27955	-0.208114	0.83514	NA
2300005B03Rik	0.171254	0	5.20139	0	1	NA
2300009A05Rik	41.0051	-0.225576	0.322047	-0.700444	0.48365	0.609297
2310001H17Rik	2.22072	0.0674076	0.984228	0.0684879	0.945397	0.970925
2310001K24Rik	0.0969886	0	5.20139	0	1	NA
2310002D06Rik	0.309946	0	3.54251	0	1	NA
2310002F09Rik	1.85306	0.406402	1.29113	0.314764	0.752941	0.836511
2310005E17Rik	0.324228	-1.07857	3.48267	-0.309697	0.756792	NA
2310007B03Rik	2.53135	-1.815	2.09896	-0.864714	0.387196	0.515176
2310008N11Rik	0.245156	0.364075	4.28001	0.0850641	0.93221	NA
2310009A05Rik	80.0858	-0.490414	0.161216	-3.04197	0.00235034	0.00671105
2310009B15Rik	93.882	-0.816096	0.190259	-4.28939	1.79166e-05	8.73034e-05
2310010G23Rik	22.6973	1.06186	0.354721	2.99352	0.0027578	0.00772715
2310010J17Rik	14.1811	-0.637941	0.491839	-1.29705	0.194614	0.298717
2310011J03Rik	434.706	-0.537271	0.0928038	-5.78932	7.06702e-09	7.25964e-08
2310015A10Rik	82.2069	-0.0877553	0.209717	-0.418446	0.675621	0.775518
2310015D24Rik	0.150315	0	5.20139	0	1	NA
2310022A10Rik	1338.22	-0.315847	0.071913	-4.39206	1.1228e-05	5.73006e-05
2310022B05Rik	796.472	-0.779767	0.119177	-6.54292	6.033e-11	9.69772e-10
2310030A07Rik	0.52938	-0.367528	1.98722	-0.184946	0.853271	NA
2310030G06Rik	80.2355	0.208688	0.171472	1.21704	0.223591	0.3342
2310033P09Rik	481.281	-0.299537	0.102842	-2.91259	0.00358448	0.00978448
2310034G01Rik	5.68187	-0.713285	0.607792	-1.17357	0.240568	0.354663
2310034O05Rik	0.105498	0	5.20139	0	1	NA
2310035C23Rik	859.83	0.16332	0.0783037	2.08572	0.0370038	0.0746045
2310036O22Rik	2726.11	-0.382175	0.118142	-3.23488	0.00121695	0.00373856
2310039H08Rik	117.59	-0.440693	0.230573	-1.91129	0.0559671	0.106227
2310039L15Rik	3.09636	-0.856819	0.870114	-0.98472	0.324762	0.449822
2310040G24Rik	18.3241	-0.0649169	0.440616	-0.147332	0.88287	0.927513
2310043L19Rik	0.236788	0	5.1689	0	1	NA
2310045N01Rik	404.005	-0.293168	0.100392	-2.92024	0.00349763	0.00956804
2310047M10Rik	151.008	-0.822514	0.181475	-4.53239	5.83204e-06	3.20338e-05
2310057M21Rik	299.082	-0.15733	0.0837185	-1.87927	0.060207	0.113112
2310061I04Rik	651.396	0.0655372	0.105219	0.622865	0.533373	0.654403
2310067B10Rik	1199.43	-0.513867	0.12605	-4.07668	4.56831e-05	0.000201995
2310068J16Rik	16.1807	-0.203948	0.383209	-0.532211	0.59458	0.707511
2310069B03Rik	3.74011	-0.425996	0.783097	-0.543989	0.586449	0.700746
2310069G16Rik	0.443842	1.53612	3.07812	0.499045	0.617748	NA
2310081J21Rik	0.13774	0	5.20139	0	1	NA
2400006E01Rik	107.089	0.383866	0.15802	2.42923	0.015131	0.0345504
2410002F23Rik	1997.37	-0.371388	0.0653788	-5.68055	1.3426e-08	1.29891e-07
2410003L11Rik	338.554	0.237194	0.137619	1.72355	0.0847884	0.151219
2410004B18Rik	424.887	-0.103417	0.112013	-0.923258	0.355873	0.482449
2410004I01Rik	1.91726	1.34313	1.52947	0.878164	0.379855	0.507521
2410004P03Rik	11.2556	0.0442471	0.46285	0.0955971	0.923841	0.956112
2410006H16Rik	1987.34	-0.3921	0.135464	-2.8945	0.00379759	0.0103019
2410012E07Rik	0.779931	-3.38288	1.70579	-1.98317	0.0473481	NA
2410015M20Rik	695.949	-0.219975	0.0906701	-2.4261	0.0152621	0.0347734
2410016O06Rik	534.365	-0.304502	0.112225	-2.71331	0.00666153	0.0168757
2410017I17Rik	221.023	-1.32815	0.175236	-7.57917	3.47778e-14	1.01411e-12
2410018L13Rik	81.6224	-0.0226956	0.26642	-0.0851874	0.932112	0.961439
2410021H03Rik	40.7678	-0.991852	0.254097	-3.90344	9.48363e-05	0.000387481
2410089E03Rik	1399.4	0.0694351	0.0565572	1.2277	0.219561	0.32942
2410124H12Rik	9.67216	-0.199389	0.468651	-0.425454	0.670506	0.771084
2410127L17Rik	679.934	0.0598982	0.195538	0.306325	0.759357	0.84097
2410131K14Rik	379.095	-0.294045	0.137116	-2.1445	0.031993	0.0657462
2410137M14Rik	282.143	-1.35262	0.138579	-9.76059	1.6619e-22	1.5261e-20
2410141K09Rik	327.544	0.802363	0.236372	3.39449	0.000687561	0.00226431
2500002B13Rik	177.722	0.0742821	0.153024	0.485429	0.627372	0.735785
2500004C02Rik	41.5618	-0.0060375	0.245719	-0.0245708	0.980397	0.994276
2510002D24Rik	224.114	-0.343515	0.131537	-2.61155	0.00901334	0.0219801
2510003B16Rik	5.01003	0.71829	0.6329	1.13492	0.256409	0.372468
2510009E07Rik	213.844	0.21334	0.144574	1.47564	0.140039	0.228734
2510039O18Rik	1599.59	-0.793215	0.127625	-6.21518	5.1266e-10	6.75191e-09
2610001J05Rik	228.552	0.321256	0.132653	2.42178	0.0154448	0.0351463
2610002M06Rik	103.933	0.861365	0.215895	3.98975	6.61429e-05	0.000281743
2610005L07Rik	346.16	0.0249593	0.22822	0.109365	0.912913	0.947619
2610008E11Rik	184.114	0.673438	0.172395	3.90636	9.36975e-05	0.000383394
2610015P09Rik	247.616	0.472986	0.108036	4.37806	1.19739e-05	6.08063e-05
2610016A17Rik	0.316833	-2.83923	4.12985	-0.68749	0.491774	NA
2610020C07Rik	41.3494	0.556118	0.258791	2.1489	0.0316421	0.0651459
2610020H08Rik	151.822	0.340099	0.193847	1.75447	0.0793504	0.142829
2610027K06Rik	3.09449	-0.247841	0.784555	-0.3159	0.752079	0.835973
2610028E06Rik	2.17788	-0.178177	1.17837	-0.151207	0.879813	0.925705
2610028H24Rik	2.13978	-2.44545	1.03605	-2.36035	0.0182577	0.0405914
2610035D17Rik	26.55	-1.61931	0.32294	-5.01429	5.32307e-07	3.69106e-06
2610035F20Rik	138.14	-0.2524	0.200246	-1.26045	0.207507	0.314809
2610037D02Rik	64.5729	0.947902	0.246579	3.84422	0.000120939	0.000482622
2610042L04Rik	4.52709	0.511283	0.856145	0.597192	0.550379	0.66973
2610044O15Rik8	93.218	0.836619	0.206747	4.04658	5.19712e-05	0.000226366
2610100L16Rik	0.231711	0.234299	3.76805	0.0621805	0.950419	NA
2610203C22Rik	3.31862	0.0605012	0.808339	0.0748464	0.940337	0.967461
2610206C17Rik	22.1713	-0.655073	0.373829	-1.75233	0.0797168	0.143411
2610301B20Rik	218.334	0.24415	0.163158	1.4964	0.134549	0.221508
2610305D13Rik	1790.08	1.64683	0.224423	7.33805	2.16725e-13	5.49952e-12
2610306M01Rik	26.1456	-0.190405	0.283341	-0.671999	0.501584	0.626123
2610307P16Rik	5.58713	2.35894	0.704833	3.34681	0.000817478	0.00263985
2610316D01Rik	0.272308	2.43867	4.19461	0.581381	0.560983	NA
2610318N02Rik	1130.47	0.151227	0.080869	1.87003	0.0614796	0.115022
2610507B11Rik	6784.8	0.317285	0.0598076	5.30509	1.12617e-07	9.05129e-07
2610507I01Rik	43.4008	0.0585941	0.414041	0.141518	0.887461	0.930924
2610524H06Rik	236.119	-0.0166891	0.114077	-0.146297	0.883687	0.928136
2610528A11Rik	2.85851	-1.08175	1.56593	-0.690801	0.489691	0.615041
2610528J11Rik	30.0785	2.0474	0.371384	5.5129	3.52979e-08	3.12732e-07
2700029M09Rik	594.736	0.466663	0.119544	3.90371	9.47292e-05	0.000387139
2700038G22Rik	122.092	0.273185	0.168843	1.61798	0.105666	0.181772
2700046A07Rik	1.86659	-4.92317	1.4661	-3.358	0.000785096	0.00255164
2700046G09Rik	8.66722	-0.195463	0.502267	-0.389161	0.697157	0.793172
2700049A03Rik	849.324	0.354467	0.0806098	4.39732	1.09596e-05	5.61875e-05
2700054A10Rik	13.496	-0.455504	0.443886	-1.02617	0.304811	0.427966
2700060E02Rik	2916.26	0.453818	0.117347	3.8673	0.000110046	0.000442983
2700062C07Rik	193.888	0.456122	0.12491	3.65161	0.000260602	0.000953226
2700069I18Rik	0.75315	0	2.70356	0	1	NA
2700070H01Rik	0.508937	0	3.71124	0	1	NA
2700081O15Rik	1070.44	-0.534588	0.102134	-5.23417	1.65725e-07	1.27642e-06
2700094K13Rik	2502.9	-0.861425	0.123687	-6.96457	3.29397e-12	6.61221e-11
2700097O09Rik	305.633	0.472621	0.141432	3.34169	0.000832692	0.00268168
2700099C18Rik	256.117	0.428206	0.138212	3.09818	0.00194715	0.00568681
2810001G20Rik	49.5611	0.0383182	0.211821	0.180899	0.856447	0.91019
2810002D19Rik	53.6708	0.564727	0.281212	2.00819	0.0446229	0.0876686
2810004N23Rik	1375.65	0.0289737	0.111214	0.260522	0.794461	0.867306
2810006K23Rik	276.529	-0.0646041	0.0857808	-0.75313	0.451372	0.578387
2810013P06Rik	100.649	-0.178544	0.14159	-1.26099	0.207312	0.314592
2810021J22Rik	225.329	0.359591	0.117515	3.05997	0.00221359	0.00636872
2810025M15Rik	873.176	0.110995	0.122676	0.904785	0.36558	0.492726
2810029C07Rik	12.514	-0.201813	0.369172	-0.546663	0.58461	0.699252
2810032G03Rik	0.539815	0.220525	2.31125	0.0954138	0.923986	NA
2810047C21Rik1	2.59062	1.2104	1.6965	0.713468	0.475556	0.601789
2810403A07Rik	1708.65	0.205462	0.0837996	2.45182	0.0142135	0.0327297
2810403D21Rik	9.4946	1.74879	0.536049	3.26237	0.00110484	0.00343116
2810405F15Rik	0.491301	-1.6714	2.12147	-0.78785	0.430785	NA
2810408A11Rik	109.669	-0.343833	0.185133	-1.85722	0.0632797	0.117846
2810408I11Rik	62.9808	0.0451591	0.190516	0.237036	0.812629	0.879744
2810410L24Rik	22.0772	-2.1008	0.353518	-5.94257	2.80595e-09	3.0968e-08
2810417H13Rik	605.698	1.13967	0.171469	6.64652	3.00107e-11	5.14235e-10
2810428I15Rik	746.063	-0.59899	0.134725	-4.44603	8.74713e-06	4.58631e-05
2810429I04Rik	50.6252	0.75678	0.204985	3.69188	0.000222604	0.000830506
2810433D01Rik	2.27187	1.93004	1.41926	1.35989	0.173863	0.272801
2810442N19Rik	0.391078	0	4.02553	0	1	NA
2810454H06Rik	7.05989	-0.290233	0.526025	-0.551748	0.581121	0.696131
2810459M11Rik	2.80511	0.90012	1.41345	0.636827	0.524238	0.646603
2810468N07Rik	6.40824	0.771991	0.69499	1.11079	0.266657	0.384365
2810474O19Rik	2065.39	0.768645	0.118993	6.45959	1.04984e-10	1.58775e-09
2900005J15Rik	5.50902	-2.40927	0.670627	-3.59256	0.000327441	0.0011684
2900008C10Rik	1.92694	1.633	1.16349	1.40354	0.160457	0.255929
2900009J06Rik	2.51563	0.745607	0.89754	0.830723	0.40613	0.533831
2900011O08Rik	308.847	-0.20072	0.202485	-0.991281	0.321548	0.446338
2900026A02Rik	501.797	-0.561246	0.10207	-5.49863	3.8276e-08	3.36073e-07
2900041M22Rik	31.1032	-0.308124	0.3604	-0.85495	0.392579	0.520422
2900052N01Rik	0.4142	0.364098	2.66177	0.136788	0.891198	NA
2900055J20Rik	0.857504	-0.538838	1.54636	-0.348456	0.727497	NA
2900057B20Rik	0.289415	-2.0371	4.94782	-0.411717	0.680547	NA
2900060B14Rik	2.88026	1.25758	0.935413	1.34441	0.178815	0.27907
2900076A07Rik	42.4931	-0.640972	0.228577	-2.80419	0.00504429	0.0132451
2900092D14Rik	0.636364	-2.88507	2.09554	-1.37676	0.168585	NA
2900097C17Rik	1479.41	0.501314	0.081928	6.11895	9.41913e-10	1.16832e-08
3000002C10Rik	24.6302	0.307065	0.284764	1.07831	0.280894	0.401198
3010001F23Rik	5.75914	-0.292692	0.621742	-0.470762	0.637811	0.744404
3010026O09Rik	202.15	0.080522	0.158368	0.508449	0.611139	0.721584
3100003L05Rik	0.0530474	0	5.20139	0	1	NA
3110001I22Rik	121.962	0.380886	0.164724	2.31227	0.020763	0.0453961
3110002H16Rik	862.031	-0.16887	0.375907	-0.449233	0.653264	0.756401
3110009E18Rik	48.464	0.639946	0.257505	2.48518	0.0129486	0.030202
3110021A11Rik	6.42329	-0.395544	0.518944	-0.762209	0.445936	0.573277
3110021N24Rik	49.3278	-0.148076	0.231849	-0.638674	0.523035	0.645758
3110035E14Rik	0.0852505	0.364074	5.20139	0.0699954	0.944197	NA
3110039I08Rik	52.7887	-0.387435	0.448898	-0.863081	0.388093	0.516122
3110039M20Rik	0.106095	0	5.20139	0	1	NA
3110040N11Rik	167.027	-0.116388	0.130341	-0.892948	0.371885	0.499564
3110043O21Rik	232.684	0.496198	0.150211	3.30335	0.000955387	0.0030264
3110045C21Rik	3.65069	1.59337	0.975348	1.63364	0.102334	0.177187
3110052M02Rik	45.6344	0.334285	0.265397	1.25957	0.207825	0.315112
3110056K07Rik	58.082	0.0861779	0.216349	0.398328	0.690388	0.787573
3110057O12Rik	44.0214	0.429352	0.229661	1.8695	0.0615531	0.115146
3110062M04Rik	44.4654	-0.937957	0.236952	-3.95843	7.54448e-05	0.000316818
3110070M22Rik	2.04788	-0.292322	1.04746	-0.279076	0.780186	0.8556
3110079O15Rik	0.737037	2.20195	2.81029	0.78353	0.433316	NA
3110082I17Rik	645.308	-0.104073	0.117294	-0.887284	0.374926	0.502593
3110082J24Rik	0.306303	0.364065	4.15877	0.0875414	0.930241	NA
3200001D21Rik	7.21311	0.0927517	0.587712	0.157818	0.8746	0.922323
3300002I08Rik	16.0358	-0.114187	0.347448	-0.328646	0.742424	0.829289
3300002P13Rik	2.7649	0.877176	1.57032	0.558598	0.576436	0.692214
3300005D01Rik	4.46577	1.21243	1.10324	1.09898	0.271778	0.390391
3425401B19Rik	0.658372	2.20603	2.59629	0.849685	0.3955	NA
3632451O06Rik	180.15	0.212455	0.16897	1.25735	0.208626	0.316009
3632454L22Rik	0.820312	0.614728	2.41628	0.254411	0.799178	NA
3830403N18Rik	0.245907	0	5.175	0	1	NA
3830406C13Rik	59.7989	0.54775	0.25944	2.11128	0.0347485	0.070624
3830408C21Rik	14.8329	-0.551616	0.394115	-1.39963	0.161623	0.257341
3830417A13Rik	11.5437	-0.168347	1.4324	-0.117528	0.906442	0.943032
3830432H09Rik	3.95759	1.07075	0.720262	1.48661	0.137118	0.224979
3930402G23Rik	1.64139	0.584886	1.22978	0.475603	0.634357	0.74177
4430402I18Rik	2.25959	-0.71329	1.0032	-0.711015	0.477075	0.60323
4631405J19Rik	1.03355	0.13323	1.62639	0.0819173	0.934712	NA
4632404H12Rik	40.2853	-0.00315789	0.216336	-0.0145972	0.988354	0.999357
4632415L05Rik	150.13	0.215264	0.109218	1.97097	0.0487275	0.0944048
4632427E13Rik	9.79796	-0.551926	0.426287	-1.29473	0.195414	0.299593
4632428C04Rik	11.6911	-0.828659	0.382056	-2.16895	0.0300866	0.0623218
4632428N05Rik	15.1912	0.83233	0.615835	1.35155	0.17652	0.276162
4732416N19Rik	1.18754	-0.975763	1.18938	-0.820396	0.411991	NA
4732456N10Rik	0.331932	0	5.20139	0	1	NA
4732471J01Rik	27.5741	0.142274	0.318144	0.447199	0.654732	0.757583
4732490B19Rik	0.4137	-1.22212	3.48134	-0.351049	0.725552	NA
4732491K20Rik	6.69215	-0.712614	0.645099	-1.10466	0.269308	0.387479
4831440E17Rik	12.9819	-0.492014	0.369633	-1.33109	0.18316	0.284621
4833412C05Rik	4.01603	-1.09053	1.63816	-0.665704	0.5056	0.630143
4833415N18Rik	0.707701	-1.78205	1.99071	-0.895183	0.370689	NA
4833417C18Rik	32.5676	0.510163	0.279492	1.82532	0.0679525	0.125104
4833418N02Rik	5.05903	-0.423045	0.774561	-0.546174	0.584946	0.699553
4833419F23Rik	1.56382	-1.613	1.57118	-1.02662	0.304601	0.427744
4833420G17Rik	664.754	0.312393	0.0948248	3.29442	0.000986254	0.00310759
4833422C13Rik	1.22545	-0.245925	1.81142	-0.135764	0.892008	NA
4833422M21Rik	0.53752	2.79692	2.41188	1.15964	0.246194	NA
4833427F10Rik	0.199832	0	5.20139	0	1	NA
4833427G06Rik	3.71472	-1.07858	1.67029	-0.645742	0.518446	0.641535
4833428L15Rik	0.37916	-2.15034	3.37434	-0.637261	0.523955	NA
4833439L19Rik	1671.52	0.160282	0.0490234	3.2695	0.00107737	0.00335966
4921504A21Rik	1.6766	2.6867	1.58826	1.6916	0.0907213	0.160072
4921506M07Rik	0.766365	-0.357226	2.19787	-0.162533	0.870886	NA
4921507L20Rik	16.3494	0.263555	0.35316	0.746277	0.4555	0.582509
4921507P07Rik	6.97895	1.52107	0.726209	2.09454	0.0362119	0.0731677
4921509C19Rik	0.573214	-2.01101	2.10896	-0.953554	0.340309	NA
4921511C10Rik	1.20405	0.351143	1.46667	0.239415	0.810784	NA
4921511I17Rik	0.357702	-0.548824	2.63049	-0.208639	0.83473	NA
4921513I03Rik	0.0918886	1.53995	5.1765	0.297488	0.766094	NA
4921517D22Rik	0.719868	0.416785	3.04072	0.137068	0.890977	NA
4921524J17Rik	290.894	0.18753	0.135007	1.38904	0.164819	0.261499
4921525O09Rik	6.26627	0.36411	1.64208	0.221737	0.824519	0.888161
4921529L05Rik	0.110246	0.364064	5.20139	0.0699935	0.944199	NA
4921531C22Rik	10.6753	0.132142	0.457015	0.289143	0.772472	0.850533
4921533I20Rik	0.1035	0	5.20139	0	1	NA
4921534H16Rik	0.0847159	-1.07854	5.20139	-0.207356	0.835732	NA
4921536K21Rik	16.249	0.030943	0.464774	0.0665764	0.946919	0.972067
4921539E11Rik	0.351231	-1.83069	3.45787	-0.529428	0.596509	NA
4922502N22Rik	0.0902848	0.364074	5.20139	0.0699954	0.944197	NA
4930402F06Rik	0.209967	0	5.20139	0	1	NA
4930402H24Rik	311.939	-0.23871	0.165567	-1.44177	0.149366	0.241476
4930404I05Rik	21.5303	0.0284872	0.316041	0.0901375	0.928178	0.958631
4930404N11Rik	300.775	-1.25069	0.164697	-7.5939	3.10418e-14	9.13178e-13
4930405A21Rik	6.81778	-0.0876866	0.584848	-0.14993	0.880819	0.926295
4930405J17Rik	2.1971	0.686148	1.20016	0.571714	0.567516	0.684073
4930405O22Rik	0.964935	0.500706	1.65822	0.301954	0.762687	NA
4930407I10Rik	0.159992	-0.26766	5.18406	-0.0516314	0.958822	NA
4930412C18Rik	0.774531	2.16641	1.76385	1.22823	0.219361	NA
4930412O13Rik	0.267096	0.238705	3.17799	0.0751121	0.940125	NA
4930413F20Rik	0.217614	-2.26113	5.17436	-0.436987	0.662121	NA
4930413G21Rik	352.725	-0.383459	0.128883	-2.97526	0.00292741	0.0081447
4930414N06Rik	3.15169	0.512933	1.0779	0.475863	0.634172	0.741615
4930415F15Rik	0.307156	-0.0816412	4.15176	-0.0196642	0.984311	NA
4930415O20Rik	1.73205	3.86115	1.73808	2.2215	0.0263171	0.0555591
4930417O13Rik	0.15648	-1.07854	5.20139	-0.207357	0.835731	NA
4930417O22Rik	0.24532	0	5.20139	0	1	NA
4930425L21Rik	0.406915	-1.81496	4.0265	-0.450754	0.652167	NA
4930425O10Rik	0.223033	-1.07856	4.39268	-0.245536	0.806041	NA
4930426D05Rik	0.413169	1.67078	3.39803	0.49169	0.622938	NA
4930426L09Rik	1.05906	1.08582	1.72455	0.629628	0.528938	NA
4930427A07Rik	860.079	-0.42842	0.10138	-4.22589	2.37997e-05	0.000112571
4930428G15Rik	0.18786	-1.07857	5.20139	-0.207361	0.835728	NA
4930428O21Rik	0.0648959	0	5.20139	0	1	NA
4930429B21Rik	44.4091	-0.725527	0.280833	-2.58348	0.00978078	0.02362
4930429F11Rik	0.0463171	0.991087	5.18876	0.191007	0.84852	NA
4930429F24Rik	0.314198	0.364074	3.64212	0.099962	0.920374	NA
4930430F08Rik	158.283	0.455124	0.115544	3.93896	8.18368e-05	0.000340137
4930430J02Rik	0.540853	-2.40119	2.79243	-0.859893	0.389848	NA
4930431P03Rik	0.121409	-1.07854	5.20139	-0.207357	0.835731	NA
4930432K21Rik	62.5182	-0.288056	0.271915	-1.05936	0.289435	0.411358
4930433N12Rik	3.10884	1.45431	0.940778	1.54586	0.122138	0.204828
4930435E12Rik	0.401114	3.38995	3.12524	1.0847	0.278054	NA
4930441H08Rik	0.161959	1.53993	5.1765	0.297485	0.766097	NA
4930442L01Rik	0.156445	-0.549642	5.18604	-0.105985	0.915594	NA
4930443O20Rik	2.51364	1.52552	0.94623	1.6122	0.106917	0.183601
4930444F02Rik	0.251237	0	5.20139	0	1	NA
4930444G20Rik	3.91074	0.886926	0.851332	1.04181	0.2975	0.420078
4930444M15Rik	85.3286	-0.576041	0.275508	-2.09083	0.036543	0.073747
4930444P10Rik	0.531224	0.364107	2.20618	0.16504	0.868912	NA
4930445N18Rik	0.63713	1.92301	1.91131	1.00612	0.314357	NA
4930447C04Rik	84.7708	1.86367	0.359685	5.18138	2.20253e-07	1.65125e-06
4930447F24Rik	3.05452	1.08614	1.388	0.782518	0.43391	0.561422
4930447K03Rik	3.85022	-1.50077	0.8704	-1.72423	0.0846672	0.151025
4930447M23Rik	0.229627	0	5.20139	0	1	NA
4930447N08Rik	0.203453	-1.82408	4.52089	-0.403478	0.686597	NA
4930449E01Rik	0.145556	0.364064	5.20139	0.0699935	0.944199	NA
4930451G09Rik	13.0475	0.327432	0.334525	0.978797	0.32768	0.452846
4930451I11Rik	0.115687	-1.07855	5.20139	-0.207358	0.83573	NA
4930452A19Rik	0.170626	0	5.20139	0	1	NA
4930452B06Rik	147.674	0.600511	0.165236	3.63425	0.000278787	0.00101261
4930453H23Rik	2.53249	0.899274	0.958195	0.938509	0.347983	0.474303
4930453N24Rik	653.566	0.566296	0.139158	4.06945	4.71239e-05	0.000207813
4930455B14Rik	0.239541	0.911535	4.42836	0.20584	0.836916	NA
4930455C13Rik	16.3195	-0.357248	0.336129	-1.06283	0.28786	0.409353
4930455G09Rik	5.19098	0.236589	0.713353	0.331658	0.740148	0.827414
4930455J16Rik	0.054323	0	5.20139	0	1	NA
4930456L15Rik	0.258754	-1.07858	5.14821	-0.209506	0.834053	NA
4930461G14Rik	108.067	0.614311	0.284372	2.16024	0.0307541	0.0635064
4930463O16Rik	0.354611	-1.07857	3.93838	-0.27386	0.784192	NA
4930465K10Rik	15.0964	-0.406314	0.414944	-0.979202	0.32748	0.452644
4930467D21Rik	1.02222	-1.32515	1.78992	-0.740341	0.459093	NA
4930467K11Rik	1.71286	0.612574	1.36724	0.448036	0.654127	0.75712
4930469G21Rik	7.19028	2.35351	0.523532	4.49544	6.9427e-06	3.73566e-05
4930471C04Rik	0.135046	-1.07854	5.20139	-0.207357	0.835731	NA
4930471M09Rik	0.49573	1.26605	2.66527	0.475017	0.634775	NA
4930473A02Rik	4.69626	1.06326	0.888983	1.19604	0.231682	0.343994
4930474H20Rik	0.104923	1.36774	5.17988	0.264049	0.791742	NA
4930474N05Rik	0.0751453	-1.07853	5.20139	-0.207355	0.835733	NA
4930477N07Rik	0.381494	0	5.20139	0	1	NA
4930478L05Rik	4.52343	-0.629566	0.723941	-0.869637	0.384499	0.512244
4930479D17Rik	1.30491	-1.26926	1.33262	-0.952455	0.340866	NA
4930480G23Rik	0.110878	1.09924	5.18598	0.211964	0.832135	NA
4930480K23Rik	29.1956	0.634702	0.300934	2.10911	0.0349354	0.0709507
4930481A15Rik	3.60587	-2.20331	0.887338	-2.48306	0.0130259	0.0303481
4930483J18Rik	0.631258	-0.347744	2.25023	-0.154537	0.877186	NA
4930483K19Rik	6.58577	-0.381299	0.575322	-0.662758	0.507485	0.631876
4930483O08Rik	0.145661	0.364064	5.20139	0.0699936	0.944199	NA
4930486F22Rik	0.2183	-1.07856	4.416	-0.24424	0.807045	NA
4930486I03Rik	0.167453	0	5.20139	0	1	NA
4930486L24Rik	9.90759	0.20614	0.576153	0.357787	0.720503	0.811511
4930487H11Rik	11.2835	0.978592	0.456193	2.14513	0.0319428	0.0656674
4930488L21Rik	0.332857	2.0544	3.99069	0.514799	0.606693	NA
4930500F04Rik	0.0727475	0	5.20139	0	1	NA
4930502E09Rik	2.72484	-0.986035	0.912099	-1.08106	0.27967	0.399896
4930502E18Rik	25.8529	0.0893084	0.435715	0.20497	0.837596	0.896735
4930503B20Rik	0.477173	-0.35724	3.81714	-0.0935883	0.925436	NA
4930503E14Rik	2.75747	1.11473	1.2394	0.899412	0.368433	0.495768
4930503L19Rik	446.789	0.517178	0.122063	4.23697	2.2656e-05	0.000107744
4930505A04Rik	0.141659	-1.00284	5.19948	-0.192874	0.847058	NA
4930506A18Rik	0.0498878	0.364074	5.20139	0.0699954	0.944197	NA
4930506C21Rik	9.14285	-0.769649	0.546707	-1.40779	0.159193	0.254247
4930507D05Rik	13.2226	-0.501026	0.409609	-1.22318	0.221261	0.331493
4930509E16Rik	7.45948	0.212829	0.648631	0.32812	0.742821	0.829566
4930511A02Rik	0.0463171	0.991087	5.18876	0.191007	0.84852	NA
4930511A08Rik	0.611161	0.471595	2.00697	0.234978	0.814226	NA
4930511E03Rik	0.190964	-1.77014	4.61373	-0.383668	0.701224	NA
4930511M06Rik	0.471671	0.860244	2.43546	0.353217	0.723926	NA
4930512B01Rik	5.81985	1.29604	0.769207	1.68491	0.0920065	0.162008
4930512J16Rik	2.93055	-0.178878	1.06205	-0.168427	0.866247	0.916947
4930513N10Rik	236.858	-0.296383	0.116445	-2.54527	0.0109193	0.0260313
4930513O06Rik	0.171054	-1.86591	5.19403	-0.359242	0.719414	NA
4930515B02Rik	0.149575	0	5.20139	0	1	NA
4930515G01Rik	47.6158	-1.29351	0.376755	-3.43329	0.000596312	0.00199342
4930518J21Rik	0.0496823	0.364074	5.20139	0.0699954	0.944197	NA
4930519D14Rik	0.144394	-1.07856	5.20139	-0.207359	0.83573	NA
4930519F09Rik	0.61133	-1.167	2.55655	-0.456473	0.64805	NA
4930519F16Rik	35.2543	-0.100457	0.409061	-0.24558	0.806008	0.874512
4930519G04Rik	0.164191	0.364055	5.20139	0.0699917	0.9442	NA
4930520O04Rik	20.1509	-0.253683	0.398319	-0.636885	0.5242	0.646603
4930521E06Rik	0.379158	0.364109	2.3317	0.156156	0.87591	NA
4930522O17Rik	0.349831	-3.09008	3.98525	-0.77538	0.438115	NA
4930523C07Rik	6.44751	1.28859	1.10326	1.16799	0.242812	0.357338
4930524B15Rik	2.84142	-0.166895	1.25426	-0.133063	0.894143	0.935219
4930524C18Rik	0.0586061	0.364074	5.20139	0.0699954	0.944197	NA
4930524O05Rik	0.205157	-1.07857	4.55436	-0.236822	0.812795	NA
4930525D18Rik	1.08657	-0.357228	1.82614	-0.195619	0.844909	NA
4930525G20Rik	7.95986	1.17802	0.516394	2.28125	0.0225336	0.0487227
4930526I15Rik	326.181	-0.388394	0.148633	-2.61311	0.00897212	0.0219013
4930526L06Rik	28.4839	-1.17136	0.356451	-3.28618	0.00101557	0.00318848
4930527F14Rik	0.225495	0	4.44014	0	1	NA
4930528A17Rik	7.67232	0.358843	0.541006	0.663288	0.507146	0.631643
4930528D03Rik	4.89452	-0.299323	0.668702	-0.447618	0.654429	0.757417
4930529C04Rik	1.19231	0.870043	1.40647	0.6186	0.53618	NA
4930529K09Rik	0.0872131	1.53995	5.1765	0.297488	0.766094	NA
4930533B01Rik	1.66121	-0.385441	1.10878	-0.347626	0.728121	0.817875
4930538K18Rik	4.39016	-0.938707	0.648481	-1.44755	0.147743	0.239202
4930539E08Rik	120.937	-2.10899	0.15294	-13.7897	2.94159e-43	1.88047e-40
4930539J05Rik	229.743	-0.544288	0.157031	-3.46611	0.00052805	0.00178788
4930539M17Rik	0.667307	-0.202629	1.9343	-0.104756	0.916569	NA
4930543E12Rik	0.344566	-1.03287	3.50148	-0.29498	0.768009	NA
4930544D05Rik	1.24356	1.39771	1.34119	1.04215	0.297344	NA
4930545L23Rik	0.0660108	0.364066	5.20139	0.0699939	0.944199	NA
4930546K05Rik	2.90141	0.133882	0.767051	0.174541	0.86144	0.913604
4930547E08Rik	2.12094	0.14982	0.936318	0.16001	0.872873	0.921144
4930547E14Rik	0.17722	-0.357227	5.20139	-0.0686791	0.945245	NA
4930548H24Rik	183.128	0.0914004	0.147087	0.621404	0.534334	0.655146
4930549C01Rik	0.102916	0	5.20139	0	1	NA
4930549C15Rik	0.114615	0.950597	5.18985	0.183165	0.854669	NA
4930549G23Rik	22.018	0.205074	0.378959	0.541151	0.588404	0.702425
4930550C14Rik	7.19677	0.201918	0.558933	0.361257	0.717907	0.809521
4930550L24Rik	1.31354	-2.50154	2.20933	-1.13226	0.257524	NA
4930552P12Rik	2.08488	-1.70943	1.41791	-1.2056	0.227973	0.339743
4930554G24Rik	0.409261	0.984952	2.95475	0.333345	0.738874	NA
4930555G01Rik	0.432065	0.369612	3.22738	0.114524	0.908823	NA
4930556G01Rik	0.415812	1.28284	4.61791	0.277796	0.781169	NA
4930556M19Rik	20.5246	0.0829104	0.312595	0.265232	0.79083	0.864365
4930556N09Rik	0.281817	-2.10167	5.12438	-0.410131	0.68171	NA
4930556N13Rik	20.9345	-0.328922	0.351254	-0.936422	0.349056	0.47539
4930557F10Rik	0.124014	-0.357205	5.20139	-0.0686749	0.945248	NA
4930557J02Rik	0.17226	-1.07856	5.20139	-0.207359	0.835729	NA
4930557K07Rik	12.124	0.11278	0.34541	0.326511	0.744038	0.830478
4930558C23Rik	2.67133	-0.155699	0.969588	-0.160582	0.872423	0.920903
4930558J18Rik	55.899	0.879767	0.203103	4.33163	1.4801e-05	7.35446e-05
4930558K02Rik	0.312796	1.86919	4.11799	0.453909	0.649895	NA
4930562C15Rik	6.33968	-0.739673	0.812944	-0.90987	0.362891	0.490056
4930562F07Rik	0.209707	1.27906	5.18178	0.246838	0.805034	NA
4930563D23Rik	0.110628	0.364064	5.20139	0.0699935	0.944199	NA
4930563E22Rik	4.76409	0.901413	0.657115	1.37177	0.170134	0.268139
4930563F08Rik	0.274929	0.364052	4.31345	0.0843992	0.932739	NA
4930563M21Rik	0.241836	1.63697	5.17342	0.31642	0.751684	NA
4930564B18Rik	0.0765874	0	5.20139	0	1	NA
4930564C03Rik	0.431712	-0.104513	3.93571	-0.0265549	0.978815	NA
4930565N06Rik	35.3972	0.51569	0.288544	1.78722	0.0739027	0.134494
4930570G19Rik	0.387126	-1.07858	3.93761	-0.273917	0.784148	NA
4930572O03Rik	0.268505	0	5.20139	0	1	NA
4930577N17Rik	7.97565	-0.260197	0.585174	-0.444649	0.656574	0.758684
4930578M01Rik	1.66091	-0.803823	0.935962	-0.85882	0.39044	0.51833
4930579F01Rik	0.532377	-0.357243	3.39383	-0.105263	0.916167	NA
4930579G18Rik	186.394	0.166404	0.192241	0.865597	0.386711	0.514697
4930579G24Rik	224.293	0.0188501	0.0999794	0.18854	0.850453	0.905592
4930579K19Rik	3.52646	-0.495943	0.758555	-0.653799	0.513241	0.637084
4930581F22Rik	15.6079	-0.188467	0.439949	-0.428385	0.668371	0.769234
4930583K01Rik	0.209486	-1.76523	5.19867	-0.339555	0.734192	NA
4930590J08Rik	5.05207	0.978608	0.846132	1.15657	0.247449	0.362686
4930590L20Rik	0.949056	0.321087	2.0655	0.155452	0.876465	NA
4930591A17Rik	14.1901	-3.65724	0.88135	-4.14959	3.33069e-05	0.000152463
4930592I03Rik	1.83426	2.87273	1.35984	2.11255	0.0346396	0.0704361
4930593A02Rik	0.248896	0	5.13507	0	1	NA
4930594C11Rik	4.72234	1.0723	0.628465	1.70622	0.0879672	0.155891
4930594O21Rik	0.129347	0.364057	5.20139	0.0699923	0.9442	NA
4930595D18Rik	1.24263	-0.0521619	1.15213	-0.0452745	0.963889	NA
4930596I21Rik	2.04346	0.618271	1.12766	0.548279	0.583501	0.698263
4930597A21Rik	0.311504	0.160191	3.6121	0.0443486	0.964627	NA
4930598F16Rik	0.327692	0.830922	3.09103	0.268817	0.78807	NA
4930599N23Rik	6.91094	-0.0278212	0.797277	-0.0348953	0.972163	0.98864
4931402G19Rik	0.540243	1.22582	2.37847	0.515383	0.606285	NA
4931403E22Rik	0.314116	-1.07858	4.16288	-0.259095	0.795562	NA
4931403G20Rik	6.4103	0.508157	0.68326	0.743724	0.457043	0.583943
4931406B18Rik	0.0615523	-1.07853	5.20139	-0.207355	0.835733	NA
4931406C07Rik	332.811	0.360506	0.101199	3.56234	0.000367566	0.00129792
4931406H21Rik	2.88677	1.40625	1.22343	1.14943	0.250378	0.3658
4931406P16Rik	1484.66	-0.306746	0.0579809	-5.29047	1.22002e-07	9.7117e-07
4931408C20Rik	0.0754169	-1.07853	5.20139	-0.207355	0.835733	NA
4931408D14Rik	1.96519	-0.022526	1.32978	-0.0169396	0.986485	0.998196
4931409K22Rik	1.92876	1.77987	1.60296	1.11036	0.266843	0.384599
4931414P19Rik	214.103	-0.0365538	0.125609	-0.291013	0.771041	0.84977
4931419H13Rik	0.174801	0	5.20139	0	1	NA
4931423N10Rik	0.488222	2.93012	2.37597	1.23323	0.217488	NA
4931428F04Rik	240.012	-0.503294	0.126629	-3.97457	7.05072e-05	0.000298573
4931428L18Rik	0.683011	0	5.20139	0	1	NA
4931429I11Rik	0.110391	0	5.20139	0	1	NA
4931429L15Rik	0.882173	0.134612	1.42287	0.0946061	0.924628	NA
4931430N09Rik	0.116285	0	5.20139	0	1	NA
4931431C16Rik	11.7294	-1.39986	0.411864	-3.39885	0.000676701	0.00223164
4931440F15Rik	2.30235	-0.869871	0.906125	-0.95999	0.33706	0.463075
4931440P22Rik	22.9451	-0.386638	0.318421	-1.21423	0.224659	0.335705
4932412D23Rik	0.981197	-1.08934	2.28338	-0.477073	0.63331	NA
4932413F04Rik	1.2599	-1.32465	1.4253	-0.929381	0.352692	NA
4932415M13Rik	0.130077	0	5.20139	0	1	NA
4932416H05Rik	29.5672	-0.603062	0.333162	-1.81012	0.0702775	0.12889
4932416K20Rik	0.113082	1.93796	5.15982	0.375586	0.707225	NA
4932418E24Rik	1.94056	-0.357223	1.9133	-0.186705	0.851892	0.906717
4932435O22Rik	0.0810522	0	5.20139	0	1	NA
4932438A13Rik	1561.77	0.695603	0.120532	5.77109	7.87596e-09	8.02122e-08
4932438H23Rik	0.351242	1.64995	2.28367	0.722499	0.469988	NA
4932441J04Rik	0.764501	0.364091	2.75077	0.13236	0.8947	NA
4932443I19Rik	0.125074	0	5.20139	0	1	NA
4932702P03Rik	0.390419	1.4818	2.59806	0.570349	0.568441	NA
4933400A11Rik	0.0718213	0	5.20139	0	1	NA
4933400F21Rik	4.01217	0.247406	0.809327	0.305693	0.759838	0.841335
4933401D09Rik	0.23551	0	5.20139	0	1	NA
4933401H06Rik	0.0441512	0.950621	5.18985	0.183169	0.854665	NA
4933402D24Rik	3.48883	-0.45164	0.699208	-0.645931	0.518324	0.641527
4933402E13Rik	25.4635	0.136574	0.387431	0.352512	0.724454	0.814968
4933402J07Rik	0.0534584	0	5.20139	0	1	NA
4933402J15Rik	0.242797	0	5.17756	0	1	NA
4933402P03Rik	0.36877	1.58141	2.88187	0.548745	0.583181	NA
4933403O08Rik	0.454885	0	4.46274	0	1	NA
4933404K08Rik	0.239094	0	5.20139	0	1	NA
4933404O12Rik	399.19	0.53628	0.288055	1.86173	0.0626416	0.11684
4933405D12Rik	1.30354	-0.615492	1.51624	-0.405933	0.684792	NA
4933405L10Rik	5.63685	-0.213348	0.738846	-0.288758	0.772767	0.850666
4933406C10Rik	1.08556	1.94189	1.74673	1.11173	0.266253	NA
4933406I18Rik	0.261135	0	5.20139	0	1	NA
4933406J08Rik	9.03993	0.652948	0.646764	1.00956	0.312706	0.43687
4933406J10Rik	2.17444	1.02952	1.16159	0.886299	0.375456	0.503141
4933406M09Rik	2.89076	-0.56872	0.741799	-0.766676	0.443274	0.57065
4933407E24Rik	0.0815899	0.269805	5.18876	0.051998	0.95853	NA
4933407G14Rik	0.121066	0	5.20139	0	1	NA
4933407K13Rik	75.5699	0.495736	0.204888	2.41955	0.0155399	0.0353192
4933408B17Rik	8.49489	-0.107591	0.483582	-0.222487	0.823935	0.887812
4933408J17Rik	5.59628	0.125298	0.67091	0.186759	0.85185	0.906717
4933408N05Rik	0.193581	-1.90471	5.15794	-0.369277	0.711921	NA
4933409G03Rik	0.0681767	0.364066	5.20139	0.0699939	0.944199	NA
4933409K07Rik	0.593686	-1.07857	2.49132	-0.432932	0.665064	NA
4933411E08Rik	0.793504	0.898038	2.04696	0.438719	0.660865	NA
4933411K16Rik	4.45639	0.296417	0.706867	0.41934	0.674968	0.775036
4933412E12Rik	14.9068	1.37371	0.520674	2.63834	0.00833132	0.0205148
4933413G19Rik	0.909825	1.8185	1.98824	0.914628	0.360387	NA
4933413J09Rik	11.2745	0.120226	0.510726	0.235402	0.813896	0.8806
4933416C03Rik	3.30432	-0.369376	0.861	-0.429008	0.667917	0.768909
4933416M07Rik	4.69041	0.840888	0.698225	1.20432	0.228465	0.340291
4933417D19Rik	8.21709	-0.4468	0.434422	-1.02849	0.303718	0.426684
4933417E11Rik	0.141766	-1.07854	5.20139	-0.207356	0.835732	NA
4933417G07Rik	0.181068	-1.86591	5.19403	-0.359242	0.719414	NA
4933421O10Rik	9.73439	1.17026	0.57697	2.02828	0.0425313	0.0841462
4933422A05Rik	1.65118	0.876776	0.989039	0.886493	0.375352	0.503042
4933424G05Rik	1.53036	-1.18019	1.22901	-0.960279	0.336915	0.462989
4933424G06Rik	1.2996	-0.873291	1.34553	-0.649029	0.51632	NA
4933427D06Rik	7.73356	-2.51676	1.26807	-1.98472	0.0471759	0.0919347
4933427D14Rik	369.412	-0.020428	0.0975484	-0.209414	0.834125	0.894291
4933427E11Rik	1.36206	-2.30718	1.29796	-1.77755	0.0754778	NA
4933427G17Rik	0.604215	-1.07858	3.59927	-0.299666	0.764432	NA
4933427I22Rik	0.133338	-1.07856	5.20139	-0.20736	0.835729	NA
4933428G20Rik	9.82871	-0.221404	0.450388	-0.491585	0.623013	0.731861
4933429K18Rik	0.618175	-1.05997	2.04788	-0.517593	0.604742	NA
4933430H16Rik	0.0655337	0	5.20139	0	1	NA
4933430I17Rik	16.9781	0.347323	0.391309	0.887592	0.37476	0.502452
4933431E20Rik	9.15573	2.05488	0.61596	3.33606	0.000849746	0.00272815
4933431G14Rik	1.01832	-0.302356	1.44554	-0.209165	0.83432	NA
4933432G23Rik	0.625562	1.13502	2.86418	0.396282	0.691897	NA
4933432I09Rik	0.469442	0.36409	3.23152	0.112668	0.910293	NA
4933433C11Rik	8.33243	0.133642	0.548128	0.243815	0.807374	0.875537
4933433G15Rik	4.73156	0.822049	0.860285	0.955554	0.339298	0.465333
4933433G19Rik	14.1461	0.315806	0.358601	0.880662	0.378501	0.506201
4933433H22Rik	0.102906	0	5.20139	0	1	NA
4933434E20Rik	457.485	0.291806	0.133114	2.19215	0.0283686	0.0592876
4933436H12Rik	0.0992534	0	5.20139	0	1	NA
4933438K21Rik	32.1462	0.402428	0.341176	1.17953	0.238187	0.351902
4933439C10Rik	25.999	-0.173526	0.317047	-0.547318	0.58416	0.698915
4933439K11Rik	3.42808	-0.998655	0.693942	-1.43911	0.150121	0.242389
4933440M02Rik	0.941446	0.942647	1.79712	0.524532	0.599909	NA
5031410I06Rik	0.0419853	0.908714	5.19101	0.175056	0.861036	NA
5031414D18Rik	2.57911	-2.03395	1.42087	-1.43148	0.152294	0.24535
5031425E22Rik	165.018	-0.437109	0.143057	-3.05549	0.00224696	0.00645133
5031425F14Rik	0.126101	0	5.20139	0	1	NA
5031426D15Rik	0.0814845	0	5.20139	0	1	NA
5031434C07Rik	0.116315	-0.357215	5.20139	-0.0686768	0.945247	NA
5031434O11Rik	1.05725	0.342042	1.78761	0.191341	0.848259	NA
5031439G07Rik	836.882	-0.428219	0.103932	-4.12018	3.78581e-05	0.000171175
5033403F01Rik	1.25817	0.0602098	1.44284	0.04173	0.966714	NA
5033404E19Rik	21.9995	-0.648366	0.271595	-2.38725	0.0169749	0.0380983
5033406O09Rik	18.2778	-1.53083	0.435964	-3.51136	0.000445822	0.00154118
5033428I22Rik	1.44174	0.364111	1.81785	0.200297	0.841248	0.898967
5330411J11Rik	9.84705	-3.03439	0.747702	-4.05829	4.94342e-05	0.000216736
5330413P13Rik	1.22176	-2.7784	1.61875	-1.71638	0.0860922	NA
5330417C22Rik	4.15935	-0.366626	0.944791	-0.38805	0.697979	0.793672
5330426P16Rik	20.0493	-0.513561	0.370048	-1.38783	0.16519	0.261863
5430402O13Rik	1.04838	1.21439	1.76734	0.687128	0.492002	NA
5430403N17Rik	0.137879	0	5.20139	0	1	NA
5430405H02Rik	16.3443	-0.288491	0.389674	-0.74034	0.459094	0.585842
5430416N02Rik	376.593	-0.187315	0.117196	-1.59831	0.109975	0.188113
5430416O09Rik	0.465567	-0.467475	2.62215	-0.178279	0.858504	NA
5430419D17Rik	0.124256	0	5.20139	0	1	NA
5430421F17Rik	0.324975	0	3.52414	0	1	NA
5430427M07Rik	1.46872	-0.348579	1.14125	-0.305435	0.760035	0.84144
5430427O19Rik	0.17207	0	5.20139	0	1	NA
5430431A17Rik	4.85583	-0.639511	0.650922	-0.98247	0.325868	0.450979
5430440P10Rik	0.250934	0.908919	5.11132	0.177825	0.858861	NA
5530601H04Rik	108.159	0.728515	0.184015	3.959	7.52646e-05	0.000316142
5730403I07Rik	0.74685	-0.154897	1.34389	-0.11526	0.908239	NA
5730405O15Rik	19.7215	-0.0346358	0.358481	-0.0966182	0.92303	0.955391
5730408K05Rik	64.3616	-0.877393	0.26048	-3.36837	0.000756133	0.00246667
5730409E04Rik	64.2501	-0.215343	0.19216	-1.12065	0.262438	0.3796
5730416F02Rik	0.196771	0	5.20139	0	1	NA
5730420D15Rik	3.6353	-0.618616	0.727984	-0.849765	0.395455	0.523387
5730422E09Rik	1.83814	1.5309	1.07526	1.42375	0.15452	0.248142
5730435O14Rik	0.0919847	1.36774	5.17988	0.264049	0.791742	NA
5730455P16Rik	268.123	0.354048	0.14489	2.44357	0.0145429	0.0333818
5730457N03Rik	1.62341	-3.31982	1.4231	-2.3328	0.0196586	0.0432776
5730480H06Rik	23.5952	0.521201	0.336608	1.54839	0.121528	0.204031
5730488B01Rik	0.133425	1.91068	5.16094	0.37022	0.711219	NA
5730507C01Rik	166.387	0.390192	0.217915	1.79057	0.0733621	0.133672
5730508B09Rik	37.2517	-0.531934	0.275275	-1.93238	0.0533132	0.101864
5730522E02Rik	4.33347	-0.744868	0.611453	-1.21819	0.22315	0.333662
5730559C18Rik	423.39	-0.648666	0.111447	-5.82041	5.87035e-09	6.12499e-08
5830415F09Rik	249.24	-0.0657706	0.109002	-0.603391	0.546249	0.666119
5830416I19Rik	1.08876	0.0100918	1.54109	0.00654847	0.994775	NA
5830416P10Rik	7.6561	0.397809	0.504327	0.788792	0.430233	0.557619
5830417I10Rik	1374.66	0.317159	0.134142	2.36436	0.0180613	0.0402139
5830418P13Rik	9.31894	-1.71248	0.689221	-2.48466	0.0129676	0.0302341
5830428M24Rik	0.229086	0	5.20139	0	1	NA
5830432E09Rik	0.314091	0	4.04001	0	1	NA
5830444B04Rik	6.63908	-1.22772	0.59724	-2.05565	0.0398162	0.0795415
5830454E08Rik	5.95899	-0.0396633	0.714193	-0.0555358	0.955712	0.978254
5830473C10Rik	0.455914	-2.76138	3.31014	-0.834218	0.404158	NA
5930403L14Rik	7.64005	1.03644	0.448444	2.3112	0.0208218	0.0455128
5930412G12Rik	29.9416	-0.741379	0.257639	-2.87759	0.00400731	0.0108038
5930430L01Rik	19.1325	0.423593	0.301108	1.40678	0.159493	0.254652
5930438M14Rik	0.252921	0.364032	5.20139	0.0699873	0.944204	NA
6030407O03Rik	1.46204	0	5.20139	0	1	1
6030408B16Rik	1.48847	0.0216929	1.12968	0.0192027	0.984679	0.997097
6030419C18Rik	137.262	1.14088	0.181185	6.29678	3.03888e-10	4.19164e-09
6030440G07Rik	0.138869	0	5.20139	0	1	NA
6030443J06Rik	36.073	0.765192	0.2446	3.12834	0.00175797	0.0051936
6030458C11Rik	1363.55	-0.0179998	0.0607846	-0.296125	0.767135	0.847156
6030466F02Rik	0.0727475	0	5.20139	0	1	NA
6030468B19Rik	0.746298	-1.19567	1.98313	-0.602923	0.54656	NA
6230400D17Rik	12.7403	-0.224471	0.343571	-0.653346	0.513533	0.637213
6330403A02Rik	0.9414	-1.10258	2.33502	-0.472194	0.636788	NA
6330403K07Rik	18.7549	0.493809	0.403811	1.22287	0.221378	0.331638
6330407A03Rik	0.302054	-0.357243	4.27162	-0.0836317	0.933349	NA
6330408A02Rik	107.179	-0.0752131	0.15899	-0.473069	0.636164	0.74316
6330409D20Rik	0.675538	0.0283615	1.82798	0.0155153	0.987621	NA
6330410L21Rik	22.9865	-1.48132	0.524858	-2.82232	0.00476769	0.0125984
6330415G19Rik	2.90494	-1.16963	0.893215	-1.30946	0.190378	0.29345
6330416G13Rik	178.302	-0.3962	0.155404	-2.54949	0.0107881	0.0257406
6330418K02Rik	2.1483	0.323517	1.30375	0.248144	0.804023	0.873499
6330549D23Rik	18.3039	0.703973	0.31737	2.21815	0.0265447	0.0559686
6430503K07Rik	0.691933	1.84383	2.49391	0.739335	0.459704	NA
6430531B16Rik	10.212	-0.118281	0.652281	-0.181335	0.856105	0.909977
6430548M08Rik	16.5539	-1.15367	0.454086	-2.54063	0.0110652	0.026296
6430550D23Rik	15.0132	0.208978	0.355676	0.587551	0.556834	0.675114
6430562O15Rik	9.85006	-0.15361	0.473972	-0.32409	0.74587	0.831622
6430571L13Rik	10.9782	-1.40951	0.451671	-3.12065	0.00180452	0.00531035
6430573F11Rik	26.0794	0.517756	0.30807	1.68064	0.0928321	0.163138
6530402F18Rik	4.8451	-0.886379	1.03874	-0.853321	0.393481	0.521185
6530403H02Rik	0.250608	0	5.15697	0	1	NA
6530411M01Rik	0.249733	-2.30907	4.30698	-0.536123	0.591873	NA
6720468P15Rik	1.78743	-1.5963	1.55762	-1.02484	0.30544	0.42874
6720483E21Rik	2.91552	-0.422065	0.935867	-0.450988	0.651998	0.755392
6720489N17Rik	62.0795	1.61414	0.309058	5.22276	1.76275e-07	1.34583e-06
6820408C15Rik	4.37633	0.241233	0.762194	0.316498	0.751625	0.835747
6820431F20Rik	489.983	0.400828	0.160869	2.49164	0.0127156	0.0297167
7420426K07Rik	1.01148	1.58534	1.70462	0.930025	0.352358	NA
7420461P10Rik	0.496735	0	5.20139	0	1	NA
7420700N18Rik	0.100464	0	5.20139	0	1	NA
7420701I03Rik	0.321419	-0.357231	3.53162	-0.101152	0.91943	NA
7530416G11Rik	0.356981	-0.406573	3.00922	-0.135109	0.892526	NA
8030423F21Rik	0.117647	1.09923	5.18598	0.211963	0.832136	NA
8030443G20Rik	0.0834027	0	5.20139	0	1	NA
8030462N17Rik	915.407	0.535521	0.0708314	7.56051	4.01501e-14	1.16058e-12
8430408G22Rik	0.694942	-1.07858	2.88095	-0.374382	0.70812	NA
8430419L09Rik	187.561	-0.389072	0.206668	-1.88259	0.0597558	0.112391
8430423G03Rik	0.76103	-0.357227	2.26362	-0.157812	0.874605	NA
8430429K09Rik	27.1846	0.436601	0.294868	1.48067	0.138695	0.226916
8430430B14Rik	9.56852	0.607633	0.529611	1.14732	0.25125	0.366865
8430431K14Rik	0.0896354	0	5.20139	0	1	NA
8430436N08Rik	0.0878823	0	5.20139	0	1	NA
9030025P20Rik	91.6581	0.467146	0.241007	1.93831	0.0525849	0.100681
9030404E10Rik	6.42951	-1.02273	0.565845	-1.80744	0.070694	0.129512
9030612E09Rik	0.97006	-1.12393	2.06764	-0.543584	0.586728	NA
9030617O03Rik	101.47	-2.34675	0.318192	-7.37526	1.64024e-13	4.2798e-12
9030624G23Rik	83.9918	0.193119	0.261445	0.738658	0.460115	0.58683
9030624J02Rik	1471.49	-0.17758	0.0632943	-2.80562	0.00502198	0.0131927
9030625G05Rik	0.55425	1.55334	2.60046	0.597331	0.550287	NA
9130008F23Rik	11.0958	1.53738	0.735126	2.09131	0.0364998	0.0736926
9130011E15Rik	540.988	0.269132	0.105004	2.56308	0.010375	0.0248798
9130019O22Rik	80.1418	-0.112459	0.176495	-0.637179	0.524008	0.646484
9130019P16Rik	1.48295	0.133609	1.57108	0.0850428	0.932227	0.961439
9130023H24Rik	34.9706	-0.0349707	0.269202	-0.129905	0.896642	0.936947
9130024F11Rik	50.5159	-0.92617	0.299787	-3.08943	0.00200543	0.00583275
9130204L05Rik	0.139279	0	5.20139	0	1	NA
9130221H12Rik	74.9347	0.0313128	0.181807	0.172231	0.863256	0.914887
9130227L01Rik	0.475682	0.364084	3.27651	0.111119	0.911522	NA
9130230L23Rik	2.01534	0.202208	0.924433	0.218737	0.826855	0.889755
9130401M01Rik	860.608	-0.344952	0.0782178	-4.41016	1.03296e-05	5.33527e-05
9130409I23Rik	0.336785	-1.07857	3.47462	-0.310414	0.756246	NA
9230009I02Rik	0.115921	0.364074	5.20139	0.0699954	0.944197	NA
9230105E05Rik	9.12454	0.612387	0.543866	1.12599	0.26017	0.376976
9230110C19Rik	36.6049	-0.369689	0.281293	-1.31425	0.188762	0.291446
9230112D13Rik	0.260454	0	4.25775	0	1	NA
9230112J17Rik	0.145941	0.22933	5.18985	0.0441881	0.964754	NA
9230114K14Rik	64.7989	-0.00108273	0.244363	-0.00443084	0.996465	1
9230116L04Rik	1.92966	0.403501	0.924835	0.436295	0.662623	0.764239
9230116N13Rik	8.41931	0.0873175	0.512875	0.170251	0.864813	0.916044
9230117E06Rik	2.11273	0.411664	0.964062	0.42701	0.669372	0.770047
9330020H09Rik	20.9734	-0.382225	0.341408	-1.11955	0.262904	0.38009
9330102E08Rik	34.0559	0.692909	0.390613	1.7739	0.0760798	0.137764
9330133O14Rik	38.0608	-0.355676	0.285093	-1.24758	0.212185	0.32035
9330136K24Rik	10.5404	0.723494	0.573323	1.26193	0.206974	0.314137
9330151L19Rik	18.3621	0.0537771	0.334016	0.161002	0.872092	0.920671
9330159F19Rik	7.4067	1.47116	0.924139	1.59193	0.1114	0.190004
9330159M07Rik	35.7171	-0.360544	0.303022	-1.18983	0.234114	0.347026
9330162012Rik	0.698767	2.7803	1.72646	1.6104	0.10731	NA
9330175E14Rik	0.363725	0	3.9354	0	1	NA
9330175M20Rik	0.0906968	0	5.20139	0	1	NA
9330179D12Rik	0.369268	0	3.01224	0	1	NA
9330182L06Rik	13.2985	0.784111	0.544117	1.44107	0.149564	0.241726
9330182O14Rik	0.20691	0.189589	4.57233	0.0414645	0.966926	NA
9330188P03Rik	0.219706	0	5.20139	0	1	NA
9430015G10Rik	1071.23	0.423004	0.0615877	6.86832	6.49628e-12	1.24596e-10
9430016H08Rik	390.396	-0.0940889	0.103929	-0.905319	0.365296	0.492543
9430018G01Rik	1.684	-0.253227	0.965631	-0.26224	0.793137	0.866259
9430020K01Rik	301.592	-0.0906364	0.151473	-0.598366	0.549595	0.669071
9430037G07Rik	13.5652	-0.0120385	0.419186	-0.0287188	0.977089	0.991889
9430038I01Rik	141.128	-0.263602	0.150459	-1.75198	0.0797767	0.143503
9430041J12Rik	9.50263	-0.583239	0.391574	-1.48947	0.136363	0.223948
9430060I03Rik	2.46322	-0.275789	0.904696	-0.304841	0.760487	0.841828
9430065F17Rik	3.96924	0.578151	0.8109	0.712974	0.475862	0.602062
9430069I07Rik	6.59989	1.93595	0.846761	2.2863	0.0222368	0.0481687
9430076C15Rik	0.794395	0	3.03269	0	1	NA
9430078K24Rik	0.0878823	0	5.20139	0	1	NA
9430083A17Rik	7.98277	0.180827	0.511047	0.353835	0.723463	0.814238
9430091E24Rik	47.5103	0.372845	0.243772	1.52948	0.126145	0.210107
9530002B09Rik	0.121161	-0.357215	5.20139	-0.0686768	0.945247	NA
9530003J23Rik	0.242261	0.795282	4.33728	0.18336	0.854516	NA
9530020I12Rik	0.780759	-0.100201	2.19847	-0.0455778	0.963647	NA
9530026F06Rik	0.0776214	0	5.20139	0	1	NA
9530026P05Rik	2.60733	-0.600397	0.919987	-0.652615	0.514004	0.637652
9530027J09Rik	41.9491	0.635218	0.240235	2.64415	0.00818957	0.0202017
9530036O11Rik	0.133465	-1.07854	5.20139	-0.207357	0.835731	NA
9530051G07Rik	2.76585	1.50664	1.06565	1.41382	0.157415	0.251916
9530052E02Rik	0.323012	1.34055	4.87396	0.275044	0.783282	NA
9530053A07Rik	16.0169	-1.70156	0.497909	-3.41742	0.000632179	0.00209981
9530059O14Rik	1.26503	-2.63919	1.66909	-1.58121	0.113829	NA
9530062K07Rik	6.63269	-0.24448	0.649566	-0.376375	0.706638	0.800726
9530068E07Rik	813.096	-0.326495	0.163575	-1.99599	0.0459349	0.0898851
9530077C05Rik	35.4228	0.701605	0.276517	2.5373	0.0111712	0.0265253
9530080O11Rik	2.77733	0.290129	1.00919	0.287487	0.77374	0.851226
9530082P21Rik	198.601	-0.0977592	0.107081	-0.912949	0.36127	0.488382
9530091C08Rik	6.48362	-0.00447631	0.651283	-0.00687306	0.994516	1
9630013K17Rik	18.2497	-0.363033	0.370722	-0.979258	0.327452	0.452644
9630028B13Rik	2.50399	1.48555	1.13661	1.30701	0.191211	0.294543
9630028H03Rik	0.208568	0	5.20139	0	1	NA
9630028I04Rik	22.4336	-0.590492	0.607321	-0.97229	0.330906	0.456469
9830132P13Rik	0.11193	0	5.20139	0	1	NA
9830147E19Rik	441.139	0.786876	0.2	3.93439	8.34094e-05	0.00034555
9830166K06Rik	0.4357	1.23706	2.21166	0.559338	0.575931	NA
9930012K11Rik	52.5079	-0.0307374	0.192211	-0.159915	0.872948	0.921165
9930014A18Rik	18.2671	0.606586	0.382154	1.58728	0.112449	0.191321
9930021J03Rik	902.251	0.539625	0.114768	4.70186	2.578e-06	1.53912e-05
9930104L06Rik	375.771	-0.260129	0.106324	-2.44656	0.0144228	0.0331474
9930111J21Rik1	2.09438	0.364104	1.85008	0.196805	0.84398	0.90095
9930111J21Rik2	2.37986	0	1.83362	0	1	1
a	0.968628	0.402952	2.16416	0.186193	0.852293	NA
A130010J15Rik	102.819	0.375561	0.167137	2.24703	0.0246379	0.0525479
A130077B15Rik	0.124003	-1.76952	5.19853	-0.340389	0.733563	NA
A230001M10Rik	0.186315	-2.70176	5.15501	-0.524104	0.600206	NA
A230009B12Rik	1.57018	-2.50509	1.38283	-1.81156	0.0700535	0.128616
A230020J21Rik	1.18548	0.901373	1.45611	0.61903	0.535897	NA
A230028O05Rik	5.56336	-0.960646	0.727172	-1.32107	0.186478	0.28875
A230046K03Rik	1579.9	0.813044	0.106092	7.66357	1.8084e-14	5.51527e-13
A230050P20Rik	264.113	0.282732	0.272735	1.03665	0.299897	0.422709
A230056J06Rik	1.1849	-2.04588	1.65587	-1.23553	0.216634	NA
A230056P14Rik	6.98205	1.65715	0.714424	2.31957	0.0203643	0.0446537
A230057D06Rik	1.08141	0.364107	2.06265	0.176524	0.859882	NA
A230065H16Rik	0.46374	0.364078	3.36863	0.108079	0.913933	NA
A230070E04Rik	3.07844	-3.12408	1.1654	-2.68069	0.00734703	0.0183797
A230072C01Rik	39.5359	0.0980292	0.219372	0.446863	0.654974	0.757583
A230072E10Rik	1.3016	1.89786	1.36383	1.39157	0.164052	NA
A230103J11Rik	35.6885	-0.315907	0.304872	-1.0362	0.300111	0.422939
A230108P19Rik	0.218942	0.991055	5.18876	0.191	0.848525	NA
A2m	333.693	-0.841284	0.518344	-1.62302	0.104584	0.180209
A330009N23Rik	15.0088	-0.0617209	0.41059	-0.150323	0.88051	0.926029
A330015K06Rik	0.744826	0	3.11008	0	1	NA
A330023F24Rik	3.4337	0.220401	0.829662	0.265652	0.790507	0.864068
A330032B11Rik	0.700767	-0.525915	2.32766	-0.225941	0.821247	NA
A330033J07Rik	6.5879	-1.41727	0.683285	-2.0742	0.0380605	0.0763737
A330035P11Rik	27.5026	-0.0626448	0.315653	-0.198461	0.842684	0.89994
A330040F15Rik	1.7399	4.13754	1.35066	3.06334	0.00218881	0.00630286
A330041J22Rik	1.23805	-0.409792	1.49074	-0.274892	0.783399	NA
A330048O09Rik	6.53801	-1.88212	0.69326	-2.71488	0.00663004	0.0168061
A330050F15Rik	0.469665	1.26856	2.74482	0.462167	0.643961	NA
A330069E16Rik	9.35204	0.543628	0.531921	1.02201	0.306777	0.430108
A330074K22Rik	2.66367	-0.565699	0.998177	-0.566732	0.570896	0.68725
A330076C08Rik	0.222214	-1.07857	5.20139	-0.207361	0.835728	NA
A330076H08Rik	1.09528	1.20248	1.7943	0.670164	0.502753	NA
A330093E20Rik	2.35415	1.2929	1.15699	1.11747	0.263792	0.381128
A330102I10Rik	2.28613	-5.23617	1.32194	-3.96096	7.46484e-05	0.000313871
A3galt2	2.30464	1.48485	1.24365	1.19394	0.2325	0.344911
A430005L14Rik	558.783	-0.178631	0.0903138	-1.97789	0.0479408	0.0931849
A430033K04Rik	128.285	0.0665244	0.213816	0.311129	0.755702	0.838486
A430035B10Rik	1.36963	-0.822384	1.22472	-0.671486	0.501911	NA
A430046D13Rik	27.6352	-0.0570827	0.266164	-0.214465	0.830185	0.89201
A430078G23Rik	1.21785	-3.63054	1.69634	-2.14022	0.0323374	NA
A430078I02Rik	2.2789	-0.5866	0.843578	-0.695372	0.486822	0.612155
A430088P11Rik	0.16118	0.364051	5.20139	0.069991	0.944201	NA
A430089I19Rik	2.25014	-1.07858	1.93395	-0.557707	0.577045	0.692845
A430090L17Rik	11.9657	0.385325	0.40802	0.94438	0.344976	0.471146
A430093F15Rik	0.290036	0.364071	4.15876	0.0875432	0.93024	NA
A430105I19Rik	66.8456	-2.70875	0.410642	-6.59636	4.21361e-11	7.02179e-10
A4galt	770.021	-0.449031	0.183768	-2.44346	0.0145472	0.033387
A530013C23Rik	0.691934	2.17504	2.55754	0.85044	0.395081	NA
A530016L24Rik	0.426613	-0.383175	2.94199	-0.130244	0.896374	NA
A530032D15Rik	1.06222	3.3502	1.89837	1.76477	0.0776019	NA
A530046M15Rik	0.182777	0	5.20139	0	1	NA
A530072M11Rik	2.37563	-0.0463947	1.07578	-0.0431266	0.965601	0.98445
A630001G21Rik	7.23636	-0.218097	0.511005	-0.426801	0.669524	0.770115
A630010A05Rik	1.06114	-2.07895	1.64987	-1.26007	0.207644	NA
A630012P03Rik	0.341177	-0.51114	3.07527	-0.166209	0.867992	NA
A630020A06	8.2069	1.06498	0.605197	1.75973	0.0784538	0.141491
A630023A22Rik	1.0989	-1.07858	2.11547	-0.509853	0.610154	NA
A630023P12Rik	1.04979	-0.807097	2.14657	-0.375993	0.706922	NA
A630033H20Rik	3.45593	0	1.65075	0	1	1
A630066F11Rik	7.49831	0.777599	0.542985	1.43208	0.152121	0.245095
A630072M18Rik	38.9979	-0.0614311	0.238655	-0.257405	0.796866	0.868541
A630075F10Rik	0.255143	0	5.13781	0	1	NA
A630076J17Rik	0.351416	-0.595087	3.55903	-0.167205	0.867209	NA
A630077J23Rik	3.92989	1.27563	1.16326	1.0966	0.272816	0.39168
A630089N07Rik	184.115	0.956069	0.330583	2.89207	0.00382718	0.010372
A630095E13Rik	0.359074	1.15191	4.66616	0.246865	0.805013	NA
A630095N17Rik	8.14981	-2.40404	0.520705	-4.6169	3.89518e-06	2.22633e-05
A730004F24Rik	0.10161	0	5.20139	0	1	NA
A730008H23Rik	0.261913	0.423819	3.61101	0.117369	0.906568	NA
A730017C20Rik	1.0764	0.0267041	1.65258	0.0161591	0.987108	NA
A730017L22Rik	16.339	0.0212931	0.365259	0.0582958	0.953513	0.976605
A730020E08Rik	0.302535	-2.65826	4.10513	-0.647547	0.517278	NA
A730020M07Rik	0.346898	0.0815988	5.17152	0.0157785	0.987411	NA
A730036I17Rik	31.3472	-1.47234	0.509194	-2.89151	0.00383397	0.0103887
A730043L09Rik	0.17002	0	5.20139	0	1	NA
A730056A06Rik	0.380784	1.47711	3.52578	0.418945	0.675256	NA
A730082K24Rik	12.6895	-1.06909	0.425006	-2.51548	0.0118872	0.0279974
A730085K08Rik	0.582537	1.60895	3.28079	0.490416	0.623839	NA
A730090H04Rik	3.96463	-0.663973	0.671856	-0.988267	0.323022	0.44786
A730090N16Rik	2.09696	0.272746	1.06854	0.255252	0.798529	0.869747
A830009L08Rik	0.0895508	1.53995	5.1765	0.297488	0.766094	NA
A830010M20Rik	85.1428	0.796191	0.187992	4.23524	2.28304e-05	0.00010848
A830018L16Rik	102.269	0.208972	0.151994	1.37487	0.169172	0.267028
A830052D11Rik	0.861932	1.0711	2.00907	0.533134	0.593941	NA
A830080D01Rik	1297.1	0.76736	0.217372	3.53017	0.000415297	0.00144558
A830082K12Rik	0.798636	-0.467575	2.00428	-0.233288	0.815537	NA
A830082N09Rik	14.5956	-0.190602	0.356857	-0.534112	0.593264	0.706552
A930001A20Rik	0.28796	0	4.21524	0	1	NA
A930001C03Rik	9.42185	-1.19344	0.587344	-2.03193	0.0421612	0.0834935
A930002C04Rik	1.84943	-0.52812	1.12148	-0.470912	0.637704	0.744331
A930003A15Rik	0.0997163	0	5.20139	0	1	NA
A930003O13Rik	0.21006	0	5.20139	0	1	NA
A930004D18Rik	44.4321	-0.651252	0.215525	-3.0217	0.00251362	0.00711615
A930005H10Rik	48.3187	-0.0667757	0.186581	-0.35789	0.720425	0.811481
A930006I01Rik	0.0997163	0	5.20139	0	1	NA
A930006K02Rik	3.91219	0.353918	0.672745	0.526079	0.598833	0.710842
A930007I19Rik	6.23401	-0.0787797	0.599565	-0.131395	0.895463	0.936128
A930009A15Rik	0.082318	0.364074	5.20139	0.0699954	0.944197	NA
A930011G23Rik	0.159142	0	5.20139	0	1	NA
A930012L18Rik	1.81335	0.950794	1.40999	0.674328	0.500103	0.624736
A930013F10Rik	130.375	0.505181	0.186437	2.70967	0.00673511	0.0170335
A930015D03Rik	85.3406	0.1271	0.247008	0.514557	0.606863	0.71781
A930016O22Rik	1.9782	1.83017	1.27872	1.43125	0.152357	0.245428
A930017M01Rik	1.0687	-1.04265	1.32993	-0.78399	0.433046	NA
A930018P22Rik	1.08847	0.261228	1.67411	0.156039	0.876002	NA
A930019D19Rik	2.56217	-0.145326	1.14663	-0.126742	0.899145	0.93843
A930024E05Rik	22.1653	0.612182	0.317609	1.92747	0.0539212	0.10286
A930041C12Rik	2.30053	0.989222	1.07645	0.918971	0.358111	0.484783
AA388235	8.91174	0.964033	0.445272	2.16504	0.0303846	0.0628684
AA413626	5.24137	0.399812	0.617764	0.647192	0.517508	0.640803
AA414768	100.917	0.366099	0.184915	1.97983	0.0477229	0.0928699
AA415398	10.623	0.89774	0.55074	1.63006	0.103089	0.178204
AA465934	51.6393	-0.461466	0.486402	-0.948734	0.342756	0.468743
AA467197	60.0338	-1.19734	0.486279	-2.46225	0.013807	0.0319218
AA474331	22.2967	-0.0409757	0.371631	-0.110259	0.912204	0.947109
AA536875	0.82974	0	5.20139	0	1	NA
AA543186	6.32253	-0.447713	0.56045	-0.798846	0.42438	0.551704
AA543401	17.3274	-1.72033	0.449949	-3.82339	0.000131628	0.000520284
AA545190	0.974985	0.364031	5.20139	0.0699872	0.944204	NA
AA619741	0.1035	0	5.20139	0	1	NA
AA792892	3.03168	-1.07858	1.94456	-0.554666	0.579123	0.694689
AA986860	125.374	-0.547142	0.270591	-2.02203	0.0431732	0.0852134
Aaas	2371.39	-0.433401	0.0698341	-6.20615	5.42967e-10	7.10603e-09
Aacs	779.915	-0.897835	0.0967886	-9.27624	1.75563e-20	1.27984e-18
Aadac	3.33512	1.79854	0.9851	1.82575	0.0678882	0.124999
Aadacl2	0.330035	1.38276	3.47802	0.397571	0.690947	NA
Aadacl3	0.198042	0.818648	5.1765	0.158147	0.874341	NA
Aadat	0.81589	2.01464	2.16446	0.930784	0.351965	NA
Aaed1	144.979	0.0621708	0.178319	0.348649	0.727353	0.817288
Aagab	753.94	0.0502537	0.0848931	0.591965	0.553874	0.672408
Aak1	1362.78	-0.142484	0.0584013	-2.43975	0.0146975	0.0336716
Aamdc	113.78	-0.477314	0.183071	-2.60726	0.00912707	0.022224
Aamp	3330.47	-0.411352	0.0784346	-5.24453	1.56682e-07	1.21863e-06
Aanat	1.75355	-0.943251	0.963483	-0.979001	0.32758	0.452744
Aar2	566.731	-0.171159	0.0849982	-2.01368	0.0440435	0.0866826
Aard	109.777	-0.0240312	0.385488	-0.0623398	0.950292	0.974567
Aars	11776.7	0.042076	0.105296	0.399597	0.689453	0.786993
Aars2	1370.52	-0.543736	0.125375	-4.33689	1.44513e-05	7.19149e-05
Aarsd1	1057.74	-0.217641	0.0948411	-2.2948	0.0217449	0.047257
Aasdh	289.589	0.472857	0.15195	3.11192	0.00185873	0.00545444
Aasdhppt	629.542	0.387914	0.150186	2.58289	0.00979766	0.0236559
Aass	6.69257	-0.141797	0.640403	-0.221419	0.824767	0.888255
Aatf	1034.15	0.409455	0.105266	3.88973	0.000100354	0.000407721
Aatk	9.22152	-0.340112	0.699813	-0.486004	0.626964	0.735463
AB124611	4.41723	-0.35053	0.72773	-0.481676	0.630036	0.738285
Abat	63.9278	0.338115	0.296355	1.14091	0.253906	0.369737
Abca1	1231.89	-0.889353	0.140776	-6.31749	2.65854e-10	3.71324e-09
Abca12	1.541	-0.257403	1.20341	-0.213895	0.830629	0.892198
Abca13	4.13972	-0.138394	0.962698	-0.143756	0.885693	0.929539
Abca14	1.86103	-1.38055	1.2526	-1.10215	0.270398	0.388711
Abca16	2.39868	-1.51889	1.01569	-1.49542	0.134804	0.221862
Abca17	0.875401	0.365332	1.73395	0.210694	0.833126	NA
Abca2	529.408	-0.16733	0.161346	-1.03709	0.299696	0.422461
Abca3	281.545	-0.292562	0.162753	-1.79758	0.0722438	0.131836
Abca4	8.32585	0.334134	0.765814	0.436312	0.66261	0.764239
Abca5	88.0804	-0.0489492	0.188446	-0.259752	0.795055	0.867499
Abca6	1.32395	1.05197	1.52039	0.691907	0.488996	NA
Abca7	953.818	-0.389933	0.116216	-3.35524	0.00079297	0.00257238
Abca8a	0.479837	-0.357232	2.64258	-0.135183	0.892467	NA
Abca8b	43.1565	1.21763	0.238366	5.10822	3.2521e-07	2.35628e-06
Abca9	0.946635	0.364103	2.1284	0.171069	0.864169	NA
Abcb10	420.801	-0.0513681	0.0904044	-0.568203	0.569897	0.686346
Abcb11	0.15342	1.09923	5.18598	0.211963	0.832136	NA
Abcb1a	495.614	-1.06104	0.139513	-7.60536	2.84104e-14	8.41728e-13
Abcb1b	578.542	-1.3816	0.17242	-8.013	1.1194e-15	4.06235e-14
Abcb4	4.977	0.0966084	0.691976	0.139612	0.888966	0.9317
Abcb5	5.51973	-0.743714	1.23366	-0.602854	0.546606	0.666457
Abcb6	499.593	-0.413333	0.0950239	-4.34978	1.36273e-05	6.83051e-05
Abcb7	1139.71	0.976242	0.157949	6.18074	6.38028e-10	8.24624e-09
Abcb8	635.915	-0.380084	0.0815509	-4.6607	3.15138e-06	1.83851e-05
Abcb9	10.5908	-1.86566	0.583463	-3.19756	0.00138595	0.00420057
Abcc1	1419.46	0.18966	0.105325	1.80071	0.0717488	0.131091
Abcc10	388.699	-0.687534	0.141732	-4.85094	1.22875e-06	7.8916e-06
Abcc12	2.8147	0.259058	1.13548	0.228148	0.819531	0.884232
Abcc2	7.02225	-3.56849	1.13818	-3.13526	0.00171704	0.00508711
Abcc3	8.70417	0.0879978	0.642325	0.136999	0.891032	0.933197
Abcc4	1789.89	0.226382	0.0819658	2.76191	0.00574642	0.0148202
Abcc5	2945.64	-0.503721	0.0932174	-5.40373	6.52704e-08	5.48463e-07
Abcc6	8.87439	0.304829	0.472048	0.645759	0.518436	0.641535
Abcc8	23.9377	1.26117	0.491116	2.56798	0.0102294	0.0245592
Abcc9	1.67899	0.364102	2.07946	0.175094	0.861006	0.913318
Abcd1	202.756	-0.400255	0.211613	-1.89145	0.0585645	0.110463
Abcd2	1.01721	1.23299	1.71457	0.719126	0.472063	NA
Abcd3	766.478	0.16933	0.110871	1.52727	0.126695	0.21077
Abcd4	761.434	-1.50147	0.129439	-11.5998	4.13117e-31	9.15522e-29
Abce1	4924.68	0.672004	0.135343	4.9652	6.86311e-07	4.63706e-06
Abcf1	5182.85	0.0248687	0.0859851	0.289221	0.772413	0.850533
Abcf2	3957.36	0.165075	0.0943078	1.75039	0.080051	0.143934
Abcf3	868.945	-0.149797	0.101439	-1.47672	0.139751	0.228329
Abcg1	441.104	-1.48569	0.158972	-9.34561	9.13641e-21	6.77929e-19
Abcg2	669.771	0.304418	0.127094	2.39521	0.0166106	0.0373695
Abcg3	3.37719	0.0400932	0.930808	0.0430736	0.965643	0.98445
Abcg4	11.0402	1.03989	0.508231	2.0461	0.040747	0.081089
Abcg5	0.248149	-1.07857	5.16286	-0.20891	0.834519	NA
Abcg8	1.04874	1.46672	1.74887	0.838666	0.401657	NA
Abhd1	8.7577	-0.640401	0.428444	-1.49471	0.134989	0.222099
Abhd10	308.248	0.247226	0.12406	1.99278	0.0462852	0.0904533
Abhd11	677.281	-0.405636	0.0993558	-4.08267	4.45221e-05	0.000197703
Abhd11os	64.7371	-1.06495	0.187487	-5.68015	1.34574e-08	1.30119e-07
Abhd12	623.723	-0.236853	0.0665158	-3.56086	0.000369645	0.00130443
Abhd13	493.131	0.321154	0.104167	3.08307	0.00204876	0.0059467
Abhd14a	381.105	-0.354259	0.177413	-1.9968	0.0458465	0.0897755
Abhd14b	57.4503	-0.152452	0.18164	-0.839309	0.401296	0.529024
Abhd15	3.2717	-0.768538	1.02103	-0.752712	0.451623	0.578619
Abhd16a	512.454	-0.458877	0.0979245	-4.68602	2.78565e-06	1.65003e-05
Abhd16b	3.39337	-0.655221	0.753657	-0.869389	0.384635	0.512384
Abhd17a	1339.81	-0.623515	0.114412	-5.44971	5.04508e-08	4.34253e-07
Abhd17b	395.264	0.328871	0.106671	3.08303	0.00204902	0.0059467
Abhd17c	1097.41	-0.208779	0.0680087	-3.06989	0.00214139	0.00618562
Abhd2	700.193	-0.628035	0.0696152	-9.02153	1.85488e-19	1.17224e-17
Abhd3	17.085	-0.0769955	0.300216	-0.256467	0.79759	0.86901
Abhd4	952.528	-0.642932	0.108567	-5.922	3.18047e-09	3.47324e-08
Abhd5	160.186	0.0381963	0.164825	0.231739	0.816741	0.882299
Abhd6	99.4064	-0.00177357	0.148395	-0.0119517	0.990464	1
Abhd8	242.667	-0.643945	0.225657	-2.85364	0.0043221	0.011558
Abi1	1195.53	0.465667	0.0717183	6.493	8.41412e-11	1.3058e-09
Abi2	732.501	0.535255	0.0942715	5.67781	1.36431e-08	1.31609e-07
Abi3	59.9511	-0.232923	0.180256	-1.29218	0.196294	0.300785
Abi3bp	12.6463	2.36499	1.15705	2.04399	0.0409542	0.0814332
Abl1	2743.7	-0.252828	0.0691533	-3.65606	0.000256125	0.000939126
Abl2	1883.79	0.273433	0.0690829	3.95804	7.55689e-05	0.000317082
Ablim1	1042.93	-0.561006	0.222756	-2.51848	0.0117861	0.0277829
Ablim2	147.118	-1.55317	0.20853	-7.44822	9.46096e-14	2.55277e-12
Ablim3	8.08694	1.17941	0.914226	1.29007	0.197027	0.301712
Abo	2.04727	-2.45066	1.94081	-1.2627	0.206697	0.313917
Abr	2489.11	0.000958248	0.0606333	0.015804	0.987391	0.998748
Abra	0.954362	-2.12857	1.69953	-1.25245	0.210407	NA
Abracl	218.341	0.905285	0.227199	3.98455	6.76074e-05	0.000287539
Abt1	717.813	-0.29443	0.0883606	-3.33215	0.000861791	0.00276575
Abtb1	643.031	-0.98309	0.11369	-8.64713	5.28113e-18	2.64391e-16
Abtb2	92.6258	-0.164564	0.171048	-0.962093	0.336003	0.461937
Acaa1a	803.854	-0.596454	0.113775	-5.24242	1.58487e-07	1.23037e-06
Acaa1b	37.571	-0.271398	0.254353	-1.06701	0.285966	0.407147
Acaa2	310.67	-0.652741	0.115207	-5.6658	1.46343e-08	1.40518e-07
Acaca	1849.62	0.621748	0.106402	5.84337	5.11543e-09	5.40175e-08
Acacb	708.566	-0.677746	0.102189	-6.6323	3.30506e-11	5.59973e-10
Acad10	130.585	-0.342984	0.187236	-1.83182	0.0669775	0.123638
Acad11	512.161	-0.458456	0.128069	-3.57975	0.000343926	0.00122093
Acad12	54.3489	-0.148785	0.269655	-0.551762	0.581112	0.696131
Acad8	410.459	0.0568192	0.0868256	0.654406	0.51285	0.636648
Acad9	875.164	-0.0521472	0.108952	-0.478624	0.632206	0.740072
Acadl	362.858	0.610798	0.138434	4.41219	1.02331e-05	5.29132e-05
Acadm	2026.76	-0.25142	0.0775997	-3.23997	0.00119543	0.00368154
Acads	1207.37	-0.856388	0.0819058	-10.4558	1.3788e-25	1.89398e-23
Acadsb	519.75	0.334277	0.0954875	3.50074	0.000463965	0.00159528
Acadvl	501.581	-0.113081	0.114001	-0.991933	0.32123	0.445934
Acan	109.431	0.905072	0.214271	4.22396	2.40044e-05	0.00011341
Acap1	328.166	-1.04415	0.175582	-5.94678	2.73463e-09	3.02612e-08
Acap2	1223.42	0.144692	0.0590541	2.45015	0.0142795	0.0328452
Acap3	430.292	-0.740809	0.106911	-6.92922	4.23181e-12	8.34365e-11
Acat1	321.56	0.871457	0.133583	6.52371	6.85874e-11	1.08674e-09
Acat2	1200.75	0.285984	0.0912422	3.13433	0.00172245	0.00510137
Acat3	19.1021	0.413903	0.392123	1.05554	0.291177	0.413171
Acbd3	799.368	0.15613	0.0909618	1.71643	0.0860833	0.15319
Acbd4	238.761	-0.686803	0.217776	-3.15371	0.00161212	0.00481491
Acbd5	369.81	0.429162	0.11178	3.83934	0.000123365	0.000491361
Acbd6	828.299	-0.287312	0.110091	-2.60977	0.00906036	0.0220777
Acbd7	12.2846	1.48359	0.484005	3.06524	0.00217497	0.00626953
Accs	93.5477	-0.890988	0.169842	-5.24599	1.55447e-07	1.20959e-06
Accsl	508.929	-1.65061	0.157545	-10.4771	1.1009e-25	1.53766e-23
Acd	550.197	-0.548454	0.109919	-4.9896	6.05048e-07	4.14189e-06
Ace	38.0575	-1.20227	0.529138	-2.27213	0.0230789	0.0497335
Ace2	0.0986722	-1.07853	5.20139	-0.207355	0.835733	NA
Ace3	0.321623	0.276817	3.06884	0.0902025	0.928126	NA
Acer1	5.33718	0.257307	1.12484	0.22875	0.819063	0.884108
Acer2	559.19	0.704166	0.154356	4.56196	5.06788e-06	2.82852e-05
Acer3	114.25	0.55557	0.216778	2.56286	0.0103814	0.0248882
Ache	7.76715	0.557328	0.601084	0.927206	0.353819	0.480603
Acin1	6242.45	-0.0940757	0.11993	-0.784425	0.432791	0.560235
Ackr1	1.10121	1.28651	2.08848	0.616005	0.537891	NA
Ackr2	0.450429	2.92931	3.09794	0.945567	0.344369	NA
Ackr3	261.014	-0.342592	0.287287	-1.19251	0.233062	0.345714
Ackr4	13.8723	0.724474	0.430523	1.68278	0.0924184	0.162549
Acly	10141.5	-0.245053	0.0782068	-3.1334	0.00172796	0.00511496
Acmsd	2.96639	0.407905	0.870795	0.468429	0.639478	0.745773
Acnat1	1.09093	2.06386	1.53588	1.34377	0.179024	NA
Aco1	1449.72	0.0611955	0.0728074	0.840513	0.400621	0.528302
Aco2	5607.05	-0.110372	0.0610385	-1.80824	0.0705691	0.129305
Acot1	88.344	0.821066	0.226934	3.61809	0.000296786	0.00107213
Acot10	4.01993	1.95836	1.18453	1.65328	0.0982742	0.171361
Acot11	37.9003	0.238536	0.324265	0.735621	0.461962	0.588688
Acot12	0.930605	-0.887477	2.0396	-0.435124	0.663473	NA
Acot13	356.195	0.688721	0.119005	5.78734	7.15092e-09	7.34128e-08
Acot2	51.7176	0.293866	0.259131	1.13405	0.256775	0.372935
Acot3	4.95578	0.751473	0.677604	1.10901	0.267424	0.385202
Acot4	3.58774	1.26457	0.824599	1.53356	0.125139	0.208807
Acot5	0.0975395	0	5.20139	0	1	NA
Acot6	6.8723	0.680581	0.646539	1.05265	0.2925	0.414321
Acot7	1129.54	-0.417467	0.110901	-3.76431	0.000167008	0.00064211
Acot8	394.309	-0.828293	0.130733	-6.33576	2.36168e-10	3.32657e-09
Acot9	970.197	0.0143535	0.166329	0.0862959	0.931231	0.960847
Acox1	808.102	-0.305971	0.0763334	-4.00834	6.11461e-05	0.000262206
Acox2	0.392164	0.887337	2.7332	0.324651	0.745445	NA
Acox3	817.925	-1.53043	0.10767	-14.2141	7.48651e-46	6.91296e-43
Acoxl	9.38796	-0.571299	0.535664	-1.06652	0.286187	0.407428
Acp1	919.763	0.157698	0.0849311	1.85678	0.0633428	0.117926
Acp2	410.151	-0.148814	0.0900992	-1.65167	0.0986012	0.171793
Acp5	127.639	0.551816	0.238038	2.31819	0.0204391	0.0447763
Acp6	1820.11	0.0730334	0.106955	0.68284	0.494708	0.619074
Acpp	51.9337	-1.51462	0.321786	-4.7069	2.51507e-06	1.5075e-05
Acpt	17.1762	-0.33301	0.525611	-0.633568	0.526363	0.648523
Acr	0.840021	0.230847	1.45126	0.159067	0.873616	NA
Acrbp	197.006	-0.721593	0.0964814	-7.47908	7.48428e-14	2.07673e-12
Acrv1	2.17728	1.37484	1.39549	0.985201	0.324525	0.449569
Acsbg1	7.31832	1.124	0.66215	1.6975	0.0896026	0.158283
Acsbg2	40.7992	-0.898721	0.285464	-3.14828	0.00164236	0.00489468
Acsf2	460.952	-0.556115	0.176783	-3.14575	0.00165662	0.00493187
Acsf3	192.012	-0.781972	0.178814	-4.3731	1.22492e-05	6.20526e-05
Acsl1	512.748	-0.0630342	0.102914	-0.612493	0.540212	0.660793
Acsl3	1211.37	0.699404	0.125493	5.57326	2.50012e-08	2.28322e-07
Acsl4	609.607	1.11383	0.141032	7.8977	2.84106e-15	9.8173e-14
Acsl5	189.602	0.615657	0.165524	3.71945	0.000199655	0.000751977
Acsl6	54.582	-0.438873	0.228276	-1.92255	0.0545361	0.103902
Acsm3	11.7134	1.01056	0.492527	2.05179	0.0401901	0.0801055
Acsm4	0.587602	1.40744	2.11188	0.666439	0.50513	NA
Acss1	662.232	-0.552558	0.206713	-2.67307	0.00751595	0.01876
Acss2	207.304	-0.76025	0.133605	-5.6903	1.26813e-08	1.23622e-07
Acss2os	0.457787	0.996165	3.38741	0.294079	0.768698	NA
Acss3	1.89685	2.36892	1.35991	1.74196	0.0815152	0.146187
Acta1	109.806	-0.180903	0.69935	-0.258673	0.795888	0.867875
Acta2	3399.06	0.810926	0.792773	1.0229	0.306356	0.4297
Actb	43614.9	-0.166755	0.0920806	-1.81097	0.070146	0.128757
Actbl2	0.0534584	0	5.20139	0	1	NA
Actc1	9.12082	-1.07858	1.64236	-0.656723	0.511359	0.635238
Actg1	19029.8	-0.16126	0.114515	-1.4082	0.159073	0.254153
Actg2	280.502	1.58109	1.34286	1.17741	0.239032	0.3529
Actl10	14.0345	-0.8658	0.405081	-2.13735	0.0325694	0.0667987
Actl6a	2961.6	0.0457987	0.0902183	0.507644	0.611703	0.721994
Actl6b	0.33099	1.91101	3.4335	0.556578	0.577816	NA
Actl7a	4.53846	1.17336	0.76826	1.5273	0.126687	0.21077
Actl7b	5.43774	-1.63905	0.663738	-2.46942	0.013533	0.0313978
Actl9	0.0530474	0	5.20139	0	1	NA
Actn1	7402.07	-0.326215	0.103557	-3.15011	0.00163207	0.00486927
Actn2	27.6284	1.04863	0.392583	2.67111	0.00756002	0.0188592
Actn3	128.312	1.57427	0.29053	5.4186	6.00678e-08	5.08085e-07
Actn4	10206.3	-0.0505423	0.0864214	-0.584836	0.558658	0.676585
Actr10	674.8	0.396572	0.105926	3.74384	0.000181229	0.000689451
Actr1a	1601.56	-0.157311	0.0748288	-2.10228	0.0355284	0.0719705
Actr1b	1864.65	-0.423402	0.064549	-6.55939	5.40284e-11	8.78415e-10
Actr2	4274.54	0.512333	0.11497	4.45622	8.34162e-06	4.39727e-05
Actr3	2966.31	0.389641	0.104053	3.74465	0.000180649	0.000687872
Actr3b	144.181	0.0426791	0.165876	0.257296	0.796951	0.868541
Actr5	289.761	-0.146341	0.116644	-1.2546	0.209623	0.317142
Actr6	230.753	1.04318	0.148858	7.00787	2.41969e-12	4.97128e-11
Actr8	825.909	0.287948	0.0740234	3.88995	0.000100263	0.000407452
Actrt2	0.0664502	0	5.20139	0	1	NA
Actrt3	1.71217	1.40527	1.25254	1.12194	0.26189	0.378906
Acvr1	219.151	0.0246622	0.134498	0.183365	0.854512	0.908691
Acvr1b	1005.12	-0.389553	0.124065	-3.1399	0.00169004	0.00502147
Acvr1c	0.13372	0	5.20139	0	1	NA
Acvr2a	214.607	0.485835	0.135654	3.58142	0.000341728	0.00121416
Acvr2b	384.035	-0.228755	0.137281	-1.66633	0.0956486	0.16738
Acvrl1	69.4832	0.54778	0.361391	1.51575	0.129582	0.214626
Acy1	878.852	-0.180947	0.1057	-1.71189	0.0869167	0.154392
Acy3	47.0792	-0.323379	0.227098	-1.42396	0.154458	0.248091
Acyp1	242.367	-0.285041	0.134692	-2.11624	0.034324	0.0699056
Acyp2	20.4761	-0.286611	0.541858	-0.528941	0.596846	0.709497
Ada	147.291	-0.490813	0.161502	-3.03905	0.00237324	0.00676715
Adad1	1.29437	2.38911	1.74306	1.37064	0.170486	NA
Adad2	124.975	1.15839	0.279607	4.14294	3.42879e-05	0.000156557
Adal	275.31	0.407503	0.123943	3.28782	0.00100965	0.00317229
Adam10	709.028	-0.313589	0.111217	-2.81962	0.00480809	0.012683
Adam11	131.83	-0.58936	0.336476	-1.75157	0.0798486	0.143608
Adam12	145.251	-0.544214	0.347284	-1.56706	0.117102	0.19798
Adam15	854.139	-0.823281	0.0884491	-9.30796	1.30307e-20	9.58336e-19
Adam17	909.696	0.280295	0.0863897	3.24454	0.00117641	0.0036324
Adam19	3308.89	-0.697534	0.0669757	-10.4147	2.12379e-25	2.75778e-23
Adam1a	23.7482	0.320877	0.316366	1.01426	0.310459	0.434246
Adam1b	2.54218	0.757963	1.02152	0.741994	0.458091	0.584967
Adam2	0.98612	0.553481	2.04206	0.27104	0.78636	NA
Adam21	2.99515	0.0311944	0.80698	0.0386557	0.969165	0.987077
Adam22	204.711	0.0207495	0.23652	0.0877282	0.930093	0.960191
Adam23	2097.95	0.500851	0.172497	2.90354	0.00368972	0.0100322
Adam24	0.0918886	1.53995	5.1765	0.297488	0.766094	NA
Adam28	0.0862319	0	5.20139	0	1	NA
Adam29	0.0651439	1.30938	5.18112	0.252721	0.800484	NA
Adam3	0.213968	-1.07856	4.4382	-0.243018	0.807991	NA
Adam30	0.525439	0.364097	2.63741	0.138051	0.8902	NA
Adam32	4.54499	-0.834426	0.701797	-1.18898	0.234446	0.347456
Adam33	21.192	-0.848349	0.730624	-1.16113	0.245589	0.360627
Adam4	14.5367	0.0930458	0.368028	0.252823	0.800405	0.870764
Adam5	0.560994	1.08351	2.57701	0.420451	0.674156	NA
Adam8	59.7039	-1.207	0.292034	-4.13309	3.57924e-05	0.00016272
Adam9	1097.97	0.0426454	0.137926	0.309191	0.757176	0.839582
Adamts1	244.984	1.87035	0.581065	3.21883	0.00128717	0.00392406
Adamts10	211.234	-0.200632	0.163303	-1.22859	0.219227	0.329008
Adamts12	102.635	3.1008	1.17989	2.62803	0.00858806	0.0210721
Adamts13	0.562052	-1.07858	2.8695	-0.375876	0.707009	NA
Adamts14	165.3	0.30898	0.223651	1.38152	0.167118	0.264439
Adamts15	44.9408	-0.58059	0.219139	-2.64941	0.00806313	0.0199401
Adamts16	1.81071	0	1.80275	0	1	1
Adamts17	13.5011	-0.933555	0.374504	-2.49277	0.0126749	0.0296259
Adamts18	0.522408	-1.07858	3.29433	-0.327406	0.743361	NA
Adamts19	8.94828	1.76746	0.48865	3.61703	0.000298006	0.00107607
Adamts2	69.0454	0.0360827	0.494004	0.0730412	0.941773	0.968546
Adamts20	14.0561	0.688134	0.451864	1.52288	0.127789	0.212272
Adamts3	15.0131	0.143378	0.35366	0.405413	0.685174	0.783454
Adamts4	110.961	-0.654691	0.202613	-3.23123	0.00123257	0.00377842
Adamts5	153.313	0.860802	1.41627	0.607794	0.543324	0.663331
Adamts6	32.5467	4.79708	0.782375	6.13143	8.70903e-10	1.09001e-08
Adamts7	158.098	-1.86269	0.235862	-7.89739	2.84797e-15	9.82078e-14
Adamts8	55.8953	-1.3771	0.333923	-4.124	3.72352e-05	0.000168653
Adamts9	567.477	-0.889102	0.206478	-4.30604	1.66199e-05	8.17519e-05
Adamtsl1	90.1526	-1.34278	0.2495	-5.38188	7.37116e-08	6.14115e-07
Adamtsl2	0.824964	0	2.33348	0	1	NA
Adamtsl3	17.4104	-2.40681	1.16047	-2.074	0.0380792	0.076402
Adamtsl4	113.095	-1.10242	0.192095	-5.73894	9.52699e-09	9.5104e-08
Adamtsl5	119.786	-1.04287	0.277986	-3.75151	0.000175771	0.000671914
Adap1	659.185	-0.512613	0.186761	-2.74476	0.00605557	0.0155252
Adap2	86.991	-0.580533	0.254678	-2.27948	0.0226386	0.0489184
Adar	1743.36	0.0456396	0.058455	0.780764	0.434941	0.562537
Adarb1	186.702	-0.056074	0.139313	-0.402504	0.687313	0.785359
Adarb2	1.36978	1.03985	1.51492	0.686407	0.492457	NA
Adat1	510.506	0.26037	0.132436	1.96601	0.0492969	0.0953303
Adat2	353.311	-0.23156	0.109932	-2.10639	0.0351706	0.0713674
Adat3	219.619	-0.564574	0.122849	-4.59566	4.31384e-06	2.44211e-05
Adck1	267.048	-0.383658	0.110853	-3.46096	0.00053825	0.00182019
Adck2	105.028	-0.357935	0.166597	-2.1485	0.0316739	0.0651953
Adck3	149.706	-0.235597	0.144038	-1.63565	0.101913	0.176539
Adck4	343.943	-0.427074	0.115552	-3.69596	0.000219061	0.000819125
Adck5	483.379	-0.530322	0.107561	-4.93044	8.20444e-07	5.47435e-06
Adcy1	306.64	-0.22524	0.123856	-1.81855	0.0689794	0.126798
Adcy10	3.21216	-0.127308	0.764215	-0.166587	0.867695	0.91807
Adcy2	33.4812	-0.673446	0.422054	-1.59564	0.110569	0.188905
Adcy3	307.073	-0.374489	0.150937	-2.48111	0.0130976	0.030498
Adcy4	11.3595	-0.900504	0.691808	-1.30167	0.19303	0.296877
Adcy5	33.2829	0.457861	0.356143	1.28561	0.198579	0.303725
Adcy6	182.201	0.103414	0.213222	0.485005	0.627673	0.736086
Adcy7	48.4161	0.402599	0.267335	1.50597	0.132075	0.218104
Adcy8	1.1911	-0.023899	1.55864	-0.0153333	0.987766	NA
Adcy9	150.51	-0.803231	0.20997	-3.82546	0.000130528	0.000516456
Adcyap1	4.03504	-0.0735335	0.690883	-0.106434	0.915238	0.949337
Adcyap1r1	13.597	0.558578	0.606612	0.920815	0.357147	0.483714
Add1	2866.5	0.307183	0.0546987	5.61592	1.95524e-08	1.82778e-07
Add2	2.74679	-0.0752243	1.27416	-0.0590383	0.952922	0.97642
Add3	1208.94	0.0593218	0.0666192	0.890462	0.373218	0.500868
Adgb	0.321109	0.95791	3.42173	0.279949	0.779516	NA
Adgra1	1.92279	0	1.78481	0	1	1
Adgra2	1417.25	0.0318566	0.0790663	0.40291	0.687014	0.785228
Adgra3	340.935	0.699679	0.268707	2.60388	0.00921755	0.022418
Adgrb1	336.671	-0.903908	0.171391	-5.27395	1.33515e-07	1.05273e-06
Adgrb2	120.296	1.13515	0.225228	5.04001	4.65507e-07	3.26464e-06
Adgrb3	2.99212	2.18495	0.929764	2.35001	0.0187731	0.0415757
Adgrd1	69.6329	-0.569483	0.304271	-1.87163	0.0612574	0.114706
Adgre1	0.658455	0.364095	2.74095	0.132835	0.894324	NA
Adgre4	0.667213	0.921086	3.2256	0.285555	0.775219	NA
Adgre5	750.01	1.73927	0.197523	8.80544	1.30341e-18	7.07974e-17
Adgrf1	0.776927	-1.09634	1.84458	-0.594355	0.552274	NA
Adgrf2	1.19161	-0.262568	1.75565	-0.149556	0.881115	NA
Adgrf3	6.23647	-1.09214	0.675297	-1.61727	0.105821	0.181997
Adgrf4	1.3262	0.810964	1.45547	0.557182	0.577403	NA
Adgrf5	5.85434	3.12533	1.26038	2.47967	0.0131506	0.0306043
Adgrg1	497.552	-0.690552	0.488801	-1.41275	0.15773	0.252323
Adgrg2	27.8256	-0.735156	0.383058	-1.91918	0.054962	0.104594
Adgrg3	4.20963	-1.0436	1.13786	-0.917158	0.35906	0.48583
Adgrg5	29.2365	0.144989	0.408299	0.355104	0.722511	0.813443
Adgrg6	74.7831	-0.636163	0.274782	-2.31516	0.0206043	0.0450848
Adgrg7	0.417532	0.860289	2.34087	0.367509	0.71324	NA
Adgrl1	3692.87	-0.0831357	0.11144	-0.746011	0.455661	0.582625
Adgrl2	807.315	-0.28239	0.174308	-1.62006	0.105219	0.181152
Adgrl3	21.4676	0.146266	0.387125	0.377826	0.70556	0.800213
Adgrl4	0.0992712	0	5.20139	0	1	NA
Adgrv1	141.372	0.281107	0.143509	1.95881	0.0501347	0.0967703
Adh1	12.303	-5.8202	0.956163	-6.08704	1.15019e-09	1.39136e-08
Adh4	0.747995	-0.196478	1.75962	-0.111659	0.911094	NA
Adh5	3631.86	0.349472	0.0933859	3.74223	0.000182391	0.000693553
Adh7	5.05401	-1.07234	1.49456	-0.717494	0.473069	0.599351
Adhfe1	94.1551	-0.338423	0.197675	-1.71202	0.0868934	0.154367
Adi1	851.306	-0.199909	0.0976451	-2.0473	0.0406288	0.0808731
Adig	0.160757	-1.07856	4.8087	-0.224294	0.822529	NA
Adipoq	0.0857036	0	5.20139	0	1	NA
Adipor1	2134.47	-0.0895077	0.0747417	-1.19756	0.231088	0.343245
Adipor2	2781.3	-0.0907883	0.0812931	-1.1168	0.264079	0.381403
Adk	589.914	0.889225	0.201681	4.40906	1.03818e-05	5.35224e-05
Adm	42.5163	-0.647913	0.830022	-0.780597	0.43504	0.56262
Adm2	61.098	0.181206	0.23333	0.77661	0.437389	0.564736
Adnp	378.712	-0.397199	0.264258	-1.50307	0.13282	0.219152
Adnp2	1881.78	-0.034915	0.0614859	-0.567854	0.570134	0.686515
Ado	912.907	-0.0933377	0.109033	-0.856049	0.391971	0.519865
Adora1	1.11954	1.88805	2.17694	0.867296	0.38578	NA
Adora2a	5.1196	-0.19895	0.732672	-0.27154	0.785976	0.860191
Adora2b	21.4143	0.466595	0.408488	1.14225	0.25335	0.369089
Adpgk	1388.04	-0.0144942	0.0743559	-0.19493	0.845448	0.901764
Adprh	1939.79	-0.905982	0.0752371	-12.0417	2.14514e-33	5.94239e-31
Adprhl1	1.38811	2.34626	1.62582	1.44312	0.148987	NA
Adprhl2	700.78	-0.448102	0.111308	-4.02578	5.67875e-05	0.000245542
Adprm	209.94	0.675507	0.159142	4.24467	2.18915e-05	0.000104418
Adra1a	7.25308	-0.709119	0.674889	-1.05072	0.293388	0.415366
Adra1b	4.61881	-1.07858	1.55837	-0.692119	0.488863	0.614213
Adra1d	14.8614	0.364105	1.54018	0.236404	0.813119	0.879988
Adra2a	25.3467	0.9309	0.612041	1.52098	0.128266	0.212956
Adra2b	2.48396	-1.51557	1.02222	-1.48263	0.138173	0.226196
Adra2c	1.95623	-0.366287	1.6587	-0.220827	0.825227	0.888406
Adrb1	4.99794	-1.59105	0.853857	-1.86337	0.0624105	0.116475
Adrb2	35.5796	-1.21185	0.350653	-3.456	0.000548263	0.00184992
Adrb3	354.533	-1.38395	0.226327	-6.11482	9.66642e-10	1.19543e-08
Adrbk1	1562.92	-0.203087	0.0748528	-2.71315	0.00666472	0.0168812
Adrbk2	191.148	0.336777	0.1609	2.09309	0.0363415	0.0734118
Adrm1	2957.66	-0.414898	0.08755	-4.73898	2.14793e-06	1.30533e-05
Adsl	2090.38	-0.0397503	0.0883821	-0.449755	0.652887	0.756107
Adss	2310.74	0.0712786	0.120709	0.590502	0.554854	0.673254
Adssl1	53.1663	-1.15935	0.339013	-3.41978	0.000626725	0.00208419
Adtrp	3.4892	-1.50529	0.79141	-1.90204	0.0571662	0.108168
Aebp1	1111.93	0.785701	0.251513	3.1239	0.00178469	0.00526131
Aebp2	2182.81	0.121718	0.0739587	1.64575	0.0998147	0.17361
Aen	1554.97	-0.837178	0.0847953	-9.87293	5.4545e-23	5.27088e-21
Aes	3869.96	-0.145817	0.0994519	-1.46621	0.142591	0.232093
AF067061	7.18748	0	1.7216	0	1	1
AF067063	0.913297	0	5.20139	0	1	NA
AF251705	0.224787	0	5.20139	0	1	NA
AF357355	3.58722	-0.214482	0.815958	-0.262859	0.792659	0.865794
AF357359	135.35	0.87271	0.319319	2.73304	0.00627535	0.0160244
AF357399	24.2647	0.847507	0.3549	2.38802	0.0169396	0.0380322
AF357425	13.4692	0.656311	0.495726	1.32394	0.185523	0.287594
AF357426	9.23586	0.764688	0.648203	1.1797	0.238118	0.351832
AF366264	0.139539	-1.27262	5.18824	-0.24529	0.806232	NA
AF529169	9.19658	0.801004	0.455053	1.76024	0.0783665	0.141364
Afap1	852.082	0.130939	0.190566	0.687109	0.492014	0.616751
Afap1l1	77.829	0.0447447	0.196499	0.22771	0.819872	0.884486
Afap1l2	63.4522	-1.2835	0.30196	-4.25058	2.13217e-05	0.000101924
Aff1	6373.99	-0.191841	0.10763	-1.78241	0.074682	0.135645
Aff2	7.38531	-0.960494	1.39048	-0.690766	0.489713	0.615041
Aff3	100.204	0.754056	0.18058	4.17574	2.97024e-05	0.000137708
Aff4	5349.18	0.589414	0.0879532	6.70144	2.06374e-11	3.61829e-10
Afg3l1	1605.5	-0.111462	0.0699236	-1.59406	0.110924	0.189307
Afg3l2	2008.38	-0.00280867	0.0644966	-0.0435476	0.965265	0.98445
Afm	3.36041	-0.434545	2.03135	-0.21392	0.83061	0.892198
Afmid	114.008	-0.572805	0.135416	-4.22997	2.33722e-05	0.00011077
Afp	0.0959326	-1.99393	5.18824	-0.384317	0.700744	NA
Aftph	590.072	0.46963	0.0909306	5.16471	2.40812e-07	1.79245e-06
Aga	162.187	-0.0668849	0.241648	-0.276786	0.781944	0.856859
Agap1	994.968	-0.269558	0.0625426	-4.30999	1.63263e-05	8.04028e-05
Agap2	15.8462	-1.16596	0.400394	-2.91203	0.00359088	0.00979763
Agap3	1200.38	-0.489098	0.0821648	-5.95264	2.63844e-09	2.93343e-08
Agbl2	8.79915	0.716135	0.590005	1.21378	0.224833	0.335845
Agbl3	8.8526	0.170165	0.630085	0.270067	0.787108	0.861146
Agbl4	0.477888	0	3.32565	0	1	NA
Agbl5	490.153	-0.0704976	0.118976	-0.592535	0.553492	0.672092
Ager	26.4513	0.43024	0.368844	1.16645	0.243431	0.358123
Agfg1	2358.22	0.510611	0.0649538	7.86115	3.80632e-15	1.2755e-13
Agfg2	429.815	-0.162534	0.102655	-1.58331	0.11335	0.192657
Aggf1	1493.04	0.210642	0.0917388	2.2961	0.02167	0.047119
Agk	759.475	-0.00706625	0.0644978	-0.109558	0.91276	0.947535
Agl	535.788	-0.0471553	0.105153	-0.448447	0.653831	0.756886
Agmat	2.87516	2.0659	1.0634	1.94273	0.0520483	0.0998149
Agmo	0.054323	0	5.20139	0	1	NA
Ago1	2661.08	-0.0526367	0.053171	-0.989952	0.322198	0.447028
Ago2	6679.43	-0.151006	0.0879257	-1.71743	0.0859004	0.152946
Ago3	373.054	0.357075	0.0844525	4.22812	2.35647e-05	0.000111619
Ago4	16.4018	-0.554661	0.541722	-1.02388	0.30589	0.429161
Agpat1	1490.11	-0.387484	0.0975313	-3.97292	7.09969e-05	0.000300175
Agpat2	592.484	-0.622855	0.0941066	-6.61861	3.62587e-11	6.11214e-10
Agpat3	545.733	0.142296	0.124337	1.14444	0.252443	0.368122
Agpat4	327.807	-0.423381	0.156304	-2.7087	0.00675476	0.0170754
Agpat5	892.072	-0.210686	0.105747	-1.99235	0.046333	0.0905149
Agpat6	1134.31	-0.100186	0.0752121	-1.33205	0.182844	0.28429
Agpat9	23.1984	-2.06436	0.666982	-3.09508	0.00196763	0.00573652
Agps	2103.7	0.677031	0.0961327	7.04267	1.8859e-12	3.96277e-11
Agrn	10255.2	-0.499374	0.111813	-4.46616	7.96368e-06	4.22484e-05
Agrp	4.52959	-0.241786	0.691753	-0.349526	0.726694	0.81688
Agt	1.03984	0.361761	1.59986	0.226121	0.821108	NA
Agtpbp1	415.44	-0.204115	0.13801	-1.47899	0.139142	0.227462
Agtr1a	2.82557	3.17905	1.42847	2.2255	0.0260479	0.0550602
Agtr1b	0.667908	-0.35723	2.47872	-0.144118	0.885407	NA
Agtr2	6.21968	3.83835	1.50852	2.54445	0.010945	0.0260775
Agtrap	1705.01	-0.329874	0.104704	-3.15055	0.00162963	0.00486285
Agxt	0.372005	0	5.20139	0	1	NA
Agxt2	0.0519698	0	5.20139	0	1	NA
Ahctf1	4858.93	0.471147	0.107983	4.36314	1.28207e-05	6.45542e-05
Ahcy	4353.4	-0.000179602	0.0970095	-0.00185139	0.998523	1
Ahcyl1	1692.57	0.474469	0.0878437	5.40129	6.61644e-08	5.55414e-07
Ahcyl2	550.508	0.227385	0.0882279	2.57724	0.0099592	0.0239901
Ahdc1	3255.2	-0.459976	0.101134	-4.5482	5.4107e-06	2.99671e-05
Ahi1	234.92	0.481356	0.119314	4.03437	5.47484e-05	0.000237405
Ahnak	6951.4	-1.13834	0.108898	-10.4533	1.41499e-25	1.92775e-23
Ahr	228.295	-0.434103	0.181651	-2.38976	0.0168596	0.0378673
Ahrr	9.72975	-0.496119	0.46588	-1.06491	0.286918	0.408294
Ahsa1	4584.31	-0.188731	0.0810077	-2.3298	0.0198169	0.0435857
Ahsa2	362.109	-0.0251305	0.124845	-0.201294	0.840469	0.898529
Ahsg	34.0199	-1.07529	0.342961	-3.13532	0.00171666	0.00508693
AI115009	0.616335	0	5.20139	0	1	NA
AI118078	21.6624	0.0788937	0.388024	0.203322	0.838884	0.897354
AI182371	6.48289	0.809095	0.72103	1.12214	0.261803	0.378847
AI197445	0.814684	-1.2473	1.81298	-0.687985	0.491462	NA
AI314180	629.432	0.655954	0.114654	5.72118	1.05788e-08	1.0491e-07
AI317395	0.875509	-0.357227	1.97801	-0.180599	0.856682	NA
AI413582	134.367	-0.676584	0.185646	-3.64449	0.000267924	0.000976571
AI414108	727.505	-0.193301	0.113751	-1.69933	0.0892562	0.157749
AI427809	28.1976	-1.23282	0.349472	-3.52767	0.000419232	0.00145867
AI429214	7.76374	-0.0884848	0.508756	-0.173924	0.861925	0.913943
AI450353	29.5527	0.378961	0.264336	1.43363	0.151677	0.244475
AI463170	5.63301	-1.10534	0.511491	-2.16101	0.0306943	0.0633989
AI464131	853.407	-1.33534	0.142614	-9.36331	7.72775e-21	5.75977e-19
AI467606	194.3	-0.480854	0.118397	-4.06136	4.87879e-05	0.000214242
AI504432	3.77217	0.869432	0.865898	1.00408	0.31534	0.439519
AI506816	78.7731	0.221258	0.172076	1.28581	0.198508	0.303645
AI507597	33.5705	0.210838	0.258883	0.814416	0.415407	0.542673
AI593442	2.02661	-3.22765	1.59283	-2.02637	0.0427272	0.0844672
AI597479	439.718	0.589782	0.115896	5.08888	3.60177e-07	2.58485e-06
AI606473	0.143871	0	5.20139	0	1	NA
AI607873	5.28132	1.81609	1.34386	1.3514	0.176568	0.276209
AI646519	0.108801	0.432571	5.18465	0.0834329	0.933507	NA
AI661453	176.429	0.647799	0.153034	4.23304	2.30551e-05	0.000109485
AI662270	9.0857	-5.64203	1.2054	-4.68061	2.86024e-06	1.68941e-05
AI837181	461.382	-0.471579	0.10329	-4.56557	4.9815e-06	2.78592e-05
AI839979	5.12676	0.471032	0.652183	0.722239	0.470147	0.596376
AI846148	1073.22	-0.551769	0.0968582	-5.69667	1.22171e-08	1.19588e-07
AI847159	1.66905	-0.919113	1.45913	-0.629903	0.528758	0.650447
AI854517	18.4795	0.0360208	0.384181	0.09376	0.9253	0.957026
AI854703	25.9422	-0.585327	0.424581	-1.3786	0.168018	0.265636
AI987944	118.89	0.601914	0.236688	2.54307	0.0109883	0.026162
Aicda	2.68921	2.60084	1.12047	2.3212	0.0202761	0.0444778
Aida	635.837	0.272572	0.105419	2.58561	0.00972081	0.0234942
Aif1	2.58708	0.514416	1.14958	0.447483	0.654526	0.757477
Aif1l	90.8804	1.23352	0.266576	4.62727	3.7052e-06	2.128e-05
Aifm1	1367.07	0.0852499	0.113357	0.752048	0.452022	0.578907
Aifm2	215.259	-0.0944367	0.145279	-0.650038	0.515668	0.639144
Aifm3	55.1476	0.0177092	0.293105	0.0604192	0.951822	0.975529
Aig1	74.2319	-0.522055	0.188549	-2.76881	0.00562621	0.0145455
Aim1	25.2186	0.496716	0.407837	1.21793	0.223252	0.333769
Aim1l	268.776	-0.0499613	0.146211	-0.341707	0.732571	0.821652
Aim2	1252.93	0.756324	0.145757	5.18894	2.11492e-07	1.59204e-06
Aimp1	1407.2	0.415611	0.0950401	4.373	1.22549e-05	6.20624e-05
Aimp2	892.438	0.0104602	0.0695286	0.150445	0.880414	0.926029
Aip	602.65	-0.23566	0.0774322	-3.04344	0.0023389	0.00668068
Aipl1	7.27883	0.168052	0.674261	0.249239	0.803176	0.872807
Aire	471.195	-2.12116	0.356206	-5.95487	2.60278e-09	2.89952e-08
Airn	5.57614	0.23647	1.12005	0.211124	0.83279	0.893308
Ajap1	2.49234	-1.57723	1.35373	-1.1651	0.243978	0.358669
Ajuba	2317.29	-0.782598	0.0870898	-8.9861	2.56164e-19	1.57693e-17
AK010878	142.78	0.556164	0.134595	4.13211	3.59441e-05	0.000163246
Ak1	1563.58	-1.29475	0.177047	-7.31301	2.61223e-13	6.49968e-12
Ak2	3570.21	-0.308049	0.0751533	-4.09894	4.15051e-05	0.000185592
Ak3	200.378	0.768803	0.129289	5.94637	2.7415e-09	3.02969e-08
Ak4	2008.17	-1.22461	0.306275	-3.9984	6.37708e-05	0.000272477
Ak5	16.5873	-0.676294	0.668484	-1.01168	0.31169	0.4356
Ak6	349.599	0.499099	0.163859	3.0459	0.00231986	0.00663394
Ak7	97.6467	-0.111617	0.370057	-0.301621	0.762941	0.84359
Ak8	13.3952	0.184593	0.420322	0.43917	0.660539	0.762523
Akap1	3948.06	-0.495207	0.0936709	-5.28667	1.24566e-07	9.9015e-07
Akap10	674.12	0.280775	0.0931845	3.01311	0.00258584	0.00729945
Akap11	1113.03	0.876111	0.143773	6.0937	1.1033e-09	1.34148e-08
Akap12	23895.6	0.0447733	0.0840283	0.532835	0.594148	0.707269
Akap13	1189.76	0.125562	0.0635742	1.97504	0.0482634	0.0936914
Akap14	2.23656	0.655101	0.967391	0.677183	0.49829	0.623084
Akap17b	226.786	0.795417	0.210538	3.77802	0.000158082	0.00061261
Akap2	1.52405	-1.54907	1.10411	-1.403	0.160618	0.256105
Akap3	1.19121	0.223568	1.46994	0.152093	0.879113	NA
Akap5	90.1971	-0.0582476	0.233066	-0.24992	0.80265	0.872349
Akap6	16.0304	0.462908	0.437349	1.05844	0.289854	0.411836
Akap7	231.206	-0.0899547	0.143694	-0.626016	0.531304	0.652635
Akap8	4320.56	-0.00341342	0.109843	-0.0310753	0.975209	0.990283
Akap8l	1241.32	-0.0110207	0.0847931	-0.129972	0.896589	0.936947
Akap9	1554.22	0.575216	0.095802	6.00422	1.9225e-09	2.19464e-08
Akip1	248.88	-0.122967	0.116459	-1.05588	0.291024	0.413004
Akirin1	1055.15	0.0534455	0.10516	0.50823	0.611292	0.721698
Akirin2	1435.69	0.139757	0.0905733	1.54303	0.122824	0.205668
Akna	395.783	-0.193984	0.113794	-1.70469	0.0882524	0.156286
Aknad1	0.558282	-1.81464	3.71396	-0.488599	0.625125	NA
Akp3	0.448981	-1.81481	3.87956	-0.467788	0.639936	NA
Akr1a1	3597.59	-0.114658	0.0590311	-1.94233	0.0520969	0.0998964
Akr1b10	165.327	-0.121229	0.179964	-0.673629	0.500547	0.625204
Akr1b7	1.72697	-0.878017	1.17892	-0.744764	0.456414	0.583364
Akr1b8	237.294	-0.0220865	0.168914	-0.130756	0.895968	0.93642
Akr1c12	0.288796	1.09636	4.17985	0.262297	0.793093	NA
Akr1c13	2.37007	0.190293	1.2928	0.147195	0.882978	0.927568
Akr1c14	0.733487	0.364105	2.26919	0.160456	0.872522	NA
Akr1c18	1.19195	-0.228906	1.80259	-0.126988	0.89895	NA
Akr1c19	0.106491	0.364064	5.20139	0.0699935	0.944199	NA
Akr1cl	1.13821	0	2.17361	0	1	NA
Akr1d1	0.207405	-1.07855	5.20139	-0.207358	0.83573	NA
Akr1e1	59.2761	-0.955289	0.524973	-1.81969	0.0688057	0.126507
Akr7a5	519.955	-0.458199	0.100935	-4.53955	5.63753e-06	3.11151e-05
Akt1	1209.92	-0.510673	0.125851	-4.05776	4.9546e-05	0.000217169
Akt1s1	1521.58	-0.30039	0.122373	-2.45471	0.0141	0.0325178
Akt2	1680.99	-0.492578	0.103062	-4.77943	1.75794e-06	1.08822e-05
Akt3	172.178	0.524449	0.200453	2.61632	0.00888822	0.021722
Aktip	497.105	0.287159	0.104126	2.75781	0.00581897	0.0149833
Alad	526.429	-0.713541	0.101069	-7.05993	1.66585e-12	3.5447e-11
Alas1	538.249	-0.116834	0.0699517	-1.67022	0.0948766	0.166257
Alas2	23.2855	-0.00625158	0.300427	-0.020809	0.983398	0.996113
Alb	0.144405	0	5.20139	0	1	NA
Alcam	86.9753	0.120696	0.377955	0.31934	0.749469	0.834243
Aldh16a1	1082.05	-0.841156	0.1171	-7.18321	6.80938e-13	1.58514e-11
Aldh18a1	2440.97	0.0116729	0.0981323	0.118951	0.905314	0.942396
Aldh1a1	4.6598	0.364095	1.96755	0.18505	0.85319	0.907576
Aldh1a2	92.5596	-1.0659	0.188742	-5.64736	1.62931e-08	1.54835e-07
Aldh1a3	39.5153	-3.49743	0.355607	-9.8351	7.94923e-23	7.59334e-21
Aldh1a7	1.41514	-1.07858	1.99961	-0.539394	0.589615	NA
Aldh1b1	205.169	-0.138409	0.179319	-0.771857	0.440199	0.567402
Aldh1l1	443.668	-1.1417	0.151913	-7.51544	5.67184e-14	1.60054e-12
Aldh1l2	213.773	0.846807	0.132335	6.39896	1.56436e-10	2.28281e-09
Aldh2	5099.82	-0.334471	0.0862008	-3.88013	0.000104399	0.000422586
Aldh3a1	18.944	0.0306593	0.50934	0.0601941	0.952001	0.975597
Aldh3a2	645.842	-0.488997	0.121201	-4.03461	5.46929e-05	0.000237226
Aldh3b1	38.4198	0.412861	0.382546	1.07924	0.280479	0.40085
Aldh3b2	6.09049	-0.277214	1.12854	-0.24564	0.805961	0.874512
Aldh4a1	1383.11	-0.798119	0.131067	-6.08941	1.13325e-09	1.37287e-08
Aldh5a1	177.219	0.150622	0.167737	0.897963	0.369205	0.496581
Aldh6a1	427.137	-0.064785	0.118421	-0.547074	0.584328	0.698965
Aldh7a1	1895.32	-0.132403	0.104391	-1.26834	0.204677	0.311475
Aldh8a1	0.605141	0.679607	1.9696	0.345048	0.730058	NA
Aldh9a1	1225.08	0.196856	0.0788912	2.49528	0.0125857	0.0294381
Aldoa	29303.6	-0.263229	0.08291	-3.17488	0.00149898	0.00451023
Aldoart1	8.39949	1.00374	1.24742	0.804652	0.421021	0.548244
Aldoart2	4.52105	0.431771	0.653528	0.660676	0.50882	0.632986
Aldob	0.0588828	0	5.20139	0	1	NA
Aldoc	520.153	-0.285816	0.186772	-1.53029	0.125945	0.209836
Alg1	278.986	-0.752343	0.126388	-5.95264	2.63852e-09	2.93343e-08
Alg10b	717.443	0.496645	0.103346	4.80564	1.54254e-06	9.65646e-06
Alg11	595.206	0.264565	0.0954779	2.77096	0.00558915	0.0144722
Alg12	228.293	-0.362852	0.118374	-3.06531	0.00217443	0.00626953
Alg13	7588.06	0.505282	0.151025	3.34569	0.000820778	0.00264896
Alg14	110.933	0.20798	0.157975	1.31654	0.187994	0.290477
Alg2	544.808	-0.240798	0.0959578	-2.50941	0.0120931	0.028422
Alg3	373.437	-0.378086	0.0953737	-3.96426	7.36254e-05	0.00031004
Alg5	282.666	0.242	0.141424	1.71117	0.08705	0.154529
Alg6	342.827	0.491316	0.140467	3.49774	0.00046921	0.00161131
Alg8	187.527	0.31135	0.136169	2.28651	0.0222247	0.0481487
Alg9	319.804	-0.139538	0.0994238	-1.40347	0.160478	0.255929
Alk	11.7108	-0.912269	0.604203	-1.50987	0.131077	0.216671
Alkbh1	681.846	0.448804	0.0950619	4.72118	2.34482e-06	1.4167e-05
Alkbh2	424.671	-0.146852	0.0969587	-1.51458	0.129879	0.215076
Alkbh3	297.669	-0.147395	0.109034	-1.35182	0.176433	0.276103
Alkbh4	254.23	-0.389087	0.140903	-2.76138	0.00575568	0.0148364
Alkbh5	2988.32	-0.188069	0.0785213	-2.39514	0.0166141	0.0373721
Alkbh6	412.946	-0.632017	0.103001	-6.13605	8.4597e-10	1.062e-08
Alkbh7	338.388	-0.453517	0.137027	-3.30969	0.000934005	0.00296431
Alkbh8	289.008	0.66742	0.131723	5.06683	4.04492e-07	2.88049e-06
Alms1	1235.32	0.654028	0.148222	4.4125	1.02185e-05	5.28609e-05
Alms1-ps2	2.06917	0.699292	1.14152	0.612599	0.540142	0.660756
Alox12	94.6396	-0.27626	0.142728	-1.93557	0.0529201	0.10123
Alox12b	7.16725	-2.84188	1.4313	-1.98553	0.0470858	0.0917698
Alox12e	4.27201	-0.741674	1.0248	-0.723724	0.469235	0.595633
Alox15	7.95682	0.335973	0.783034	0.429066	0.667875	0.768909
Alox5	16.0067	2.05064	0.567497	3.61349	0.000302108	0.00108852
Alox5ap	22.3898	1.27446	0.311457	4.09193	4.27802e-05	0.000190732
Alox8	0.890752	1.88462	1.64243	1.14745	0.251194	NA
Aloxe3	13.415	-0.477995	0.630472	-0.758154	0.448359	0.575457
Alpk1	8.41286	1.00766	1.07864	0.93419	0.350206	0.476682
Alpk2	0.363142	0	4.67562	0	1	NA
Alpk3	815.844	-0.967121	0.204073	-4.7391	2.1467e-06	1.30506e-05
Alpl	7707.53	-0.0169831	0.0788132	-0.215486	0.829389	0.891558
Alppl2	1.07922	-1.07859	3.11041	-0.346768	0.728766	NA
Als2	1271.05	0.345605	0.0957097	3.61097	0.000305051	0.00109746
Als2cl	476.332	-1.04214	0.133066	-7.83172	4.81231e-15	1.58387e-13
Als2cr11	0.806126	0.970531	2.46741	0.39334	0.694069	NA
Als2cr12	0.822229	2.20892	1.76252	1.25327	0.210107	NA
Alx1	8.04972	0.823641	0.578717	1.42322	0.154673	0.248316
Alx3	2.46261	1.83214	1.34029	1.36698	0.171632	0.270091
Alx4	10.6173	-2.06823	1.30239	-1.58803	0.11228	0.191132
Alyref	4257.7	-0.087278	0.0812525	-1.07416	0.282752	0.40347
Alyref2	42.9827	-0.390201	0.240931	-1.61955	0.105328	0.181284
Amacr	299.14	-0.0616998	0.106204	-0.580956	0.56127	0.679056
Ambn	0.160558	0	5.20139	0	1	NA
Ambp	0.152267	-1.07856	5.20139	-0.207359	0.835729	NA
Ambra1	1554.07	-0.0230366	0.0761101	-0.302674	0.762138	0.843151
Amdhd1	2.26146	-0.853505	1.34903	-0.632681	0.526942	0.648811
Amdhd2	610.302	-1.19772	0.115241	-10.3931	2.66538e-25	3.40779e-23
Amelx	0.124184	0	5.20139	0	1	NA
Amer1	501.881	0.504561	0.156545	3.22311	0.00126807	0.00387366
Amer2	2.06368	0.329315	1.1907	0.276573	0.782108	0.856859
Amer3	0.388087	-1.07857	4.5682	-0.236104	0.813352	NA
Amfr	385.46	-0.385513	0.143563	-2.68532	0.00724593	0.0181678
Amh	17.8323	-0.794692	0.350893	-2.26477	0.0235268	0.0505023
Amhr2	81.862	-0.636948	0.25325	-2.51509	0.0119	0.0280236
Amica1	1.10608	1.99864	1.60908	1.2421	0.214198	NA
Amigo1	97.1269	-0.371357	0.158975	-2.33594	0.0194942	0.0429613
Amigo2	15.133	1.55179	0.459738	3.37539	0.000737124	0.00241022
Amigo3	47.4648	-1.07533	0.243902	-4.40887	1.03914e-05	5.3555e-05
Ammecr1	265.048	0.563187	0.187452	3.00443	0.00266082	0.0074933
Ammecr1l	839.947	0.33929	0.0639679	5.30407	1.13249e-07	9.09331e-07
Amn	16.7563	-0.177863	0.549438	-0.323718	0.746151	0.831832
Amn1	55.4071	0.664735	0.283415	2.34544	0.0190045	0.0420268
Amot	213.589	1.02053	0.333457	3.06046	0.00220999	0.00635947
Amotl1	815.837	0.368353	0.0782894	4.70502	2.53846e-06	1.51988e-05
Amotl2	3068.34	-1.31893	0.109652	-12.0283	2.523e-33	6.87456e-31
Ampd1	9.39435	-0.293241	0.586078	-0.500345	0.616832	0.726861
Ampd2	1197.76	-0.481988	0.0743145	-6.48579	8.82676e-11	1.36474e-09
Ampd3	129.087	-0.385461	0.240101	-1.60541	0.108403	0.185865
Amph	195.209	-0.271477	0.182998	-1.4835	0.137943	0.225886
Amt	2069.02	-0.105441	0.151311	-0.696848	0.485898	0.611363
Amy1	1.62431	0.280652	1.7198	0.163189	0.870369	0.919787
Amz1	42.7579	-0.10386	0.276845	-0.375157	0.707543	0.801478
Amz2	465.079	0.0990895	0.0773169	1.2816	0.199982	0.305506
Anapc1	3552.04	0.489153	0.0585662	8.35214	6.70351e-17	2.8865e-15
Anapc10	382.124	0.563875	0.194162	2.90415	0.00368249	0.0100158
Anapc11	1098.52	-0.550216	0.0902649	-6.09558	1.09043e-09	1.3268e-08
Anapc13	492.668	-0.07519	0.112242	-0.669889	0.502928	0.627471
Anapc15	556.277	-0.000621723	0.103149	-0.00602741	0.995191	1
Anapc16	380.441	-0.184218	0.109959	-1.67534	0.0938679	0.164697
Anapc2	1811.53	-0.307486	0.0752234	-4.08764	4.35782e-05	0.000193926
Anapc4	973.425	0.448348	0.089419	5.01401	5.33069e-07	3.69327e-06
Anapc5	5363.82	-0.173226	0.065012	-2.66453	0.00770965	0.0191743
Anapc7	1388.06	-0.174768	0.0613762	-2.84749	0.00440651	0.0117523
Ang	23.4274	0.0993973	0.740363	0.134255	0.893201	0.934586
Ang2	1.10406	0	2.15422	0	1	NA
Angel1	296.116	-0.333356	0.134779	-2.47336	0.013385	0.0310888
Angel2	682.855	0.453958	0.0688488	6.59355	4.29425e-11	7.12323e-10
Angpt1	4.2343	1.33599	0.907868	1.47157	0.141138	0.230145
Angpt2	35.9279	0.0112425	0.320083	0.0351238	0.971981	0.988575
Angpt4	8.07724	0.179014	1.36353	0.131287	0.895548	0.936153
Angptl1	6.27991	0.0667466	0.650168	0.10266	0.918232	0.951671
Angptl2	380.362	-0.0250076	0.407849	-0.061316	0.951108	0.975042
Angptl3	1.79113	-0.277595	1.0515	-0.263999	0.791781	0.865149
Angptl4	323.875	-0.0714521	0.123164	-0.580139	0.561821	0.679376
Angptl6	53.0788	-0.0417828	0.251428	-0.166182	0.868014	0.918349
Angptl7	18.8852	0.267729	0.647658	0.41338	0.679328	0.778215
Ank	215.346	-0.805424	0.246723	-3.26448	0.00109665	0.00341081
Ank1	18.0867	-0.748251	0.414608	-1.80472	0.0711184	0.130168
Ank2	181.321	0.877757	0.183776	4.77623	1.78613e-06	1.10361e-05
Ank3	632.759	0.539981	0.15296	3.53021	0.000415229	0.00144558
Ankar	0.185184	1.0992	5.18598	0.211956	0.832142	NA
Ankdd1b	24.2183	0.0929599	0.277098	0.335476	0.737266	0.82549
Ankef1	1.82906	0.563412	1.28778	0.437507	0.661744	0.763544
Ankfn1	0.0888211	0	5.20139	0	1	NA
Ankfy1	1594.84	0.367495	0.0774104	4.74736	2.06088e-06	1.2598e-05
Ankhd1	3834.08	0.700087	0.0701378	9.98159	1.83505e-23	1.9304e-21
Ankib1	573.019	-0.0667941	0.0699593	-0.954756	0.339701	0.465732
Ankk1	2.19423	0	1.74858	0	1	1
Ankle1	333.628	-0.872506	0.139964	-6.23381	4.55234e-10	6.07843e-09
Ankle2	1210.02	0.341614	0.0941595	3.62803	0.000285591	0.00103552
Ankmy1	3.22557	-1.62834	0.976087	-1.66824	0.0952689	0.166803
Ankmy2	611.185	0.351076	0.0787539	4.45788	8.27733e-06	4.36892e-05
Ankra2	261.763	0.206163	0.162649	1.26753	0.204965	0.311856
Ankrd1	95.8444	0.364097	1.47107	0.247504	0.804518	0.873866
Ankrd10	2412.65	-0.377349	0.0928536	-4.06391	4.82572e-05	0.000212247
Ankrd11	8740.91	-0.118768	0.102553	-1.15812	0.246817	0.361979
Ankrd12	651.661	0.597289	0.115788	5.15848	2.48968e-07	1.84572e-06
Ankrd13a	2189.61	-0.364404	0.0699994	-5.20582	1.93144e-07	1.46654e-06
Ankrd13b	207.499	-0.705593	0.148207	-4.76086	1.92773e-06	1.18582e-05
Ankrd13c	1020.27	0.0774527	0.0699217	1.10771	0.267989	0.385916
Ankrd13d	103.163	-0.192711	0.237424	-0.811674	0.416979	0.54426
Ankrd16	331.868	-0.102376	0.097858	-1.04617	0.295481	0.417831
Ankrd17	5499.58	0.577187	0.0863489	6.68436	2.31934e-11	4.0451e-10
Ankrd2	0.95905	-1.4333	1.53539	-0.933509	0.350557	NA
Ankrd22	1.45812	-1.81756	1.93816	-0.937777	0.348359	0.474752
Ankrd23	89.0037	-0.834136	0.170827	-4.88293	1.04521e-06	6.82876e-06
Ankrd24	530.526	-0.449129	0.0988508	-4.54351	5.53264e-06	3.05813e-05
Ankrd26	632.299	0.33856	0.18409	1.83911	0.0658995	0.122013
Ankrd27	1251.6	0.161278	0.0573681	2.81128	0.00493456	0.0129856
Ankrd28	1688.82	0.737724	0.0868902	8.4903	2.06113e-17	9.43748e-16
Ankrd29	3.7998	2.40519	1.31459	1.82961	0.0673079	0.124165
Ankrd32	320.01	0.704769	0.131908	5.3429	9.1471e-08	7.48199e-07
Ankrd33	0.0898854	0.364074	5.20139	0.0699954	0.944197	NA
Ankrd33b	66.2332	-0.0618612	0.372552	-0.166047	0.86812	0.918383
Ankrd34a	21.776	0.447112	0.39751	1.12478	0.260682	0.377566
Ankrd34b	5.15588	-0.619569	0.75839	-0.816952	0.413956	0.541419
Ankrd34c	0.0942878	0	5.20139	0	1	NA
Ankrd35	622.632	-1.2049	0.204903	-5.88032	4.09464e-09	4.40783e-08
Ankrd36	10.595	-0.547872	0.543373	-1.00828	0.31332	0.437511
Ankrd37	76.027	-0.423519	0.226012	-1.87388	0.0609471	0.114296
Ankrd39	119.647	-0.436957	0.186858	-2.33844	0.0193646	0.0427264
Ankrd40	902.733	0.117354	0.0837733	1.40085	0.161259	0.256929
Ankrd42	67.4585	0.182687	0.174596	1.04634	0.295403	0.417792
Ankrd44	67.5343	1.29923	0.376933	3.44686	0.000567143	0.00190626
Ankrd45	202.13	1.68289	0.236716	7.10932	1.16619e-12	2.59134e-11
Ankrd46	635.839	-0.0239787	0.0777305	-0.308485	0.757713	0.839812
Ankrd49	244.79	0.836136	0.133527	6.26191	3.80281e-10	5.16393e-09
Ankrd50	292.781	0.349481	0.133721	2.61351	0.00896188	0.0218827
Ankrd52	1542.18	-0.0436159	0.0839699	-0.519423	0.603466	0.715013
Ankrd53	9.83855	0.114571	0.395238	0.289878	0.771909	0.850338
Ankrd54	470.374	-0.512881	0.100071	-5.12515	2.97299e-07	2.173e-06
Ankrd55	1.54507	0.364984	1.44338	0.252867	0.800371	0.870764
Ankrd6	403.209	-0.264304	0.125389	-2.10788	0.0350412	0.0711308
Ankrd60	0.618057	-2.58539	2.44774	-1.05623	0.290862	NA
Ankrd61	16.449	-0.0413381	0.366266	-0.112864	0.910139	0.945513
Ankrd63	0.455706	-2.4319	2.55213	-0.95289	0.340646	NA
Ankrd66	0.45451	0	3.2058	0	1	NA
Ankrd9	194.566	-0.935335	0.185401	-5.04493	4.53698e-07	3.1872e-06
Anks1	922.58	-0.464048	0.0797063	-5.82197	5.81593e-09	6.07202e-08
Anks1b	13.3462	-2.0185	0.543332	-3.71504	0.000203169	0.000764173
Anks3	514.848	-0.295165	0.0833481	-3.54135	0.000398089	0.00139298
Anks4b	0.0976096	0.950601	5.18985	0.183166	0.854668	NA
Anks6	26.2925	-0.264956	0.357503	-0.741131	0.458614	0.5855
Ankub1	0.575648	4.03229	2.77159	1.45486	0.145707	NA
Ankzf1	473.654	0.0597999	0.076457	0.782137	0.434134	0.561667
Anln	3956.73	0.376802	0.0943086	3.99542	6.45807e-05	0.000275441
Ano1	47.7066	0.354135	0.28318	1.25057	0.211093	0.319019
Ano10	88.0356	-0.128146	0.350973	-0.365117	0.715024	0.807639
Ano2	0.354845	-1.10933	3.45166	-0.32139	0.747915	NA
Ano3	80.4567	-2.59322	0.391518	-6.62351	3.50771e-11	5.92497e-10
Ano4	1.34082	1.25005	1.47406	0.848031	0.396421	NA
Ano5	3.2384	0.364113	1.6586	0.21953	0.826237	0.889148
Ano6	987.303	-0.156384	0.121375	-1.28844	0.197591	0.302465
Ano7	11.3272	0.848093	0.49582	1.71049	0.087176	0.154737
Ano8	302.849	-0.451411	0.191084	-2.36237	0.0181583	0.0404029
Ano9	798.763	0.157365	0.0879757	1.78873	0.0736578	0.134122
Anp32a	5019.85	0.205521	0.139167	1.47679	0.139731	0.22832
Anp32b	7242.57	0.282062	0.073131	3.85694	0.000114815	0.000460061
Anp32e	2894.01	0.452962	0.105248	4.30375	1.67931e-05	8.25059e-05
Anpep	158.854	0.253893	0.148888	1.70527	0.0881445	0.156122
Antxr1	227.201	-0.77646	0.221431	-3.50655	0.000453955	0.00156688
Antxr2	50.3878	1.55998	0.788586	1.9782	0.0479063	0.0931308
Antxrl	0.705968	-3.7542	2.20265	-1.7044	0.0883059	NA
Anxa1	587.62	-0.458238	0.380684	-1.20372	0.228696	0.340569
Anxa10	0.703345	-1.07859	3.68264	-0.292885	0.76961	NA
Anxa11	833.525	-0.161634	0.181401	-0.891034	0.372911	0.500554
Anxa2	1419.24	-1.87384	0.19906	-9.41344	4.80163e-21	3.71199e-19
Anxa3	414.267	-0.306397	0.27662	-1.10764	0.268015	0.385921
Anxa4	598.144	-0.297095	0.11978	-2.48035	0.0131254	0.0305585
Anxa5	920.403	0.326547	0.209647	1.5576	0.119328	0.201253
Anxa6	1787.22	0.195746	0.0942646	2.07656	0.037842	0.0760363
Anxa7	2180.01	0.565661	0.0846591	6.68163	2.36292e-11	4.11677e-10
Anxa8	281.707	-1.13592	0.290365	-3.91203	9.15231e-05	0.000375792
Anxa9	24.9804	-0.293652	0.290825	-1.00972	0.312629	0.436804
Aoah	346.918	-0.153994	0.215538	-0.714463	0.474941	0.601306
Aoc1	0.538204	1.44192	2.52659	0.570699	0.568204	NA
Aoc2	109.778	-0.314346	0.167874	-1.87251	0.0611366	0.114553
[truncated: 18,168 more rows]

## Sheet: DEG N_t2i vs N_2i (XY)
GeneId	baseMean	log2FoldChange	lfcSE	stat	pvalue	padj
0610005C13Rik	24.778	0.122962	0.487337	0.252315	0.800798	0.869655
0610007P14Rik	601.375	-0.00802665	0.0951643	-0.0843452	0.932782	0.957882
0610009B22Rik	287.356	0.134674	0.10449	1.28887	0.197444	0.313027
0610009L18Rik	9.14497	-0.753415	0.517512	-1.45584	0.145437	0.246639
0610009O20Rik	750.886	-0.141971	0.0711619	-1.99504	0.0460388	0.0981484
0610010B08Rik	0.312686	0	4.01991	0	1	NA
0610010F05Rik	214.428	0.868962	0.164909	5.26934	1.36912e-07	1.93252e-06
0610010K14Rik	685.238	-0.254594	0.0871822	-2.92025	0.00349749	0.0113328
0610011F06Rik	180.654	-0.375718	0.153979	-2.44006	0.014685	0.0377468
0610012G03Rik	572.87	-0.437739	0.088619	-4.93957	7.82954e-07	8.51607e-06
0610030E20Rik	459.411	0.0753432	0.154447	0.487826	0.625673	0.737411
0610037L13Rik	453.749	-0.149131	0.0993853	-1.50053	0.133477	0.230944
0610038B21Rik	0.92537	1.18236	1.6733	0.706605	0.479812	NA
0610039H22Rik	2.65821	1.29603	0.92193	1.40578	0.159789	NA
0610039K10Rik	4.00279	-0.776572	0.89457	-0.868096	0.385342	0.521162
0610040B10Rik	3.37362	0.471844	0.868228	0.543456	0.586816	NA
0610040F04Rik	32.9817	0.780783	0.296399	2.63423	0.00843285	0.023767
0610040J01Rik	13.641	0.0512303	0.59212	0.0865201	0.931053	0.956551
0610043K17Rik	17.0145	0.0699005	0.332947	0.209945	0.833711	0.892618
1010001N08Rik	0.294915	0.28354	3.59046	0.0789706	0.937056	NA
1110001J03Rik	214.182	-0.550817	0.146555	-3.75844	0.000170977	0.000848625
1110002L01Rik	111.558	-0.0583373	0.149318	-0.39069	0.696026	0.792872
1110004E09Rik	584.513	-0.152854	0.0958588	-1.59457	0.110808	0.199377
1110004F10Rik	1277.39	-0.0586684	0.061009	-0.961635	0.336233	0.470854
1110006O24Rik	11.5563	-0.671144	0.419913	-1.59829	0.109978	0.198207
1110007C09Rik	151.795	-0.540048	0.204158	-2.64524	0.00816321	0.0231421
1110008F13Rik	721.947	-0.586089	0.0973108	-6.02286	1.71363e-09	4.44394e-08
1110008L16Rik	473.904	0.26822	0.099415	2.69798	0.00697612	0.0203286
1110008P14Rik	235.652	-0.451627	0.148356	-3.04422	0.00233282	0.00804105
1110012L19Rik	226.787	0.232554	0.148389	1.56719	0.117071	0.207911
1110017D15Rik	1.88389	1.86047	1.44171	1.29046	0.196891	NA
1110019D14Rik	56.0399	0.494906	0.232144	2.13189	0.0330159	0.0744302
1110020A21Rik	4.86719	0.157458	0.639924	0.246058	0.805637	0.873268
1110028F11Rik	1.54951	0.556651	1.0786	0.516088	0.605793	NA
1110028F18Rik	0.800856	0.926001	1.52257	0.608184	0.543065	NA
1110032A03Rik	55.8549	0.507516	0.176429	2.8766	0.00401984	0.0127578
1110032F04Rik	12.3339	-0.326855	0.575062	-0.568382	0.569776	0.688865
1110034G24Rik	84.9463	-0.0589836	0.156724	-0.376353	0.706655	0.799975
1110036E04Rik	0.219876	0.248498	4.44643	0.0558871	0.955432	NA
1110037F02Rik	1529.77	0.306211	0.0717346	4.26867	1.96644e-05	0.000133479
1110038B12Rik	1837.55	-0.477435	0.103408	-4.61699	3.89343e-06	3.32652e-05
1110038F14Rik	584.545	-0.398521	0.0834588	-4.77506	1.79654e-06	1.72468e-05
1110046J04Rik	3.89547	-1.16453	1.53989	-0.75624	0.449506	0.581775
1110051M20Rik	212.643	0.254464	0.126653	2.00914	0.044522	0.0954623
1110058D11Rik	0.69096	0.0819763	1.53896	0.0532672	0.957519	NA
1110059E24Rik	396.545	0.7101	0.154905	4.5841	4.5595e-06	3.79901e-05
1110059G10Rik	131.515	0.329825	0.136968	2.40804	0.0160383	0.0406639
1110065P20Rik	140.491	-1.09408	0.223921	-4.88599	1.02909e-06	1.07253e-05
1190002F15Rik	60.061	-0.259564	0.218286	-1.1891	0.234399	0.357638
1190002N15Rik	700	0.473125	0.184586	2.56316	0.0103723	0.0282991
1190005I06Rik	4.01869	-1.35319	0.86054	-1.57249	0.115837	0.206308
1190007I07Rik	250.052	-0.256046	0.142915	-1.79159	0.0731986	0.14341
1200014J11Rik	1121.47	0.227417	0.0934159	2.43446	0.0149141	0.0382213
1300002E11Rik	139.263	0.211713	0.123567	1.71335	0.0866489	0.163822
1300017J02Rik	8.09991	0.791421	0.581436	1.36115	0.173466	0.282459
1500004A13Rik	151.651	0.122929	0.148136	0.829839	0.40663	0.541799
1500009C09Rik	14.9643	-0.783443	0.637117	-1.22967	0.218821	0.3395
1500009L16Rik	183.311	-0.0881901	0.185485	-0.475458	0.63446	0.743931
1500011B03Rik	178.64	-0.047236	0.116191	-0.406536	0.684349	0.784243
1500011K16Rik	151.128	-0.727608	0.194307	-3.74463	0.000180657	0.000891411
1500012F01Rik	1372.4	0.176632	0.147363	1.19862	0.230675	0.353351
1500012K07Rik	0.0419853	0	5.20139	0	1	NA
1500015A07Rik	102.326	-0.319918	0.181688	-1.76081	0.0782706	0.151351
1500015O10Rik	6.69024	0.363863	1.02566	0.35476	0.72277	0.810971
1500017E21Rik	0.108036	0	5.20139	0	1	NA
1500026H17Rik	0.945663	-0.45278	1.4763	-0.306698	0.759073	NA
1600002D24Rik	0.469165	0.157905	2.88875	0.0546622	0.956408	NA
1600002H07Rik	522.649	-0.304159	0.0725626	-4.19168	2.769e-05	0.000178436
1600002K03Rik	66.017	-0.471608	0.186504	-2.52868	0.0114491	0.0307112
1600010M07Rik	0.418648	0	4.45647	0	1	NA
1600012H06Rik	370.839	0.124049	0.0797132	1.55619	0.119663	0.211721
1600014C10Rik	132.178	-0.135774	0.163922	-0.828282	0.407511	0.542693
1600014C23Rik	2.56453	-2.12048	1.59111	-1.33271	0.182627	NA
1600014K23Rik	2.78257	1.09421	1.28418	0.852069	0.394176	NA
1600019K03Rik	0.467878	0	4.48845	0	1	NA
1600020E01Rik	118.197	-0.191222	0.177202	-1.07912	0.280535	0.410951
1600023N17Rik	4.86861	0.548611	0.695	0.789368	0.429897	0.564192
1600025M17Rik	0.247542	0	5.20139	0	1	NA
1600027J07Rik	1.23952	0	2.39992	0	1	NA
1600029I14Rik	1.40862	1.04487	1.27968	0.816511	0.414208	NA
1600029O15Rik	2.19458	-0.403168	1.03337	-0.39015	0.696426	NA
1700001C19Rik	2.30516	-0.437772	1.70727	-0.256416	0.79763	NA
1700001D01Rik	1.08641	1.16048	1.60356	0.723687	0.469258	NA
1700001F09Rik	0.487943	1.26651	2.35322	0.538203	0.590437	NA
1700001G11Rik	3.58944	1.1713	0.798054	1.46769	0.142188	0.242354
1700001G17Rik	2.86908	-1.16195	0.893962	-1.29977	0.193678	NA
1700001J03Rik	1.18724	0.31152	1.55324	0.200562	0.841041	NA
1700001J11Rik	2.14422	0.385617	0.852723	0.452218	0.651112	NA
1700001K19Rik	23.022	-0.114586	0.371057	-0.308811	0.757466	0.83835
1700001K23Rik	1.11263	0.605838	1.40587	0.430934	0.666516	NA
1700001L05Rik	493.776	-0.128901	0.175175	-0.735842	0.461827	0.593018
1700001L19Rik	2.38917	0.462318	1.13083	0.408832	0.682663	NA
1700001O22Rik	31.9142	-0.605918	0.357402	-1.69534	0.0900107	0.168754
1700001P01Rik	14.339	-0.780418	0.409273	-1.90684	0.0565411	0.11604
1700003D09Rik	0.2643	-1.15911	5.06536	-0.228831	0.819	NA
1700003E16Rik	30.0624	-0.445722	0.254278	-1.75289	0.0796207	0.153291
1700003F12Rik	16.5887	-0.41907	0.362079	-1.1574	0.247109	0.372617
1700003G18Rik	0.757783	0.963188	2.05177	0.469442	0.638754	NA
1700003M02Rik	12.4723	0.382314	0.375725	1.01754	0.308898	0.442559
1700003M07Rik	24.7795	-0.132025	0.414823	-0.318267	0.750282	0.833534
1700006E09Rik	0.180367	-2.42442	5.17027	-0.468916	0.63913	NA
1700006F04Rik	0.204134	-0.437771	4.55383	-0.0961325	0.923415	NA
1700006H21Rik	0.0595323	0	5.20139	0	1	NA
1700007F19Rik	0.0814845	0	5.20139	0	1	NA
1700007G11Rik	1.32235	-0.488823	1.97875	-0.247036	0.80488	NA
1700007J10Rik	10.7866	0.0230277	0.50997	0.045155	0.963984	0.97902
1700007K09Rik	0.800218	1.89568	1.99176	0.951762	0.341218	NA
1700007K13Rik	298.214	-0.334841	0.160273	-2.0892	0.0366902	0.081454
1700007L15Rik	29.4171	0.0289841	0.309783	0.0935623	0.925457	0.953022
1700007P06Rik	0.167896	0	5.20139	0	1	NA
1700008C04Rik	1.37547	-0.768819	1.43429	-0.536029	0.591939	NA
1700008J07Rik	34.3986	0.305117	0.238381	1.27995	0.200561	0.317091
1700008O03Rik	69.1094	-0.776494	0.267681	-2.90082	0.00372192	0.0119448
1700009N14Rik	0.380508	0	3.37688	0	1	NA
1700010B08Rik	0.287163	-0.437772	4.19582	-0.104335	0.916903	NA
1700010I02Rik	0.0577819	-0.437735	5.20139	-0.0841572	0.932931	NA
1700010I14Rik	20.6467	-0.0738796	0.31983	-0.230996	0.817318	0.881539
1700011A15Rik	0.157012	0	5.20139	0	1	NA
1700011E24Rik	0.956262	1.88588	1.82163	1.03527	0.300543	NA
1700011H14Rik	0.340936	-0.207413	3.49005	-0.0594299	0.95261	NA
1700011L22Rik	0.391282	0.2835	4.69968	0.0603231	0.951898	NA
1700012B07Rik	0.84443	0.198509	2.03644	0.0974786	0.922346	NA
1700012B09Rik	0.425984	0.283533	3.87415	0.073186	0.941658	NA
1700012C14Rik	1.56352	1.63575	1.55438	1.05235	0.29264	NA
1700012D01Rik	8.2185	-0.227033	0.57559	-0.394436	0.693259	0.791126
1700012D14Rik	3.21357	0.156136	0.911114	0.171368	0.863934	NA
1700012D16Rik	2.46322	-0.40214	0.80535	-0.499336	0.617543	NA
1700012H19Rik	0.0767443	1.29394	5.18358	0.249622	0.802879	NA
1700012I11Rik	0.0799671	0	5.20139	0	1	NA
1700012L04Rik	0.134253	0	5.20139	0	1	NA
1700013F07Rik	0.618126	0	2.59177	0	1	NA
1700013G24Rik	0.449859	-0.322704	2.86598	-0.112598	0.910349	NA
1700013H16Rik	3.91904	2.35922	2.02219	1.16666	0.243346	0.368055
1700015E13Rik	0.215001	0.209621	5.16082	0.0406178	0.967601	NA
1700015F17Rik	0.183815	0	5.20139	0	1	NA
1700016C15Rik	1.08863	1.81892	1.80702	1.00659	0.314134	NA
1700016D06Rik	8.94747	-0.109748	0.54488	-0.201417	0.840373	0.896894
1700016G22Rik	0.311105	0.210381	2.7509	0.0764769	0.93904	NA
1700016H13Rik	1.37769	-0.129679	1.45603	-0.0890632	0.929032	NA
1700016K19Rik	3.3485	0.263894	0.896957	0.29421	0.768597	NA
1700016L04Rik	0.357002	1.95775	3.01873	0.648533	0.51664	NA
1700017B05Rik	913.977	-0.622438	0.114855	-5.41932	5.9825e-08	9.48364e-07
1700017D01Rik	0.0595323	0	5.20139	0	1	NA
1700017J07Rik	8.28552	0.335688	0.587195	0.57168	0.567539	0.687451
1700018A04Rik	0.174317	0.283525	5.20139	0.0545094	0.956529	NA
1700018B08Rik	4.25528	-4.08876	1.27561	-3.20535	0.001349	0.00498928
1700018B24Rik	2.0528	-1.13245	2.30628	-0.491027	0.623407	NA
1700018L02Rik	0.879289	1.98531	1.66439	1.19282	0.232941	NA
1700019A02Rik	6.5061	-0.285952	0.739072	-0.386907	0.698825	0.794428
1700019B03Rik	1.8896	-1.74725	1.61081	-1.0847	0.278053	NA
1700019B21Rik	0.467807	0	4.39359	0	1	NA
1700019D03Rik	327.469	0.10146	0.148194	0.684647	0.493567	0.621928
1700019E08Rik	0.321851	0	5.20139	0	1	NA
1700019G17Rik	40.2079	0.399792	0.244398	1.63582	0.101877	0.186366
1700019L03Rik	28.1741	-0.659516	0.328081	-2.01022	0.044408	0.0952894
1700019N19Rik	0.214544	0.141311	5.19589	0.0271966	0.978303	NA
1700019O17Rik	0.411568	0	5.20139	0	1	NA
1700020A23Rik	0.992407	-2.43915	1.62498	-1.50104	0.133346	NA
1700020D05Rik	15.9352	-0.105255	0.388272	-0.271086	0.786325	0.858536
1700020G17Rik	0.341561	-1.15912	4.14927	-0.279356	0.779972	NA
1700020I14Rik	524.165	0.402229	0.0989183	4.06627	4.77715e-05	0.000283328
1700020L24Rik	9.56614	-0.329042	0.558953	-0.588675	0.556079	0.677717
1700020M21Rik	0.0419853	0	5.20139	0	1	NA
1700020N01Rik	3.11211	-0.120954	1.03859	-0.11646	0.907288	NA
1700020N15Rik	1.04862	0	2.23113	0	1	NA
1700021F05Rik	366.155	0.149089	0.123413	1.20805	0.227027	0.349252
1700021F07Rik	0.270913	0	5.20139	0	1	NA
1700021K19Rik	491.556	-0.140971	0.0891872	-1.58061	0.113966	0.203826
1700021N21Rik	0.51575	0.150901	3.41049	0.0442461	0.964708	NA
1700022A21Rik	4.6636	-0.0975082	0.759357	-0.128409	0.897825	0.934672
1700022E09Rik	0.0734013	1.33602	5.18192	0.257823	0.796543	NA
1700022H01Rik	0.916105	-0.626236	1.67676	-0.373479	0.708792	NA
1700022I11Rik	4.29473	0.946889	0.783944	1.20785	0.227104	0.3493
1700023F06Rik	23.7217	0.108692	0.403977	0.269055	0.787888	0.859514
1700024B18Rik	0.118339	0.283525	5.20139	0.0545094	0.956529	NA
1700024F13Rik	7.30323	0.743384	0.486456	1.52816	0.126472	0.221151
1700024G13Rik	0.520883	0.995085	2.85521	0.348515	0.727453	NA
1700024I08Rik	0.177185	-1.15908	5.20139	-0.222841	0.823659	NA
1700024P04Rik	0.112862	-0.437745	5.20139	-0.0841591	0.93293	NA
1700024P16Rik	3.59581	0.0112104	0.795696	0.0140888	0.988759	0.994809
1700025F24Rik	0.32253	0.983217	3.44163	0.285683	0.775121	NA
1700025G04Rik	213.978	0.0404814	0.123602	0.327513	0.74328	0.828631
1700025N23Rik	0.238491	0.96917	5.19268	0.186642	0.851942	NA
1700026D08Rik	0.869583	1.64412	1.73857	0.945671	0.344316	NA
1700026D11Rik	0.0894212	0	5.20139	0	1	NA
1700026J14Rik	0.355755	-1.15911	3.41297	-0.33962	0.734143	NA
1700026L06Rik	6.74053	-0.196446	0.543343	-0.36155	0.717688	0.807456
1700027A15Rik	0.169888	0	5.20139	0	1	NA
1700027I24Rik	0.504535	2.97141	2.27542	1.30587	0.191596	NA
1700027J07Rik	0.11288	1.26797	5.18463	0.244563	0.806795	NA
1700028B04Rik	3.8219	-1.16839	1.12901	-1.03488	0.300725	0.433583
1700028E10Rik	6.25839	0.203511	0.517001	0.393638	0.693848	0.791448
1700028I16Rik	6.46798	-0.14023	0.882646	-0.158875	0.873768	0.918767
1700028J19Rik	8.43624	-0.145842	0.478259	-0.304943	0.76041	0.840337
1700028K03Rik	13.1008	0.803125	0.407564	1.97055	0.0487752	0.102945
1700028M03Rik	0.0456676	0.283535	5.20139	0.0545113	0.956528	NA
1700029F12Rik	0.0534584	0	5.20139	0	1	NA
1700029H14Rik	0.321375	-1.1315	3.46647	-0.326413	0.744112	NA
1700029I15Rik	4.43087	0.245159	0.630326	0.388941	0.69732	0.793534
1700029J03Rik	0.126475	0	5.20139	0	1	NA
1700029J07Rik	4.28446	0.735094	0.959909	0.765795	0.443798	0.576376
1700029M20Rik	3.16077	0.113786	0.880997	0.129156	0.897234	NA
1700029N11Rik	0.123817	0.283515	5.20139	0.0545075	0.956531	NA
1700029P11Rik	119.064	-0.547472	0.27062	-2.02303	0.0430701	0.0929866
1700030A11Rik	0.211968	-0.539676	4.52205	-0.119343	0.905003	NA
1700030C10Rik	439.891	-0.7219	0.145407	-4.96467	6.88184e-07	7.62479e-06
1700030F18Rik	1.36006	-0.883512	1.40047	-0.630868	0.528127	NA
1700030J22Rik	80.8451	-0.160916	0.159391	-1.00957	0.312702	0.446206
1700030K09Rik	278.564	-0.312996	0.0948916	-3.29846	0.000972163	0.0037555
1700030M09Rik	2.28246	-0.967728	0.828355	-1.16825	0.242705	NA
1700030N03Rik	0.160124	0.334902	4.79976	0.0697749	0.944373	NA
1700030O20Rik	0.297942	0	4.12062	0	1	NA
1700031A10Rik	0.170866	-0.437763	4.73049	-0.0925407	0.926268	NA
1700034H15Rik	14.929	0.390302	0.304622	1.28127	0.200101	0.316427
1700034I23Rik	0.564279	0.884488	2.63117	0.336157	0.736752	NA
1700034J05Rik	0.677877	-0.236503	2.45877	-0.0961878	0.923371	NA
1700034K08Rik	0.204552	0.918263	4.56503	0.201151	0.84058	NA
1700034O15Rik	0.0959326	-2.07447	5.18824	-0.39984	0.689274	NA
1700034P13Rik	2.96348	0.723431	0.865448	0.835903	0.403209	NA
1700037C18Rik	15.5679	-0.566218	0.397116	-1.42582	0.153919	0.257765
1700037H04Rik	767.884	-0.3937	0.0882863	-4.45935	8.22081e-06	6.26842e-05
1700039E15Rik	0.944852	-0.849577	2.44649	-0.347264	0.728393	NA
1700042G15Rik	1.06415	0.0560854	1.33131	0.0421279	0.966397	NA
1700042O10Rik	19.2393	0.1002	0.468316	0.213958	0.83058	0.891242
1700044C05Rik	0.233483	-1.1591	5.20139	-0.222845	0.823656	NA
1700047A11Rik	0.779902	-0.366271	2.08128	-0.175984	0.860307	NA
1700047E10Rik	0.838483	1.86121	1.71604	1.0846	0.2781	NA
1700047G03Rik	0.277461	-1.66031	3.50554	-0.473625	0.635767	NA
1700047M11Rik	0.184099	-0.437762	4.62232	-0.0947061	0.924548	NA
1700048M11Rik	2.88041	-0.417431	0.761518	-0.548156	0.583585	NA
1700048O20Rik	5.12663	0.267128	1.14005	0.234312	0.814743	0.879683
1700049E15Rik	0.0534584	0	5.20139	0	1	NA
1700049E22Rik	1.79513	-0.708874	1.42471	-0.497557	0.618796	NA
1700049G17Rik	56.273	0.990311	0.256304	3.86381	0.000111632	0.000587266
1700051A21Rik	0.610529	1.31834	2.18773	0.602605	0.546771	NA
1700052I22Rik	0.123943	1.26797	5.18463	0.244563	0.806795	NA
1700052K11Rik	51.1537	0.108775	0.192319	0.565597	0.571668	0.690451
1700054M17Rik	0.063103	0	5.20139	0	1	NA
1700056E22Rik	6.16134	-0.859681	0.976801	-0.880098	0.378806	0.5148
1700057H21Rik	8.59292	-1.77689	0.613307	-2.89723	0.00376471	0.0120596
1700061G19Rik	1725	-0.225296	0.152837	-1.47409	0.140457	0.239932
1700061I17Rik	0.209316	-1.1591	5.20139	-0.222845	0.823656	NA
1700061J23Rik	0.202925	-1.90512	5.196	-0.366651	0.713879	NA
1700064J06Rik	0.0834138	-0.437735	5.20139	-0.0841572	0.932931	NA
1700065D16Rik	1.27334	0.403604	1.42622	0.282988	0.777186	NA
1700065J11Rik	1.73033	-1.12942	0.904942	-1.24806	0.212011	NA
1700066B17Rik	0.60771	-0.213029	2.25205	-0.0945931	0.924638	NA
1700066B19Rik	19.9768	-0.474409	0.288047	-1.64699	0.0995611	0.18301
1700066J03Rik	0.0826497	-1.15907	5.20139	-0.222839	0.823661	NA
1700066M21Rik	175.425	0.621045	0.196273	3.16419	0.00155518	0.00565705
1700066N21Rik	1.33381	-0.0814771	1.1328	-0.0719255	0.942661	NA
1700067G17Rik	0.609376	0.283568	2.30312	0.123123	0.902009	NA
1700067K01Rik	18.1933	-1.06571	0.563247	-1.89207	0.058481	0.119451
1700069L16Rik	0.882927	0.696408	2.03699	0.341881	0.73244	NA
1700071M16Rik	0.645779	0.877723	2.97834	0.294702	0.768222	NA
1700073E17Rik	0.179706	0	5.20139	0	1	NA
1700074H08Rik	0.129945	-0.437745	5.20139	-0.0841591	0.93293	NA
1700080O16Rik	0.624823	0	4.11272	0	1	NA
1700081H04Rik	0.106343	1.83359	5.15878	0.355432	0.722266	NA
1700084C01Rik	12.8785	0.502589	0.351755	1.4288	0.153061	0.25664
1700084E18Rik	4.72026	0.116672	0.583527	0.199943	0.841525	0.897577
1700084J12Rik	0.0477219	0	5.20139	0	1	NA
1700086L19Rik	0.511649	0.283551	2.91324	0.0973319	0.922463	NA
1700086O06Rik	18.2479	-0.273707	0.332873	-0.822257	0.410931	0.545364
1700088E04Rik	5.2508	-0.950746	0.588196	-1.61638	0.106013	0.192272
1700091H14Rik	0.351283	0	5.20139	0	1	NA
1700092M07Rik	14.276	-0.564695	0.400062	-1.41152	0.158092	0.263079
1700093K21Rik	1.32085	0.363614	1.85562	0.195952	0.844648	NA
1700094D03Rik	118.806	0.491327	0.19603	2.50639	0.0121972	0.032375
1700094J05Rik	2.33364	-0.685976	1.1125	-0.616608	0.537493	NA
1700095A21Rik	8.36681	2.08653	1.1925	1.74971	0.0801688	0.154096
1700095J12Rik	2.0309	0.470856	1.19619	0.393629	0.693855	NA
1700096J18Rik	2.98275	-0.134636	0.811528	-0.165905	0.868232	NA
1700096K18Rik	32.1279	-0.0643807	0.291895	-0.220561	0.825434	0.887137
1700096P03Rik	0.085612	0.283524	5.20139	0.0545093	0.956529	NA
1700097N02Rik	307.352	0.21121	0.269205	0.784569	0.432706	0.566436
1700099I09Rik	0.390689	-1.8057	4.61717	-0.391083	0.695736	NA
1700100L14Rik	0.468821	-0.437774	2.98729	-0.146546	0.883491	NA
1700101E01Rik	29.3321	-0.259136	0.307757	-0.842015	0.39978	0.535013
1700101I11Rik	0.457494	-1.15912	3.82059	-0.303387	0.761595	NA
1700102H20Rik	6.71596	-0.139622	0.521217	-0.267876	0.788795	0.86026
1700102P08Rik	18.0683	0.38671	0.325175	1.18924	0.234346	0.357593
1700104L18Rik	0.117949	0	5.20139	0	1	NA
1700105P06Rik	2.32928	-0.95904	0.873092	-1.09844	0.272012	NA
1700106J16Rik	1.05416	-0.477707	1.76483	-0.270682	0.786636	NA
1700108F19Rik	22.0482	0.174238	0.567688	0.306925	0.7589	0.839282
1700108J01Rik	0.944796	-0.00406811	1.2638	-0.00321896	0.997432	NA
1700109G14Rik	0.733685	1.04742	3.03772	0.344805	0.730241	NA
1700109H08Rik	27.8368	0.482573	0.275702	1.75034	0.0800588	0.153942
1700109K24Rik	31.9414	0.27171	0.268136	1.01333	0.310903	0.44436
1700110C19Rik	2.15244	-0.906751	0.780621	-1.16158	0.245408	NA
1700110K17Rik	2.55496	0.551985	0.76096	0.725379	0.468219	NA
1700111N16Rik	0.201692	0.283501	5.20139	0.0545049	0.956533	NA
1700112E06Rik	0.655987	-0.541498	1.88957	-0.286572	0.77444	NA
1700112J05Rik	0.154333	0.283521	5.20139	0.0545086	0.95653	NA
1700112J16Rik	1.28594	1.27621	1.48042	0.862055	0.388657	NA
1700113A16Rik	63.9115	-0.315711	0.233048	-1.3547	0.175513	0.28519
1700113B09Rik	0.308544	-2.06987	4.95246	-0.417948	0.675985	NA
1700116B05Rik	0.096654	0	5.20139	0	1	NA
1700119H24Rik	0.674454	-0.611991	1.64691	-0.3716	0.710191	NA
1700120C14Rik	5.36992	0.16365	0.543482	0.301114	0.763327	0.842113
1700120G07Rik	0.510611	1.1238	2.1929	0.512472	0.608321	NA
1700120K04Rik	5.88657	0.0545545	0.565042	0.0965496	0.923084	0.951789
1700122C19Rik	0.444084	-0.437775	3.85339	-0.113608	0.909549	NA
1700122O11Rik	0.0713904	0.283535	5.20139	0.0545113	0.956528	NA
1700123I01Rik	15.8174	-1.04091	0.652422	-1.59545	0.110611	0.199139
1700123J17Rik	3.13883	-0.562741	0.793055	-0.709586	0.477961	NA
1700123M08Rik	3.66611	-0.794253	0.879968	-0.902593	0.366742	0.502737
1700123O12Rik	0.0450182	0.862615	5.19589	0.166019	0.868142	NA
1700123O20Rik	394.64	0.0244774	0.118817	0.206009	0.836784	0.894669
1700124L16Rik	3.03501	-0.602872	0.773697	-0.779209	0.435857	NA
1700125G02Rik	0.129825	0	5.20139	0	1	NA
1700125G22Rik	0.650264	-0.285624	2.06907	-0.138045	0.890205	NA
1700125H03Rik	0.996917	1.45046	1.81568	0.798849	0.424378	NA
1700125H20Rik	3.0062	-1.1906	0.919117	-1.29538	0.195189	NA
1810007D17Rik	0.0419853	0	5.20139	0	1	NA
1810009A15Rik	16.4077	-0.0198356	0.354774	-0.0559105	0.955413	0.973233
1810010D01Rik	2.36452	-1.28386	1.05754	-1.214	0.224748	NA
1810010H24Rik	17.2368	0.845412	0.404329	2.0909	0.0365372	0.081196
1810011O10Rik	32.5298	-1.12599	0.816521	-1.379	0.167894	0.275474
1810012K16Rik	0.65973	1.8282	1.76059	1.0384	0.299084	NA
1810013A23Rik	2.0186	-0.0184715	1.08414	-0.0170379	0.986406	NA
1810013L24Rik	1124.84	0.258344	0.0883241	2.92495	0.00344506	0.0112186
1810014B01Rik	40.0131	0.384651	0.275259	1.39742	0.162288	0.268442
1810019D21Rik	22.8571	-0.5048	0.335844	-1.50308	0.132819	0.23014
1810020O05Rik	4.77652	0.27732	0.772596	0.358946	0.719635	0.808746
1810021B22Rik	2.99257	-0.0831581	1.08861	-0.0763891	0.93911	NA
1810022K09Rik	811.795	1.28296	0.164912	7.77966	7.27206e-15	1.33806e-12
1810024B03Rik	17.5243	0.00566903	0.384135	0.0147579	0.988225	0.994712
1810026B05Rik	323.587	0.442841	0.115646	3.82929	0.000128511	0.000663195
1810026J23Rik	739.731	-0.0831237	0.0974532	-0.852961	0.393681	0.528748
1810030O07Rik	642.493	0.276624	0.148574	1.86185	0.0626236	0.126392
1810032O08Rik	511.092	-0.297809	0.116807	-2.54957	0.0107855	0.0292508
1810034E14Rik	9.7084	-0.170869	0.482937	-0.353811	0.72348	0.811164
1810037I17Rik	966.576	-0.333543	0.0896414	-3.72086	0.000198548	0.000968064
1810041H14Rik	3.38975	-0.551713	0.729426	-0.756366	0.44943	NA
1810041L15Rik	8.58051	-0.190916	0.896284	-0.213008	0.831321	0.891521
1810043G02Rik	182.534	-0.209215	0.144645	-1.44641	0.148063	0.250105
1810043H04Rik	180.049	-0.657795	0.163785	-4.0162	5.9143e-05	0.000339
1810044D09Rik	19.1216	-0.309852	0.421977	-0.734285	0.462775	0.593729
1810055G02Rik	776.494	-0.0982009	0.105157	-0.933855	0.350379	0.485343
1810058I24Rik	804.256	-0.328526	0.112887	-2.91024	0.00361157	0.0116584
1810062G17Rik	1.58014	1.71797	1.74981	0.981804	0.326196	NA
1810062O18Rik	5.81743	0.872582	0.685005	1.27383	0.202722	0.319559
1810063I02Rik	1.64016	0.515532	1.02328	0.503801	0.614401	NA
1810064F22Rik	0.0419853	0	5.20139	0	1	NA
1810065E05Rik	0.054323	0	5.20139	0	1	NA
2010001A14Rik	25.3482	-0.329395	0.417502	-0.788966	0.430132	0.564404
2010001E11Rik	0.11856	0.283518	5.20139	0.0545081	0.95653	NA
2010003K11Rik	0.206248	-0.437774	4.58996	-0.0953763	0.924016	NA
2010005H15Rik	0.196898	0.983287	5.19227	0.189375	0.849799	NA
2010009K17Rik	1.45346	1.13547	1.37304	0.82697	0.408254	NA
2010010A06Rik	4.7189	-0.974227	0.626085	-1.55606	0.119693	0.21174
2010012O05Rik	58.3418	0.0861458	0.204873	0.420483	0.674133	0.775541
2010016I18Rik	0.0925724	0.283535	5.20139	0.0545113	0.956528	NA
2010106C02Rik	0.286122	-3.39032	4.07941	-0.831081	0.405928	NA
2010107E04Rik	825.274	0.0525419	0.149467	0.351529	0.725192	0.812568
2010107G12Rik	27.4771	-0.815708	0.419546	-1.94426	0.0518637	0.108135
2010107G23Rik	99.5201	-0.316401	0.161825	-1.9552	0.0505596	0.105873
2010109A12Rik	0.936807	-3.80933	1.63439	-2.33073	0.0197675	NA
2010111I01Rik	433.591	-0.333837	0.105478	-3.165	0.00155081	0.00564249
2010204K13Rik	123.707	0.236105	0.190305	1.24067	0.214729	0.334393
2010300C02Rik	17.6328	-0.00866688	0.410971	-0.0210888	0.983175	0.992032
2010308F09Rik	0.513039	0.152356	3.2782	0.0464754	0.962931	NA
2010310C07Rik	0.526753	0	2.84341	0	1	NA
2010315B03Rik	33.853	1.52573	0.293211	5.20353	1.9554e-07	2.64184e-06
2010320M18Rik	95.5512	-0.623078	0.165771	-3.75866	0.000170825	0.000848142
2200002D01Rik	44.4	-0.244845	0.29923	-0.818252	0.413214	0.547498
2200002J24Rik	0.273446	1.30877	3.55325	0.368331	0.712627	NA
2210010C04Rik	0.67505	0.412953	1.63988	0.251819	0.801181	NA
2210011C24Rik	101.287	-1.57318	0.349935	-4.49565	6.93571e-06	5.4728e-05
2210013O21Rik	168.486	-0.035352	0.177741	-0.198897	0.842344	0.89819
2210015D19Rik	79.5255	0.178794	0.157102	1.13807	0.25509	0.382004
2210016F16Rik	429.097	0.0884549	0.115144	0.768215	0.44236	0.574989
2210016L21Rik	795.587	-0.294836	0.086571	-3.40571	0.000659928	0.00270123
2210018M11Rik	1205.32	0.329108	0.0673081	4.88958	1.0105e-06	1.05601e-05
2210019I11Rik	0.180197	0	5.20139	0	1	NA
2210039B01Rik	1.33776	-2.42141	1.69183	-1.43124	0.152362	NA
2210404E10Rik	0.749869	-0.415379	1.43467	-0.28953	0.772176	NA
2210404O09Rik	98.6298	0.821823	0.253736	3.23889	0.00119997	0.0045071
2210406O10Rik	2.54659	0.754292	0.878399	0.858712	0.390499	NA
2210408F21Rik	2.7149	-0.102226	1.30965	-0.0780564	0.937783	NA
2210408I21Rik	60.6217	0.83679	0.21909	3.81938	0.000133786	0.000686746
2210409E12Rik	627.24	-0.101287	0.211208	-0.479558	0.631542	0.74229
2210416O15Rik	3.14133	-0.456736	1.00059	-0.456468	0.648054	NA
2210417A02Rik	6.76619	1.19563	0.694907	1.72056	0.0853301	0.161858
2210420H20Rik	1.10658	-0.281969	1.43073	-0.197081	0.843764	NA
2300002M23Rik	21.2217	-3.24569	1.51042	-2.14886	0.0316452	0.0719331
2300003K06Rik	0.933536	-0.57718	2.27859	-0.253305	0.800032	NA
2300005B03Rik	0.171254	0.983289	5.19227	0.189376	0.849799	NA
2300009A05Rik	41.0051	-0.0474117	0.318523	-0.148849	0.881673	0.923859
2310001H17Rik	2.22072	-0.0335239	0.985048	-0.0340328	0.972851	NA
2310001K24Rik	0.0969886	0	5.20139	0	1	NA
2310002D06Rik	0.309946	0.283543	3.54251	0.0800402	0.936205	NA
2310002F09Rik	1.85306	-0.920434	1.44092	-0.638783	0.522964	NA
2310005E17Rik	0.324228	-0.437768	3.48267	-0.125699	0.89997	NA
2310007B03Rik	2.53135	-1.1742	2.09896	-0.559418	0.575877	NA
2310008N11Rik	0.245156	0	4.28001	0	1	NA
2310009A05Rik	80.0858	-0.117716	0.156109	-0.754064	0.450811	0.583055
2310009B15Rik	93.882	-0.884003	0.189966	-4.65349	3.26366e-06	2.86283e-05
2310010G23Rik	22.6973	0.595199	0.361651	1.64578	0.0998086	0.183274
2310010J17Rik	14.1811	-0.621482	0.487664	-1.2744	0.20252	0.319279
2310011J03Rik	434.706	-0.526852	0.0923444	-5.7053	1.16141e-08	2.29844e-07
2310015A10Rik	82.2069	0.419247	0.206223	2.03298	0.0420545	0.0912272
2310015D24Rik	0.150315	1.057	5.1902	0.203654	0.838624	NA
2310022A10Rik	1338.22	-0.291253	0.0717061	-4.06176	4.87044e-05	0.000288309
2310022B05Rik	796.472	-0.563105	0.118388	-4.75645	1.97023e-06	1.86821e-05
2310030A07Rik	0.52938	-0.44569	2.00225	-0.222595	0.823851	NA
2310030G06Rik	80.2355	-0.0406654	0.172967	-0.235105	0.814127	0.879141
2310033P09Rik	481.281	-0.217086	0.102294	-2.12217	0.0338239	0.0759747
2310034G01Rik	5.68187	0.323317	0.563748	0.573513	0.566297	0.686432
2310034O05Rik	0.105498	0.283535	5.20139	0.0545113	0.956528	NA
2310035C23Rik	859.83	0.25803	0.0779109	3.31186	0.000926769	0.00360446
2310036O22Rik	2726.11	-0.476202	0.118125	-4.03135	5.54563e-05	0.000320725
2310039H08Rik	117.59	-0.460085	0.229878	-2.00143	0.0453465	0.0969131
2310039L15Rik	3.09636	-0.382444	0.825645	-0.463206	0.643216	NA
2310040G24Rik	18.3241	-0.239071	0.442177	-0.540667	0.588737	0.705782
2310043L19Rik	0.236788	0	5.1689	0	1	NA
2310045N01Rik	404.005	-0.196324	0.0997516	-1.96813	0.0490531	0.103433
2310047M10Rik	151.008	-0.540043	0.17874	-3.02139	0.00251618	0.00858529
2310057M21Rik	299.082	-0.14618	0.0831689	-1.75763	0.0788099	0.152071
2310061I04Rik	651.396	-0.107104	0.10532	-1.01694	0.309181	0.442916
2310067B10Rik	1199.43	-0.438653	0.12587	-3.48498	0.000492169	0.00208959
2310068J16Rik	16.1807	-0.452314	0.386389	-1.17062	0.241753	0.366507
2310069B03Rik	3.74011	-0.280397	0.769493	-0.364392	0.715566	0.805872
2310069G16Rik	0.443842	-1.58271	3.20851	-0.493285	0.621811	NA
2310081J21Rik	0.13774	0	5.20139	0	1	NA
2400006E01Rik	107.089	0.42768	0.15704	2.72339	0.00646156	0.0190301
2410002F23Rik	1997.37	-0.436492	0.0653129	-6.6831	2.33942e-11	1.21744e-09
2410003L11Rik	338.554	0.327599	0.137079	2.38985	0.0168553	0.0424015
2410004B18Rik	424.887	-0.1037	0.111617	-0.929074	0.352851	0.488242
2410004I01Rik	1.91726	1.26663	1.52998	0.827872	0.407743	NA
2410004P03Rik	11.2556	0.210866	0.454802	0.463644	0.642903	0.749884
2410006H16Rik	1987.34	-0.353958	0.13536	-2.61494	0.00892432	0.02497
2410012E07Rik	0.779931	-3.46342	1.70579	-2.03039	0.042317	NA
2410015M20Rik	695.949	-0.125096	0.0900961	-1.38848	0.164992	0.271694
2410016O06Rik	534.365	-0.40369	0.112172	-3.59886	0.000319615	0.00144232
2410017I17Rik	221.023	-0.976862	0.172588	-5.66009	1.51295e-08	2.89408e-07
2410018L13Rik	81.6224	-0.455937	0.269023	-1.69478	0.0901164	0.168911
2410021H03Rik	40.7678	0.280285	0.240849	1.16374	0.244531	0.369599
2410089E03Rik	1399.4	0.0735803	0.0563873	1.30491	0.191924	0.306348
2410124H12Rik	9.67216	-0.0710455	0.462505	-0.15361	0.877917	0.921562
2410127L17Rik	679.934	0.298438	0.194982	1.53059	0.125871	0.220398
2410131K14Rik	379.095	-0.323863	0.136884	-2.36596	0.0179833	0.0447296
2410137M14Rik	282.143	0.218395	0.132661	1.64626	0.0997104	0.183227
2410141K09Rik	327.544	0.626959	0.23645	2.65155	0.00801223	0.0228103
2500002B13Rik	177.722	0.287202	0.151396	1.89703	0.0578246	0.118286
2500004C02Rik	41.5618	0.393829	0.241027	1.63396	0.102267	0.186837
2510002D24Rik	224.114	-0.126671	0.129896	-0.975168	0.329477	0.463957
2510003B16Rik	5.01003	0.727967	0.629729	1.156	0.247681	0.373231
2510009E07Rik	213.844	-0.0951331	0.14529	-0.654782	0.512608	0.638858
2510039O18Rik	1599.59	-0.524732	0.127315	-4.12152	3.76389e-05	0.000232513
2610001J05Rik	228.552	0.380002	0.131814	2.88286	0.00394077	0.0125481
2610002M06Rik	103.933	0.688845	0.216158	3.18676	0.00143876	0.00527705
2610005L07Rik	346.16	-0.143686	0.228287	-0.629407	0.529083	0.654095
2610008E11Rik	184.114	0.915816	0.171254	5.34772	8.90715e-08	1.33659e-06
2610015P09Rik	247.616	0.168939	0.108853	1.55199	0.120665	0.213069
2610016A17Rik	0.316833	-1.22259	4.10901	-0.297539	0.766055	NA
2610020C07Rik	41.3494	0.575098	0.25733	2.23487	0.0254261	0.0600897
2610020H08Rik	151.822	0.417708	0.193099	2.16318	0.0305273	0.0698698
2610027K06Rik	3.09449	0.590782	0.737794	0.800741	0.423281	NA
2610028E06Rik	2.17788	0.670372	1.08688	0.616787	0.537375	NA
2610028H24Rik	2.13978	-1.37739	0.883154	-1.55963	0.118848	NA
2610035D17Rik	26.55	-0.56972	0.291895	-1.9518	0.050962	0.106542
2610035F20Rik	138.14	-0.392177	0.200331	-1.95765	0.0502713	0.105398
2610037D02Rik	64.5729	0.427151	0.249533	1.7118	0.0869335	0.164199
2610042L04Rik	4.52709	-0.661001	0.935786	-0.706359	0.479965	0.610152
2610044O15Rik8	93.218	0.965026	0.20563	4.69302	2.69195e-06	2.44048e-05
2610100L16Rik	0.231711	1.31568	3.71477	0.354176	0.723207	NA
2610203C22Rik	3.31862	0.715229	0.774724	0.923205	0.3559	NA
2610206C17Rik	22.1713	-0.5309	0.37025	-1.4339	0.151602	0.254886
2610301B20Rik	218.334	0.435395	0.161979	2.68797	0.00718875	0.0208343
2610305D13Rik	1790.08	2.11212	0.224277	9.41747	4.62077e-21	4.46367e-18
2610306M01Rik	26.1456	-0.2338	0.282433	-0.827807	0.40778	0.542911
2610307P16Rik	5.58713	0.433359	0.77509	0.559107	0.576088	0.694271
2610316D01Rik	0.272308	0.283522	4.26668	0.0664503	0.947019	NA
2610318N02Rik	1130.47	0.0965629	0.0807876	1.19527	0.231982	0.35486
2610507B11Rik	6784.8	0.149919	0.0598169	2.50631	0.0122	0.0323769
2610507I01Rik	43.4008	0.0185951	0.413611	0.044958	0.964141	0.979044
2610524H06Rik	236.119	0.118904	0.112944	1.05277	0.292447	0.424418
2610528A11Rik	2.85851	-1.16229	1.56593	-0.742233	0.457946	NA
2610528J11Rik	30.0785	-0.306003	0.407207	-0.751469	0.45237	0.584357
2700029M09Rik	594.736	0.338642	0.119547	2.83271	0.00461557	0.0143192
2700038G22Rik	122.092	0.183142	0.168714	1.08552	0.277692	0.407714
2700046A07Rik	1.86659	-5.00371	1.4661	-3.41293	0.000642681	NA
2700046G09Rik	8.66722	-0.153557	0.497622	-0.308582	0.75764	0.83835
2700049A03Rik	849.324	0.362687	0.0803943	4.51135	6.44152e-06	5.11877e-05
2700054A10Rik	13.496	-0.340961	0.437751	-0.778893	0.436043	0.569501
2700060E02Rik	2916.26	0.468535	0.117281	3.99497	6.47038e-05	0.000366592
2700062C07Rik	193.888	0.240217	0.125548	1.91335	0.0557035	0.114651
2700069I18Rik	0.75315	0.283561	2.70356	0.104884	0.916468	NA
2700070H01Rik	0.508937	0	3.71124	0	1	NA
2700081O15Rik	1070.44	-0.451307	0.101866	-4.4304	9.40603e-06	7.06412e-05
2700094K13Rik	2502.9	-0.753116	0.123474	-6.09938	1.06481e-09	3.01423e-08
2700097O09Rik	305.633	0.361456	0.141401	2.55625	0.0105809	0.0287716
2700099C18Rik	256.117	0.556082	0.137253	4.0515	5.08898e-05	0.000298162
2810001G20Rik	49.5611	-0.132639	0.212634	-0.623788	0.532767	0.657388
2810002D19Rik	53.6708	0.188222	0.283032	0.665019	0.506038	0.633408
2810004N23Rik	1375.65	-0.332313	0.111416	-2.98264	0.00285772	0.00957073
2810006K23Rik	276.529	-0.00778407	0.0850358	-0.0915388	0.927064	0.953912
2810013P06Rik	100.649	0.0463573	0.139144	0.33316	0.739014	0.825065
2810021J22Rik	225.329	0.325612	0.11721	2.77801	0.00546925	0.0165168
2810025M15Rik	873.176	-0.0107217	0.122667	-0.0874046	0.93035	0.956019
2810029C07Rik	12.514	0.210576	0.356194	0.591185	0.554397	0.676249
2810032G03Rik	0.539815	-0.437766	2.33748	-0.187281	0.85144	NA
2810047C21Rik1	2.59062	-1.15912	1.82713	-0.634393	0.525824	NA
2810403A07Rik	1708.65	0.193032	0.0837088	2.30599	0.0211112	0.0512801
2810403D21Rik	9.4946	1.51123	0.538643	2.80562	0.005022	0.0153673
2810405F15Rik	0.491301	1.03003	1.9271	0.534496	0.592999	NA
2810408A11Rik	109.669	-0.2389	0.183479	-1.30205	0.192898	0.307555
2810408I11Rik	62.9808	-0.0356665	0.190465	-0.18726	0.851457	0.905156
2810410L24Rik	22.0772	-1.44933	0.328657	-4.40984	1.03445e-05	7.66832e-05
2810417H13Rik	605.698	0.528746	0.172063	3.07298	0.00211933	0.00741933
2810428I15Rik	746.063	-0.711226	0.134698	-5.28014	1.29088e-07	1.84397e-06
2810429I04Rik	50.6252	0.329306	0.20793	1.58374	0.113253	0.202879
2810433D01Rik	2.27187	2.58363	1.36982	1.88611	0.0592799	NA
2810442N19Rik	0.391078	0.283521	4.02553	0.0704307	0.943851	NA
2810454H06Rik	7.05989	0.329459	0.49998	0.658945	0.509931	0.636476
2810459M11Rik	2.80511	0.0833051	1.51146	0.0551155	0.956046	NA
2810468N07Rik	6.40824	-0.18549	0.734269	-0.252619	0.800563	0.869616
2810474O19Rik	2065.39	0.754378	0.118939	6.34254	2.26e-10	7.92078e-09
2900005J15Rik	5.50902	-0.392315	0.549625	-0.713788	0.475359	0.605697
2900008C10Rik	1.92694	0.506377	1.24074	0.408123	0.683183	NA
2900009J06Rik	2.51563	-1.16313	1.00022	-1.16287	0.244882	NA
2900011O08Rik	308.847	-0.205983	0.202052	-1.01945	0.307987	0.441418
2900026A02Rik	501.797	-0.157642	0.100499	-1.5686	0.116741	0.207444
2900041M22Rik	31.1032	-0.288311	0.358585	-0.804023	0.421384	0.555377
2900052N01Rik	0.4142	2.68727	2.52483	1.06434	0.287177	NA
2900055J20Rik	0.857504	-0.437869	1.53121	-0.285963	0.774906	NA
2900057B20Rik	0.289415	-2.11764	4.94782	-0.427995	0.668655	NA
2900060B14Rik	2.88026	1.15349	0.935267	1.23333	0.217454	NA
2900076A07Rik	42.4931	-0.364339	0.224281	-1.62448	0.104274	0.189741
2900092D14Rik	0.636364	-0.307735	1.95055	-0.157768	0.87464	NA
2900097C17Rik	1479.41	0.172178	0.0821177	2.09672	0.0360183	0.0801582
3000002C10Rik	24.6302	0.246318	0.284202	0.866701	0.386106	0.521821
3010001F23Rik	5.75914	-0.591914	0.632633	-0.935636	0.349461	0.484418
3010026O09Rik	202.15	0.116818	0.157723	0.740658	0.458901	0.590867
3100003L05Rik	0.0530474	0	5.20139	0	1	NA
3110001I22Rik	121.962	0.53183	0.163274	3.25728	0.00112487	0.00426755
3110002H16Rik	862.031	-0.185639	0.375866	-0.493896	0.621379	0.734029
3110009E18Rik	48.464	0.659002	0.256097	2.57325	0.0100747	0.027658
3110021A11Rik	6.42329	-0.351336	0.514241	-0.683213	0.494472	0.622657
3110021N24Rik	49.3278	-0.246541	0.231801	-1.06359	0.287514	0.418478
3110035E14Rik	0.0852505	0	5.20139	0	1	NA
3110039I08Rik	52.7887	0.680169	0.435378	1.56225	0.118229	0.209679
3110039M20Rik	0.106095	0	5.20139	0	1	NA
3110040N11Rik	167.027	-0.0440101	0.129074	-0.340966	0.733129	0.819797
3110043O21Rik	232.684	0.53615	0.149612	3.58361	0.000338872	0.00151814
3110045C21Rik	3.65069	2.04651	0.957595	2.13714	0.0325868	0.0736779
3110052M02Rik	45.6344	0.592071	0.262341	2.25688	0.0240158	0.0572821
3110056K07Rik	58.082	0.210408	0.214165	0.982457	0.325875	0.460227
3110057O12Rik	44.0214	0.541544	0.227194	2.38362	0.0171434	0.0429445
3110062M04Rik	44.4654	-0.606936	0.230541	-2.63266	0.008472	0.0238599
3110070M22Rik	2.04788	-0.761555	1.09633	-0.694639	0.487282	NA
3110079O15Rik	0.737037	0.972874	2.88836	0.336826	0.736248	NA
3110082I17Rik	645.308	-0.275865	0.117395	-2.34988	0.0187795	0.0463815
3110082J24Rik	0.306303	0.970129	4.14779	0.233891	0.81507	NA
3200001D21Rik	7.21311	-0.102694	0.591879	-0.173506	0.862254	0.911752
3300002I08Rik	16.0358	0.0588787	0.342532	0.171893	0.863522	0.912213
3300002P13Rik	2.7649	0.720272	1.58673	0.453935	0.649875	NA
3300005D01Rik	4.46577	0.266374	1.18753	0.224308	0.822517	0.885295
3425401B19Rik	0.658372	1.18686	2.66925	0.444641	0.656579	NA
3632451O06Rik	180.15	-0.00987905	0.169355	-0.0583333	0.953483	0.971779
3632454L22Rik	0.820312	0.443287	2.43221	0.182257	0.855381	NA
3830403N18Rik	0.245907	0	5.175	0	1	NA
3830406C13Rik	59.7989	0.837457	0.255831	3.27348	0.00106233	0.00406018
3830408C21Rik	14.8329	0.0732611	0.376374	0.19465	0.845667	0.900988
3830417A13Rik	11.5437	-2.41473	1.57248	-1.53561	0.124633	0.218627
3830432H09Rik	3.95759	0.185884	0.758675	0.245012	0.806447	0.873839
3930402G23Rik	1.64139	0.0431769	1.26955	0.0340096	0.97287	NA
4430402I18Rik	2.25959	0.0705011	0.927559	0.0760071	0.939413	NA
4631405J19Rik	1.03355	-0.0461012	1.63269	-0.0282363	0.977474	NA
4632404H12Rik	40.2853	-0.149216	0.216814	-0.688218	0.491315	0.620051
4632415L05Rik	150.13	0.18677	0.108813	1.71644	0.0860823	0.16305
4632427E13Rik	9.79796	0.128322	0.403665	0.317892	0.750567	0.833628
4632428C04Rik	11.6911	-0.241095	0.365452	-0.659719	0.509434	0.636165
4632428N05Rik	15.1912	0.318626	0.639194	0.498481	0.618145	0.731159
4732416N19Rik	1.18754	0.170988	1.09739	0.155813	0.87618	NA
4732456N10Rik	0.331932	0	5.20139	0	1	NA
4732471J01Rik	27.5741	-0.116623	0.320248	-0.364163	0.715736	0.806005
4732490B19Rik	0.4137	-0.350405	3.45725	-0.101354	0.91927	NA
4732491K20Rik	6.69215	0.154578	0.592813	0.260753	0.794283	0.864964
4831440E17Rik	12.9819	-0.555955	0.368947	-1.50687	0.131844	0.228758
4833412C05Rik	4.01603	-0.469639	1.60644	-0.292347	0.770021	0.84738
4833415N18Rik	0.707701	-1.14125	1.99071	-0.573285	0.566452	NA
4833417C18Rik	32.5676	0.584748	0.277025	2.11081	0.0347886	0.0778137
4833418N02Rik	5.05903	0.0532121	0.73951	0.0719559	0.942637	0.964797
4833419F23Rik	1.56382	-0.0461498	1.40457	-0.0328569	0.973789	NA
4833420G17Rik	664.754	0.339621	0.094552	3.5919	0.000328275	0.00147581
4833422C13Rik	1.22545	0.0579911	1.78278	0.0325285	0.974051	NA
4833422M21Rik	0.53752	0.283561	2.55439	0.111009	0.911609	NA
4833427F10Rik	0.199832	0	5.20139	0	1	NA
4833427G06Rik	3.71472	0.869754	1.56108	0.557149	0.577425	0.695611
4833428L15Rik	0.37916	-1.64253	3.36533	-0.488075	0.625497	NA
4833439L19Rik	1671.52	-0.0191039	0.0491285	-0.388857	0.697382	0.793536
4921504A21Rik	1.6766	1.54766	1.69902	0.91091	0.362343	NA
4921506M07Rik	0.766365	-1.15911	2.19787	-0.52738	0.59793	NA
4921507L20Rik	16.3494	0.310377	0.350286	0.886067	0.375581	0.511633
4921507P07Rik	6.97895	1.00533	0.73801	1.36222	0.17313	0.282059
4921509C19Rik	0.573214	-0.503343	1.97956	-0.25427	0.799287	NA
4921511C10Rik	1.20405	0.204933	1.46849	0.139554	0.889012	NA
4921511I17Rik	0.357702	-1.64086	2.67487	-0.613434	0.53959	NA
4921513I03Rik	0.0918886	0	5.20139	0	1	NA
4921517D22Rik	0.719868	-1.15912	3.06923	-0.377657	0.705685	NA
4921524J17Rik	290.894	0.184605	0.134478	1.37275	0.169831	0.277975
4921525O09Rik	6.26627	0.28357	1.64208	0.172689	0.862896	0.911876
4921529L05Rik	0.110246	0	5.20139	0	1	NA
4921531C22Rik	10.6753	0.457208	0.446344	1.02434	0.305675	0.438959
4921533I20Rik	0.1035	0	5.20139	0	1	NA
4921534H16Rik	0.0847159	0.141333	5.19589	0.0272009	0.978299	NA
4921536K21Rik	16.249	-0.186482	0.467061	-0.399268	0.689696	0.788295
4921539E11Rik	0.351231	0.942283	3.36391	0.280116	0.779389	NA
4922502N22Rik	0.0902848	0	5.20139	0	1	NA
4930402F06Rik	0.209967	0	5.20139	0	1	NA
4930402H24Rik	311.939	0.193587	0.163534	1.18377	0.236502	0.359994
4930404I05Rik	21.5303	0.335401	0.308495	1.08722	0.276941	0.406844
4930404N11Rik	300.775	-0.867551	0.163048	-5.32083	1.03295e-07	1.5234e-06
4930405A21Rik	6.81778	0.44137	0.565686	0.780239	0.43525	0.568755
4930405J17Rik	2.1971	0.624586	1.1985	0.521142	0.602268	NA
4930405O22Rik	0.964935	1.70864	1.58808	1.07592	0.281963	NA
4930407I10Rik	0.159992	-1.08338	5.19948	-0.208364	0.834945	NA
4930412C18Rik	0.774531	-1.15911	1.96065	-0.591189	0.554394	NA
4930412O13Rik	0.267096	0.153454	3.18785	0.048137	0.961607	NA
4930413F20Rik	0.217614	-2.34167	5.17436	-0.452552	0.650871	NA
4930413G21Rik	352.725	-0.634865	0.129287	-4.91052	9.08374e-07	9.68932e-06
4930414N06Rik	3.15169	0.423765	1.07709	0.393435	0.693998	NA
4930415F15Rik	0.307156	-1.80673	4.17665	-0.432579	0.66532	NA
4930415O20Rik	1.73205	0.983759	1.95011	0.504463	0.613936	NA
4930417O13Rik	0.15648	-0.437745	5.20139	-0.0841591	0.93293	NA
4930417O22Rik	0.24532	0	5.20139	0	1	NA
4930425L21Rik	0.406915	0.342274	3.97294	0.0861512	0.931346	NA
4930425O10Rik	0.223033	-0.437761	4.39268	-0.0996569	0.920617	NA
4930426D05Rik	0.413169	2.19463	3.35938	0.653283	0.513574	NA
4930426L09Rik	1.05906	1.50559	1.68475	0.893655	0.371506	NA
4930427A07Rik	860.079	-0.545568	0.101366	-5.38214	7.36059e-08	1.12195e-06
4930428G15Rik	0.18786	-1.1591	5.20139	-0.222845	0.823656	NA
4930428O21Rik	0.0648959	0.283535	5.20139	0.0545113	0.956528	NA
4930429B21Rik	44.4091	0.153599	0.27041	0.568023	0.570019	0.689041
4930429F11Rik	0.0463171	0	5.20139	0	1	NA
4930429F24Rik	0.314198	1.2417	3.61895	0.343112	0.731514	NA
4930430F08Rik	158.283	0.15968	0.116818	1.36691	0.171653	0.280333
4930430J02Rik	0.540853	-1.8861	2.78104	-0.678198	0.497646	NA
4930431P03Rik	0.121409	-1.15908	5.20139	-0.222841	0.823659	NA
4930432K21Rik	62.5182	-0.690204	0.274597	-2.51352	0.0119534	0.0318319
4930433N12Rik	3.10884	0.945291	0.955504	0.989311	0.322511	NA
4930435E12Rik	0.401114	1.69578	3.19385	0.530951	0.595453	NA
4930441H08Rik	0.161959	0.283509	5.20139	0.0545063	0.956532	NA
4930442L01Rik	0.156445	-1.89615	5.19644	-0.364895	0.71519	NA
4930443O20Rik	2.51364	1.38874	0.947474	1.46572	0.142723	NA
4930444F02Rik	0.251237	0	5.20139	0	1	NA
4930444G20Rik	3.91074	0.526383	0.858548	0.613109	0.539805	0.663438
4930444M15Rik	85.3286	0.157188	0.269204	0.583899	0.559288	0.679962
4930444P10Rik	0.531224	1.93877	2.09217	0.926681	0.354092	NA
4930445N18Rik	0.63713	0.28357	2.02524	0.140018	0.888646	NA
4930447C04Rik	84.7708	1.60003	0.360373	4.43993	8.9987e-06	6.78458e-05
4930447F24Rik	3.05452	0.236332	1.48171	0.159499	0.873275	NA
4930447K03Rik	3.85022	-0.13291	0.768201	-0.173014	0.86264	0.911826
4930447M23Rik	0.229627	0.283499	5.20139	0.0545045	0.956533	NA
4930447N08Rik	0.203453	0.603084	4.46164	0.135171	0.892477	NA
4930449E01Rik	0.145556	0	5.20139	0	1	NA
4930451G09Rik	13.0475	-0.0421865	0.340738	-0.123809	0.901466	0.937264
4930451I11Rik	0.115687	-1.15909	5.20139	-0.222842	0.823658	NA
4930452A19Rik	0.170626	0	5.20139	0	1	NA
4930452B06Rik	147.674	0.23327	0.167063	1.3963	0.162625	0.268655
4930453H23Rik	2.53249	0.283796	0.977885	0.290214	0.771653	NA
4930453N24Rik	653.566	0.475678	0.13911	3.41944	0.000627506	0.00259116
4930455B14Rik	0.239541	1.26936	4.42086	0.287129	0.774014	NA
4930455C13Rik	16.3195	-0.134485	0.330023	-0.407501	0.68364	0.783562
4930455G09Rik	5.19098	-0.172085	0.735917	-0.233837	0.815112	0.879958
4930455J16Rik	0.054323	0	5.20139	0	1	NA
4930456L15Rik	0.258754	1.76008	5.08391	0.346206	0.729188	NA
4930461G14Rik	108.067	0.425754	0.284664	1.49564	0.134747	0.232699
4930463O16Rik	0.354611	-0.437764	3.93838	-0.111153	0.911495	NA
4930465K10Rik	15.0964	-0.0149439	0.405306	-0.0368706	0.970588	0.983119
4930467D21Rik	1.02222	-0.155924	1.68409	-0.0925869	0.926232	NA
4930467K11Rik	1.71286	1.01851	1.32848	0.766671	0.443277	NA
4930469G21Rik	7.19028	1.35229	0.539829	2.50503	0.012244	0.0324824
4930471C04Rik	0.135046	-1.15908	5.20139	-0.222841	0.823659	NA
4930471M09Rik	0.49573	-1.13417	2.78989	-0.40653	0.684353	NA
4930473A02Rik	4.69626	1.42999	0.874759	1.63472	0.102107	0.186676
4930474H20Rik	0.104923	0.283521	5.20139	0.0545086	0.95653	NA
4930474N05Rik	0.0751453	-0.437735	5.20139	-0.0841572	0.932931	NA
4930477N07Rik	0.381494	0	5.20139	0	1	NA
4930478L05Rik	4.52343	0.214675	0.689279	0.311448	0.75546	0.836597
4930479D17Rik	1.30491	0.0100312	1.2131	0.00826904	0.993402	NA
4930480G23Rik	0.110878	0	5.20139	0	1	NA
4930480K23Rik	29.1956	1.08509	0.295019	3.67805	0.000235022	0.00111598
4930481A15Rik	3.60587	-1.79811	0.848972	-2.11799	0.0341759	0.0765985
4930483J18Rik	0.631258	0.84838	2.15005	0.394586	0.693149	NA
4930483K19Rik	6.58577	-0.406194	0.572781	-0.709161	0.478224	0.608399
4930483O08Rik	0.145661	0	5.20139	0	1	NA
4930486F22Rik	0.2183	0.197375	4.40747	0.0447821	0.964281	NA
4930486I03Rik	0.167453	0	5.20139	0	1	NA
4930486L24Rik	9.90759	0.770946	0.555482	1.38789	0.165171	0.271931
4930487H11Rik	11.2835	0.823004	0.457149	1.8003	0.071814	0.141054
4930488L21Rik	0.332857	0.535159	4.05633	0.131932	0.895038	NA
4930500F04Rik	0.0727475	0	5.20139	0	1	NA
4930502E09Rik	2.72484	0.103165	0.840642	0.122721	0.902328	NA
4930502E18Rik	25.8529	-1.00934	0.452297	-2.23158	0.0256429	0.0605278
4930503B20Rik	0.477173	-1.15912	3.81714	-0.303662	0.761385	NA
4930503E14Rik	2.75747	1.11802	1.23406	0.905971	0.364951	NA
4930503L19Rik	446.789	0.633914	0.121589	5.21356	1.85251e-07	2.52713e-06
4930505A04Rik	0.141659	-0.449845	5.19231	-0.0866368	0.93096	NA
4930506A18Rik	0.0498878	0	5.20139	0	1	NA
4930506C21Rik	9.14285	-0.630179	0.53986	-1.1673	0.243089	0.367846
4930507D05Rik	13.2226	-0.672143	0.411536	-1.63325	0.102416	0.18702
4930509E16Rik	7.45948	0.867561	0.627073	1.38351	0.166509	0.273435
4930511A02Rik	0.0463171	0	5.20139	0	1	NA
4930511A08Rik	0.611161	0.594247	1.98606	0.299209	0.764781	NA
4930511E03Rik	0.190964	0.177306	4.57759	0.0387336	0.969103	NA
4930511M06Rik	0.471671	0.446481	2.46318	0.181262	0.856162	NA
4930512B01Rik	5.81985	2.351	0.739229	3.18034	0.00147104	0.00538393
4930512J16Rik	2.93055	-0.34155	1.06897	-0.319512	0.749338	NA
4930513N10Rik	236.858	-0.25803	0.115785	-2.22852	0.025846	0.0608771
4930513O06Rik	0.171054	-0.0130049	5.16663	-0.00251709	0.997992	NA
4930515B02Rik	0.149575	0	5.20139	0	1	NA
4930515G01Rik	47.6158	-0.618053	0.366688	-1.6855	0.0918922	0.171574
4930518J21Rik	0.0496823	0	5.20139	0	1	NA
4930519D14Rik	0.144394	-1.15909	5.20139	-0.222843	0.823658	NA
4930519F09Rik	0.61133	0.332173	2.45594	0.135253	0.892412	NA
4930519F16Rik	35.2543	0.986806	0.398618	2.47557	0.0133023	0.0347006
4930519G04Rik	0.164191	0	5.20139	0	1	NA
4930520O04Rik	20.1509	-0.00929977	0.392113	-0.0237171	0.981078	0.990434
4930521E06Rik	0.379158	2.71125	2.17265	1.2479	0.212069	NA
4930522O17Rik	0.349831	-2.44928	3.98525	-0.614586	0.538828	NA
4930523C07Rik	6.44751	1.13318	1.10898	1.02183	0.306863	0.440256
4930524B15Rik	2.84142	0.680275	1.18206	0.575499	0.564954	NA
4930524C18Rik	0.0586061	0.283535	5.20139	0.0545113	0.956528	NA
4930524O05Rik	0.205157	0.868823	4.51774	0.192314	0.847497	NA
4930525D18Rik	1.08657	1.94566	1.62034	1.20077	0.229839	NA
4930525G20Rik	7.95986	1.07274	0.516334	2.07762	0.0377446	0.0833163
4930526I15Rik	326.181	-0.47073	0.148515	-3.16957	0.00152663	0.00556369
4930526L06Rik	28.4839	-0.30271	0.341942	-0.885268	0.376012	0.512023
4930527F14Rik	0.225495	0.969808	4.42988	0.218924	0.826709	NA
4930528A17Rik	7.67232	0.579103	0.530288	1.09205	0.274809	0.404498
4930528D03Rik	4.89452	0.0948333	0.654598	0.144873	0.884812	0.926158
4930529C04Rik	1.19231	0.902721	1.39763	0.645893	0.518349	NA
4930529K09Rik	0.0872131	0	5.20139	0	1	NA
4930533B01Rik	1.66121	0.399589	1.05154	0.380003	0.703943	NA
4930538K18Rik	4.39016	-0.478843	0.616851	-0.77627	0.43759	0.570653
4930539E08Rik	120.937	-0.478365	0.134176	-3.56522	0.000363551	0.00161142
4930539J05Rik	229.743	-0.646989	0.156964	-4.1219	3.75765e-05	0.00023222
4930539M17Rik	0.667307	-1.89377	2.08101	-0.910027	0.362808	NA
4930543E12Rik	0.344566	-1.70631	3.51901	-0.484884	0.627759	NA
4930544D05Rik	1.24356	1.17312	1.34798	0.87028	0.384147	NA
4930545L23Rik	0.0660108	0.862605	5.19589	0.166017	0.868144	NA
4930546K05Rik	2.90141	-0.0167333	0.77094	-0.0217051	0.982683	NA
4930547E08Rik	2.12094	0.240137	0.928985	0.258494	0.796026	NA
4930547E14Rik	0.17722	-1.1591	5.20139	-0.222845	0.823656	NA
4930548H24Rik	183.128	0.350948	0.14556	2.41101	0.0159082	0.040374
4930549C01Rik	0.102916	0	5.20139	0	1	NA
4930549C15Rik	0.114615	1.29101	5.1837	0.249052	0.80332	NA
4930549G23Rik	22.018	0.203972	0.377268	0.540655	0.588745	0.705782
4930550C14Rik	7.19677	0.332891	0.549829	0.605445	0.544884	0.667913
4930550L24Rik	1.31354	-2.58208	2.20933	-1.16872	0.242518	NA
4930552P12Rik	2.08488	-0.0980792	1.2108	-0.0810035	0.935439	NA
4930554G24Rik	0.409261	-0.497432	3.04248	-0.163496	0.870128	NA
4930555G01Rik	0.432065	-1.15911	3.25222	-0.356406	0.721537	NA
4930556G01Rik	0.415812	0	4.64009	0	1	NA
4930556M19Rik	20.5246	0.339901	0.306779	1.10797	0.267876	0.396732
4930556N09Rik	0.281817	-3.44817	5.1349	-0.671517	0.501891	NA
4930556N13Rik	20.9345	-0.399996	0.350681	-1.14063	0.254026	0.380928
4930557F10Rik	0.124014	-0.437745	5.20139	-0.0841591	0.93293	NA
4930557J02Rik	0.17226	1.35846	5.14968	0.263796	0.791937	NA
4930557K07Rik	12.124	-0.113568	0.348854	-0.325546	0.744768	0.829631
4930558C23Rik	2.67133	0.811043	0.918822	0.882699	0.377399	NA
4930558J18Rik	55.899	0.722896	0.203722	3.54844	0.000387517	0.00170591
4930558K02Rik	0.312796	0.775424	4.16233	0.186295	0.852213	NA
4930562C15Rik	6.33968	-0.302069	0.788444	-0.38312	0.70163	0.795919
4930562F07Rik	0.209707	0	5.20139	0	1	NA
4930563D23Rik	0.110628	0.283525	5.20139	0.0545094	0.956529	NA
4930563E22Rik	4.76409	0.33532	0.672669	0.498492	0.618137	0.731159
4930563F08Rik	0.274929	2.23859	4.24471	0.527383	0.597928	NA
4930563M21Rik	0.241836	0	5.20139	0	1	NA
4930564B18Rik	0.0765874	0	5.20139	0	1	NA
4930564C03Rik	0.431712	1.44567	3.86795	0.373757	0.708585	NA
4930565N06Rik	35.3972	0.713121	0.285539	2.49746	0.0125088	0.0330206
4930570G19Rik	0.387126	-1.15912	3.93761	-0.294371	0.768474	NA
4930572O03Rik	0.268505	0	5.20139	0	1	NA
4930577N17Rik	7.97565	-0.608487	0.593639	-1.02501	0.305357	0.438543
4930578M01Rik	1.66091	-0.00982747	0.877824	-0.0111953	0.991068	NA
4930579F01Rik	0.532377	0.509777	3.36926	0.151303	0.879737	NA
4930579G18Rik	186.394	0.144823	0.191929	0.754566	0.450509	0.582781
4930579G24Rik	224.293	-0.0967656	0.10007	-0.966978	0.333555	0.46808
4930579K19Rik	3.52646	-0.15605	0.727915	-0.21438	0.830251	0.891012
4930581F22Rik	15.6079	-0.00223581	0.435386	-0.00513523	0.995903	0.999724
4930583K01Rik	0.209486	-1.84577	5.19867	-0.355047	0.722554	NA
4930590J08Rik	5.05207	1.13011	0.839144	1.34674	0.178063	0.288333
4930590L20Rik	0.949056	-1.85548	2.15218	-0.862139	0.388611	NA
4930591A17Rik	14.1901	-2.3873	0.717478	-3.32735	0.000876748	0.00345689
4930592I03Rik	1.83426	0.224118	1.61694	0.138606	0.889761	NA
4930593A02Rik	0.248896	2.07093	5.08298	0.407425	0.683696	NA
4930594C11Rik	4.72234	1.22822	0.622352	1.97351	0.0484373	0.10235
4930594O21Rik	0.129347	1.49814	5.17391	0.289557	0.772155	NA
4930595D18Rik	1.24263	0.365379	1.11503	0.327685	0.74315	NA
4930596I21Rik	2.04346	0.765349	1.11499	0.686419	0.492449	NA
4930597A21Rik	0.311504	-0.231542	3.62946	-0.0637952	0.949133	NA
4930598F16Rik	0.327692	0.203241	3.12194	0.0651008	0.948094	NA
4930599N23Rik	6.91094	-0.223119	0.802411	-0.278061	0.780965	0.854846
4931402G19Rik	0.540243	1.66573	2.33883	0.712209	0.476336	NA
4931403E22Rik	0.314116	0.145331	4.15582	0.0349704	0.972103	NA
4931403G20Rik	6.4103	0.585763	0.677518	0.864572	0.387274	0.522814
4931406B18Rik	0.0615523	-0.437735	5.20139	-0.0841572	0.932931	NA
4931406C07Rik	332.811	0.444069	0.100418	4.42222	9.76928e-06	7.2944e-05
4931406H21Rik	2.88677	0.47326	1.28684	0.367771	0.713044	NA
4931406P16Rik	1484.66	0.046289	0.057257	0.808443	0.418836	0.553169
4931408C20Rik	0.0754169	-1.15907	5.20139	-0.222839	0.823661	NA
4931408D14Rik	1.96519	2.05359	1.16079	1.76914	0.0768713	NA
4931409K22Rik	1.92876	1.69576	1.60241	1.05826	0.289937	NA
4931414P19Rik	214.103	-0.205626	0.125842	-1.63401	0.102258	0.186837
4931419H13Rik	0.174801	2.30754	5.14252	0.448718	0.653635	NA
4931423N10Rik	0.488222	0.28356	2.52628	0.112244	0.91063	NA
4931428F04Rik	240.012	-0.407159	0.12572	-3.23862	0.00120108	0.00451016
4931428L18Rik	0.683011	0	5.20139	0	1	NA
4931429I11Rik	0.110391	0.283526	5.20139	0.0545097	0.956529	NA
4931429L15Rik	0.882173	-0.218605	1.43931	-0.151882	0.87928	NA
4931430N09Rik	0.116285	0	5.20139	0	1	NA
4931431C16Rik	11.7294	-0.662665	0.388243	-1.70683	0.0878541	0.165534
4931440F15Rik	2.30235	-0.60666	0.88461	-0.685795	0.492843	NA
4931440P22Rik	22.9451	-0.0874503	0.31119	-0.281019	0.778696	0.853039
4932412D23Rik	0.981197	-1.16988	2.28338	-0.512345	0.608409	NA
4932413F04Rik	1.2599	-0.0305708	1.34082	-0.0228001	0.98181	NA
4932415M13Rik	0.130077	0	5.20139	0	1	NA
4932416H05Rik	29.5672	-0.280572	0.326996	-0.85803	0.390876	0.525978
4932416K20Rik	0.113082	0	5.20139	0	1	NA
4932418E24Rik	1.94056	0.367562	1.87795	0.195725	0.844825	NA
4932435O22Rik	0.0810522	0	5.20139	0	1	NA
4932438A13Rik	1561.77	0.705855	0.120457	5.8598	4.63438e-09	1.0262e-07
4932438H23Rik	0.351242	-0.437763	2.41081	-0.181583	0.85591	NA
4932441J04Rik	0.764501	0.283551	2.75077	0.103081	0.917899	NA
4932443I19Rik	0.125074	0.283516	5.20139	0.0545077	0.956531	NA
4932702P03Rik	0.390419	0.465671	2.67078	0.174357	0.861585	NA
4933400A11Rik	0.0718213	0.283535	5.20139	0.0545113	0.956528	NA
4933400F21Rik	4.01217	0.243811	0.806389	0.302349	0.762386	0.841734
4933401D09Rik	0.23551	0	5.20139	0	1	NA
4933401H06Rik	0.0441512	0	5.20139	0	1	NA
4933402D24Rik	3.48883	-0.515715	0.697872	-0.738982	0.459918	0.591536
4933402E13Rik	25.4635	0.216383	0.383445	0.564313	0.572541	0.69139
4933402J07Rik	0.0534584	0	5.20139	0	1	NA
4933402J15Rik	0.242797	0	5.17756	0	1	NA
4933402P03Rik	0.36877	2.19485	2.83033	0.775473	0.43806	NA
4933403O08Rik	0.454885	1.80872	4.41411	0.409758	0.681984	NA
4933404K08Rik	0.239094	0.283512	5.20139	0.0545068	0.956531	NA
4933404O12Rik	399.19	0.0193345	0.288494	0.0670187	0.946567	0.967154
4933405D12Rik	1.30354	0.372086	1.43991	0.258409	0.796091	NA
4933405L10Rik	5.63685	-1.00892	0.774704	-1.30233	0.192803	0.307459
4933406C10Rik	1.08556	2.35864	1.71574	1.37471	0.169222	NA
4933406I18Rik	0.261135	0	5.20139	0	1	NA
4933406J08Rik	9.03993	0.667688	0.643338	1.03785	0.29934	0.431948
4933406J10Rik	2.17444	1.17843	1.15018	1.02456	0.305571	NA
4933406M09Rik	2.89076	-0.497887	0.733596	-0.678694	0.497332	NA
4933407E24Rik	0.0815899	-1.15908	5.20139	-0.22284	0.82366	NA
4933407G14Rik	0.121066	0	5.20139	0	1	NA
4933407K13Rik	75.5699	0.109555	0.206856	0.52962	0.596376	0.712498
4933408B17Rik	8.49489	-0.0106693	0.478023	-0.0223196	0.982193	0.9913
4933408J17Rik	5.59628	-0.432343	0.690703	-0.625946	0.531351	0.656204
4933408N05Rik	0.193581	-2.70658	5.15794	-0.524742	0.599763	NA
4933409G03Rik	0.0681767	0.862605	5.19589	0.166017	0.868144	NA
4933409K07Rik	0.593686	-0.437767	2.49132	-0.175717	0.860516	NA
4933411E08Rik	0.793504	1.29129	1.99609	0.646908	0.517691	NA
4933411K16Rik	4.45639	-0.0493399	0.71321	-0.06918	0.944846	0.966099
4933412E12Rik	14.9068	0.036791	0.573138	0.0641921	0.948817	0.968493
4933413G19Rik	0.909825	0.404263	2.11142	0.191465	0.848162	NA
4933413J09Rik	11.2745	-0.0592126	0.513566	-0.115297	0.90821	0.941405
4933416C03Rik	3.30432	-0.251434	0.84975	-0.295892	0.767313	NA
4933416M07Rik	4.69041	0.0842502	0.726814	0.115917	0.907718	0.940959
4933417D19Rik	8.21709	-0.151799	0.423142	-0.358742	0.719788	0.808859
4933417E11Rik	0.141766	-1.15908	5.20139	-0.222841	0.82366	NA
4933417G07Rik	0.181068	0.144111	5.15909	0.0279334	0.977715	NA
4933421O10Rik	9.73439	1.18975	0.573769	2.07357	0.0381195	0.0840599
4933422A05Rik	1.65118	0.183303	1.02207	0.179345	0.857667	NA
4933424G05Rik	1.53036	0.492965	1.08727	0.453396	0.650264	NA
4933424G06Rik	1.2996	-1.61113	1.397	-1.15327	0.248799	NA
4933427D06Rik	7.73356	-3.83626	1.39269	-2.75456	0.00587706	0.0175596
4933427D14Rik	369.412	0.15354	0.0966244	1.58904	0.112052	0.20103
4933427E11Rik	1.36206	-0.549275	1.07651	-0.510238	0.609884	NA
4933427G17Rik	0.604215	-0.437776	3.59927	-0.121629	0.903193	NA
4933427I22Rik	0.133338	0.141314	5.19589	0.0271972	0.978302	NA
4933428G20Rik	9.82871	0.258052	0.435784	0.592155	0.553747	0.675545
4933429K18Rik	0.618175	0.813951	1.89747	0.428967	0.667947	NA
4933430H16Rik	0.0655337	0.283535	5.20139	0.0545113	0.956528	NA
4933430I17Rik	16.9781	0.56165	0.385117	1.45839	0.144734	0.245743
4933431E20Rik	9.15573	0.669934	0.655113	1.02262	0.306486	0.439838
4933431G14Rik	1.01832	-0.0167988	1.4133	-0.0118862	0.990516	NA
4933432G23Rik	0.625562	0.283551	2.89442	0.0979647	0.92196	NA
4933432I09Rik	0.469442	0	3.23152	0	1	NA
4933433C11Rik	8.33243	-0.257467	0.558575	-0.460936	0.644845	0.751465
4933433G15Rik	4.73156	-0.533766	0.90146	-0.592113	0.553775	0.675545
4933433G19Rik	14.1461	0.624366	0.351178	1.77792	0.0754173	0.146807
4933433H22Rik	0.102906	0	5.20139	0	1	NA
4933434E20Rik	457.485	0.23143	0.132974	1.74042	0.0817861	0.15668
4933436H12Rik	0.0992534	1.73503	5.16287	0.33606	0.736826	NA
4933438K21Rik	32.1462	0.22716	0.342376	0.663481	0.507023	0.634127
4933439C10Rik	25.999	-0.116374	0.314363	-0.370191	0.71124	0.80299
4933439K11Rik	3.42808	-0.766006	0.677954	-1.12988	0.258528	NA
4933440M02Rik	0.941446	-0.00525009	1.85711	-0.00282703	0.997744	NA
5031410I06Rik	0.0419853	0	5.20139	0	1	NA
5031414D18Rik	2.57911	-2.74093	1.47053	-1.8639	0.0623355	NA
5031425E22Rik	165.018	-0.162545	0.140857	-1.15397	0.248512	0.374294
5031425F14Rik	0.126101	0	5.20139	0	1	NA
5031426D15Rik	0.0814845	0	5.20139	0	1	NA
5031434C07Rik	0.116315	-1.15909	5.20139	-0.222843	0.823658	NA
5031434O11Rik	1.05725	0.230597	1.80817	0.127531	0.89852	NA
5031439G07Rik	836.882	-0.441542	0.10371	-4.25745	2.06768e-05	0.000139069
5033403F01Rik	1.25817	-0.326701	1.471	-0.222095	0.82424	NA
5033404E19Rik	21.9995	-0.201067	0.261011	-0.770339	0.441099	0.573826
5033406O09Rik	18.2778	-0.594014	0.397896	-1.49289	0.135467	0.233557
5033428I22Rik	1.44174	0	1.81785	0	1	NA
5330411J11Rik	9.84705	-1.19418	0.554618	-2.15315	0.0313066	0.0713048
5330413P13Rik	1.22176	-1.43677	1.58708	-0.905295	0.365309	NA
5330417C22Rik	4.15935	0.794913	0.89038	0.89278	0.371975	0.507794
5330426P16Rik	20.0493	-0.755629	0.374908	-2.0155	0.0438518	0.0943459
5430402O13Rik	1.04838	-0.437768	1.89266	-0.231297	0.817084	NA
5430403N17Rik	0.137879	0.283515	5.20139	0.0545076	0.956531	NA
5430405H02Rik	16.3443	-0.202907	0.38629	-0.525271	0.599395	0.714779
5430416N02Rik	376.593	-0.177032	0.116775	-1.51601	0.129516	0.225428
5430416O09Rik	0.465567	-0.00207322	2.59587	-0.000798662	0.999363	NA
5430419D17Rik	0.124256	0	5.20139	0	1	NA
5430421F17Rik	0.324975	0.283544	3.52414	0.0804576	0.935873	NA
5430427M07Rik	1.46872	-0.215387	1.1282	-0.190913	0.848594	NA
5430427O19Rik	0.17207	0	5.20139	0	1	NA
5430431A17Rik	4.85583	-0.267946	0.635724	-0.421481	0.673404	0.774991
5430440P10Rik	0.250934	0	5.12188	0	1	NA
5530601H04Rik	108.159	0.686952	0.183626	3.74105	0.000183255	0.000901749
5730403I07Rik	0.74685	-0.401798	1.3593	-0.295593	0.767541	NA
5730405O15Rik	19.7215	-0.435995	0.363629	-1.19901	0.230524	0.35319
5730408K05Rik	64.3616	-0.948684	0.260063	-3.64789	0.000264399	0.001232
5730409E04Rik	64.2501	-0.485004	0.194982	-2.48743	0.0128668	0.0337811
5730416F02Rik	0.196771	0	5.20139	0	1	NA
5730420D15Rik	3.6353	-0.251234	0.706638	-0.355535	0.722189	0.810658
5730422E09Rik	1.83814	1.26266	1.08172	1.16727	0.243102	NA
5730435O14Rik	0.0919847	0.283521	5.20139	0.0545086	0.95653	NA
5730455P16Rik	268.123	0.429059	0.144254	2.97434	0.00293622	0.00979332
5730457N03Rik	1.62341	-0.858248	1.13141	-0.758568	0.448111	NA
5730480H06Rik	23.5952	0.489794	0.33568	1.45911	0.144534	0.24554
5730488B01Rik	0.133425	0.283514	5.20139	0.0545072	0.956531	NA
5730507C01Rik	166.387	0.429979	0.217264	1.97906	0.0478089	0.10121
5730508B09Rik	37.2517	-0.26702	0.268863	-0.993144	0.32064	0.454703
5730522E02Rik	4.33347	0.417502	0.560971	0.744249	0.456726	0.588705
5730559C18Rik	423.39	-0.550428	0.1108	-4.96778	6.77228e-07	7.52497e-06
5830415F09Rik	249.24	-0.200431	0.109134	-1.83656	0.0662746	0.132242
5830416I19Rik	1.08876	0.273917	1.51637	0.18064	0.85665	NA
5830416P10Rik	7.6561	-0.571934	0.529106	-1.08094	0.279722	0.410111
5830417I10Rik	1374.66	0.198893	0.134134	1.4828	0.138129	0.236897
5830418P13Rik	9.31894	-0.130634	0.621861	-0.21007	0.833613	0.892575
5830428M24Rik	0.229086	0.969171	5.19268	0.186642	0.851942	NA
5830432E09Rik	0.314091	0	4.04001	0	1	NA
5830444B04Rik	6.63908	-1.05977	0.588799	-1.79989	0.0718777	0.141162
5830454E08Rik	5.95899	-0.944751	0.75371	-1.25347	0.210035	0.328573
5830473C10Rik	0.455914	-2.84192	3.31014	-0.858549	0.390589	NA
5930403L14Rik	7.64005	0.91151	0.449367	2.02843	0.0425164	0.0919841
5930412G12Rik	29.9416	-0.618427	0.253315	-2.44133	0.0146331	0.0376448
5930430L01Rik	19.1325	0.342213	0.300813	1.13763	0.255277	0.382215
5930438M14Rik	0.252921	0	5.20139	0	1	NA
6030407O03Rik	1.46204	0	5.20139	0	1	NA
6030408B16Rik	1.48847	-0.817305	1.17315	-0.696677	0.486005	NA
6030419C18Rik	137.262	0.156231	0.188432	0.829109	0.407043	0.542162
6030440G07Rik	0.138869	0	5.20139	0	1	NA
6030443J06Rik	36.073	0.770974	0.243518	3.16598	0.00154563	0.00562851
6030458C11Rik	1363.55	0.0760557	0.0604999	1.25712	0.20871	0.327095
6030466F02Rik	0.0727475	0	5.20139	0	1	NA
6030468B19Rik	0.746298	-3.45773	2.08182	-1.66092	0.0967304	NA
6230400D17Rik	12.7403	-0.789161	0.3576	-2.20682	0.0273264	0.0637711
6330403A02Rik	0.9414	-1.18312	2.33502	-0.506686	0.612375	NA
6330403K07Rik	18.7549	-0.101028	0.416475	-0.242579	0.808332	0.875145
6330407A03Rik	0.302054	0.261947	4.26046	0.0614832	0.950974	NA
6330408A02Rik	107.179	-0.0696393	0.1582	-0.440198	0.659794	0.76376
6330409D20Rik	0.675538	-0.844007	1.90264	-0.443598	0.657333	NA
6330410L21Rik	22.9865	0.106907	0.470683	0.227132	0.820321	0.883451
6330415G19Rik	2.90494	-0.0154889	0.816281	-0.018975	0.984861	NA
6330416G13Rik	178.302	-0.387463	0.154793	-2.50311	0.0123107	0.0326129
6330418K02Rik	2.1483	0.12501	1.30902	0.0954991	0.923918	NA
6330549D23Rik	18.3039	0.677484	0.316237	2.14233	0.0321668	0.072952
6430503K07Rik	0.691933	-0.437774	2.62103	-0.167023	0.867352	NA
6430531B16Rik	10.212	0.677229	0.610577	1.10916	0.26736	0.396119
6430548M08Rik	16.5539	-0.0428264	0.418942	-0.102225	0.918578	0.948273
6430550D23Rik	15.0132	0.400147	0.350368	1.14208	0.253422	0.380315
6430562O15Rik	9.85006	-0.00919176	0.466981	-0.0196834	0.984296	0.992839
6430571L13Rik	10.9782	-0.650731	0.416737	-1.56149	0.118408	0.209875
6430573F11Rik	26.0794	-0.115499	0.314303	-0.367478	0.713263	0.804274
6530402F18Rik	4.8451	0.691278	0.888853	0.777718	0.436735	0.570121
6530403H02Rik	0.250608	0	5.15697	0	1	NA
6530411M01Rik	0.249733	-0.686302	4.28673	-0.160099	0.872803	NA
6720468P15Rik	1.78743	-1.06036	1.48996	-0.71167	0.476669	NA
6720483E21Rik	2.91552	-0.0525764	0.91168	-0.0576698	0.954012	NA
6720489N17Rik	62.0795	1.81042	0.307471	5.88808	3.90712e-09	8.89374e-08
6820408C15Rik	4.37633	-0.0268114	0.769935	-0.0348229	0.972221	0.984386
6820431F20Rik	489.983	0.442883	0.160425	2.76069	0.00576798	0.0173006
7420426K07Rik	1.01148	1.98368	1.64614	1.20505	0.228183	NA
7420461P10Rik	0.496735	0	5.20139	0	1	NA
7420700N18Rik	0.100464	0.283535	5.20139	0.0545113	0.956528	NA
7420701I03Rik	0.321419	-0.437771	3.53162	-0.123957	0.901349	NA
7530416G11Rik	0.356981	-1.93342	3.03588	-0.636856	0.524218	NA
8030423F21Rik	0.117647	0	5.20139	0	1	NA
8030443G20Rik	0.0834027	1.49815	5.17391	0.289559	0.772154	NA
8030462N17Rik	915.407	0.37317	0.0709013	5.26323	1.41547e-07	1.98729e-06
8430408G22Rik	0.694942	1.09745	2.80377	0.39142	0.695487	NA
8430419L09Rik	187.561	-0.199054	0.205606	-0.968136	0.332977	0.467552
8430423G03Rik	0.76103	-1.15911	2.26362	-0.512062	0.608607	NA
8430429K09Rik	27.1846	0.347499	0.29471	1.17912	0.23835	0.362201
8430430B14Rik	9.56852	0.913618	0.519224	1.75958	0.0784783	0.151664
8430431K14Rik	0.0896354	0.283535	5.20139	0.0545113	0.956528	NA
8430436N08Rik	0.0878823	0	5.20139	0	1	NA
9030025P20Rik	91.6581	0.649004	0.238947	2.7161	0.00660557	0.0193804
9030404E10Rik	6.42951	-0.496434	0.545873	-0.909433	0.363122	0.499135
9030612E09Rik	0.97006	-0.0907537	1.97158	-0.046031	0.963286	NA
9030617O03Rik	101.47	-0.646234	0.297967	-2.16881	0.030097	0.0691202
9030624G23Rik	83.9918	0.128346	0.26102	0.491709	0.622925	0.73535
9030624J02Rik	1471.49	-0.135529	0.0630821	-2.14846	0.0316772	0.0719715
9030625G05Rik	0.55425	0.884261	2.64068	0.334862	0.737729	NA
9130008F23Rik	11.0958	1.05065	0.752153	1.39686	0.162455	0.268575
9130011E15Rik	540.988	0.190925	0.104915	1.81981	0.0687877	0.136166
9130019O22Rik	80.1418	-0.20755	0.176402	-1.17657	0.239366	0.363565
9130019P16Rik	1.48295	0.139928	1.56277	0.0895382	0.928654	NA
9130023H24Rik	34.9706	0.169903	0.265624	0.639636	0.522409	0.648532
9130024F11Rik	50.5159	-0.457286	0.294294	-1.55384	0.120223	0.21241
9130204L05Rik	0.139279	0	5.20139	0	1	NA
9130221H12Rik	74.9347	-0.0909157	0.181929	-0.499732	0.617264	0.730676
9130227L01Rik	0.475682	0	3.27651	0	1	NA
9130230L23Rik	2.01534	0.211981	0.918691	0.230742	0.817515	NA
9130401M01Rik	860.608	-0.284	0.0777973	-3.65051	0.000261718	0.00122098
9130409I23Rik	0.336785	-0.437769	3.47462	-0.12599	0.89974	NA
9230009I02Rik	0.115921	0	5.20139	0	1	NA
9230105E05Rik	9.12454	1.29917	0.530123	2.4507	0.014258	0.0368144
9230110C19Rik	36.6049	0.107279	0.272401	0.393828	0.693708	0.791369
9230112D13Rik	0.260454	1.54729	4.22103	0.366566	0.713943	NA
9230112J17Rik	0.145941	-1.15909	5.20139	-0.222842	0.823658	NA
9230114K14Rik	64.7989	0.587035	0.239575	2.45032	0.0142729	0.0368467
9230116L04Rik	1.92966	0.346462	0.92285	0.375426	0.707344	NA
9230116N13Rik	8.41931	0.785703	0.483305	1.62569	0.104016	0.189391
9230117E06Rik	2.11273	0.365655	0.961531	0.380284	0.703734	NA
9330020H09Rik	20.9734	-0.331483	0.338758	-0.978525	0.327815	0.462248
9330102E08Rik	34.0559	0.634957	0.390032	1.62796	0.103533	0.188663
9330133O14Rik	38.0608	-0.284673	0.283126	-1.00547	0.314672	0.448091
9330136K24Rik	10.5404	0.844462	0.568092	1.48649	0.13715	0.235664
9330151L19Rik	18.3621	0.464839	0.324396	1.43294	0.151876	0.255187
9330159F19Rik	7.4067	0.920686	0.930035	0.989948	0.3222	0.456329
9330159M07Rik	35.7171	0.0378692	0.297687	0.127212	0.898773	0.935332
9330162012Rik	0.698767	1.02279	1.89165	0.540687	0.588723	NA
9330175E14Rik	0.363725	0.983235	3.92327	0.250616	0.802111	NA
9330175M20Rik	0.0906968	0	5.20139	0	1	NA
9330179D12Rik	0.369268	1.84126	2.93701	0.626916	0.530714	NA
9330182L06Rik	13.2985	0.347456	0.551793	0.629686	0.5289	0.653922
9330182O14Rik	0.20691	0.143349	4.57789	0.0313135	0.97502	NA
9330188P03Rik	0.219706	0	5.20139	0	1	NA
9430015G10Rik	1071.23	0.252882	0.0616786	4.10001	4.13139e-05	0.000251595
9430016H08Rik	390.396	0.0544635	0.103036	0.528585	0.597094	0.713069
9430018G01Rik	1.684	-1.01733	1.02446	-0.993043	0.320689	NA
9430020K01Rik	301.592	-0.0792594	0.150972	-0.524995	0.599587	0.714952
9430037G07Rik	13.5652	0.336398	0.408456	0.823586	0.410175	0.544736
9430038I01Rik	141.128	-0.313033	0.150048	-2.08622	0.0369588	0.0819444
9430041J12Rik	9.50263	-0.0794045	0.373993	-0.212315	0.831861	0.891632
9430060I03Rik	2.46322	-1.03231	0.932686	-1.10681	0.268375	NA
9430065F17Rik	3.96924	0.904302	0.796344	1.13557	0.256138	0.38324
9430069I07Rik	6.59989	1.65998	0.849439	1.95421	0.0506766	0.106061
9430076C15Rik	0.794395	0	3.03269	0	1	NA
9430078K24Rik	0.0878823	0	5.20139	0	1	NA
9430083A17Rik	7.98277	0.313469	0.504384	0.621489	0.534278	0.658506
9430091E24Rik	47.5103	0.31229	0.243309	1.28351	0.199313	0.315375
9530002B09Rik	0.121161	-0.437754	5.20139	-0.084161	0.932928	NA
9530003J23Rik	0.242261	-0.437765	4.36667	-0.100251	0.920145	NA
9530020I12Rik	0.780759	0.781859	2.12897	0.367247	0.713435	NA
9530026F06Rik	0.0776214	0.96919	5.19268	0.186645	0.851939	NA
9530026P05Rik	2.60733	-0.805656	0.932679	-0.863808	0.387693	NA
9530027J09Rik	41.9491	0.551143	0.240065	2.2958	0.0216871	0.0524564
9530036O11Rik	0.133465	-0.437745	5.20139	-0.0841591	0.93293	NA
9530051G07Rik	2.76585	2.03455	1.04599	1.94508	0.0517648	NA
9530052E02Rik	0.323012	0	4.89626	0	1	NA
9530053A07Rik	16.0169	-0.67186	0.455667	-1.47446	0.140359	0.239844
9530059O14Rik	1.26503	-0.663435	1.48468	-0.446854	0.654981	NA
9530062K07Rik	6.63269	0.0930653	0.639018	0.145638	0.884207	0.92585
9530068E07Rik	813.096	-0.102095	0.163117	-0.625897	0.531382	0.656204
9530077C05Rik	35.4228	0.168086	0.284723	0.59035	0.554956	0.676718
9530080O11Rik	2.77733	-1.14617	1.08376	-1.05759	0.290245	NA
9530082P21Rik	198.601	-0.28366	0.10766	-2.63478	0.00841914	0.0237413
9530091C08Rik	6.48362	0.425298	0.639959	0.664572	0.506325	0.633613
9630013K17Rik	18.2497	-0.498742	0.371276	-1.34332	0.179168	0.289645
9630028B13Rik	2.50399	2.44249	1.10289	2.21464	0.0267849	NA
9630028H03Rik	0.208568	1.29391	5.18358	0.249618	0.802883	NA
9630028I04Rik	22.4336	-1.45717	0.6186	-2.35558	0.0184936	0.0457866
9830132P13Rik	0.11193	0.283516	5.20139	0.0545078	0.956531	NA
9830147E19Rik	441.139	1.09751	0.199474	5.50201	3.75478e-08	6.3425e-07
9830166K06Rik	0.4357	1.30201	2.19686	0.592667	0.553404	NA
9930012K11Rik	52.5079	-0.359527	0.194831	-1.84533	0.0649895	0.130164
9930014A18Rik	18.2671	0.145393	0.388642	0.374104	0.708327	0.801222
9930021J03Rik	902.251	0.472407	0.114702	4.11855	3.81259e-05	0.00023477
9930104L06Rik	375.771	0.0657105	0.10502	0.625698	0.531513	0.656228
9930111J21Rik1	2.09438	2.21735	1.68327	1.31728	0.187744	NA
9930111J21Rik2	2.37986	0	1.83362	0	1	NA
a	0.968628	-1.82262	2.25132	-0.809577	0.418183	NA
A130010J15Rik	102.819	0.202488	0.167627	1.20797	0.22706	0.349267
A130077B15Rik	0.124003	-1.12873	5.19853	-0.217124	0.828112	NA
A230001M10Rik	0.186315	-2.7823	5.15501	-0.539727	0.589385	NA
A230009B12Rik	1.57018	-0.840871	1.1646	-0.722024	0.47028	NA
A230020J21Rik	1.18548	0.641107	1.46775	0.436797	0.662259	NA
A230028O05Rik	5.56336	0.157254	0.656824	0.239416	0.810783	0.87669
A230046K03Rik	1579.9	0.743379	0.106054	7.00943	2.39296e-12	1.8967e-10
A230050P20Rik	264.113	0.105842	0.272823	0.387952	0.698051	0.794092
A230056J06Rik	1.1849	0.221463	1.42847	0.155036	0.876793	NA
A230056P14Rik	6.98205	1.51491	0.714999	2.11877	0.0341103	0.0764641
A230057D06Rik	1.08141	1.02844	2.03492	0.505393	0.613283	NA
A230065H16Rik	0.46374	1.45759	3.3288	0.437872	0.661479	NA
A230070E04Rik	3.07844	-3.66	1.25103	-2.9256	0.00343797	NA
A230072C01Rik	39.5359	0.444045	0.214593	2.06924	0.0385232	0.0848289
A230072E10Rik	1.3016	0.157644	1.47553	0.106839	0.914917	NA
A230103J11Rik	35.6885	-0.175011	0.302056	-0.579397	0.562321	0.682794
A230108P19Rik	0.218942	0.283503	5.20139	0.0545053	0.956533	NA
A2m	333.693	-0.0639927	0.514658	-0.12434	0.901046	0.937018
A330009N23Rik	15.0088	-0.00596463	0.407353	-0.0146424	0.988317	0.994712
A330015K06Rik	0.744826	0	3.11008	0	1	NA
A330023F24Rik	3.4337	0.876382	0.798713	1.09724	0.272535	0.401976
A330032B11Rik	0.700767	1.04167	2.21195	0.470931	0.63769	NA
A330033J07Rik	6.5879	-0.187725	0.608311	-0.308601	0.757625	0.83835
A330035P11Rik	27.5026	0.0337319	0.313091	0.107738	0.914203	0.945289
A330040F15Rik	1.7399	3.20947	1.37241	2.33856	0.0193582	NA
A330041J22Rik	1.23805	-1.01376	1.56336	-0.64845	0.516694	NA
A330048O09Rik	6.53801	0.00116309	0.5777	0.00201331	0.998394	1
A330050F15Rik	0.469665	-0.437768	2.82747	-0.154826	0.876958	NA
A330069E16Rik	9.35204	0.714319	0.524002	1.3632	0.17282	0.281673
A330074K22Rik	2.66367	-1.07325	1.04963	-1.0225	0.306545	NA
A330076C08Rik	0.222214	-1.15911	5.20139	-0.222845	0.823656	NA
A330076H08Rik	1.09528	0.980463	1.82362	0.537647	0.59082	NA
A330093E20Rik	2.35415	2.60192	1.09555	2.37499	0.0175495	NA
A330102I10Rik	2.28613	-2.91046	1.1122	-2.61686	0.00887439	NA
A3galt2	2.30464	1.67227	1.22933	1.36031	0.173731	NA
A430005L14Rik	558.783	-0.389844	0.0906281	-4.30158	1.69587e-05	0.000116858
A430033K04Rik	128.285	0.383631	0.212127	1.8085	0.0705287	0.139025
A430035B10Rik	1.36963	0.497558	1.10398	0.450695	0.652209	NA
A430046D13Rik	27.6352	0.172335	0.261357	0.659385	0.509649	0.63633
A430078G23Rik	1.21785	-2.29351	1.66691	-1.3759	0.168851	NA
A430078I02Rik	2.2789	-0.117316	0.813377	-0.144233	0.885316	NA
A430088P11Rik	0.16118	1.26797	5.18463	0.244562	0.806795	NA
A430089I19Rik	2.25014	-1.15912	1.93395	-0.599352	0.548938	NA
A430090L17Rik	11.9657	0.506058	0.403848	1.25309	0.210173	0.328729
A430093F15Rik	0.290036	0.283532	4.15876	0.0681769	0.945645	NA
A430105I19Rik	66.8456	-0.67368	0.313227	-2.15078	0.031494	0.0716366
A4galt	770.021	-0.500173	0.183677	-2.72312	0.00646688	0.0190385
A530013C23Rik	0.691934	-1.15912	2.69631	-0.429892	0.667274	NA
A530016L24Rik	0.426613	-0.188696	2.93792	-0.0642277	0.948789	NA
A530032D15Rik	1.06222	0.904145	2.08457	0.433733	0.664482	NA
A530046M15Rik	0.182777	1.29392	5.18358	0.249618	0.802883	NA
A530072M11Rik	2.37563	1.02157	0.989998	1.03189	0.302123	NA
A630001G21Rik	7.23636	-0.528013	0.52116	-1.01315	0.310988	0.444442
A630010A05Rik	1.06114	-0.721292	1.52116	-0.474174	0.635376	NA
A630012P03Rik	0.341177	-1.18856	3.09554	-0.383959	0.701009	NA
A630020A06	8.2069	1.07278	0.602588	1.78029	0.0750287	0.146235
A630023A22Rik	1.0989	0.69467	2.05456	0.338111	0.73528	NA
A630023P12Rik	1.04979	-0.122838	2.09616	-0.0586013	0.95327	NA
A630033H20Rik	3.45593	0.283571	1.65075	0.171783	0.863608	0.912242
A630066F11Rik	7.49831	1.16065	0.528686	2.19534	0.028139	0.0654009
A630072M18Rik	38.9979	0.144732	0.235369	0.614915	0.538611	0.662484
A630075F10Rik	0.255143	0.283494	5.13781	0.055178	0.955997	NA
A630076J17Rik	0.351416	0.52018	3.50051	0.148601	0.881868	NA
A630077J23Rik	3.92989	-0.482988	1.31413	-0.367534	0.713221	0.804274
A630089N07Rik	184.115	0.903077	0.330475	2.73266	0.00628242	0.0185768
A630095E13Rik	0.359074	0	4.68476	0	1	NA
A630095N17Rik	8.14981	-0.828629	0.445614	-1.85952	0.0629529	0.126908
A730004F24Rik	0.10161	0.283535	5.20139	0.0545113	0.956528	NA
A730008H23Rik	0.261913	-0.437763	3.63503	-0.120429	0.904143	NA
A730017C20Rik	1.0764	-0.441302	1.70591	-0.25869	0.795875	NA
A730017L22Rik	16.339	0.383931	0.35624	1.07773	0.281153	0.411584
A730020E08Rik	0.302535	-1.31774	4.09351	-0.321909	0.747521	NA
A730020M07Rik	0.346898	-1.89618	5.19643	-0.364899	0.715187	NA
A730036I17Rik	31.3472	-0.0931675	0.480985	-0.193701	0.84641	0.901655
A730043L09Rik	0.17002	0	5.20139	0	1	NA
A730056A06Rik	0.380784	1.88894	3.49526	0.540431	0.5889	NA
A730082K24Rik	12.6895	-1.47949	0.431179	-3.43126	0.000600785	0.00249148
A730085K08Rik	0.582537	0.283532	3.32433	0.08529	0.932031	NA
A730090H04Rik	3.96463	0.175284	0.64011	0.273834	0.784212	0.856896
A730090N16Rik	2.09696	0.505861	1.05147	0.481099	0.630446	NA
A830009L08Rik	0.0895508	0	5.20139	0	1	NA
A830010M20Rik	85.1428	0.543424	0.18923	2.87177	0.00408184	0.0129307
A830018L16Rik	102.269	0.357737	0.150359	2.37923	0.0173489	0.0433961
A830052D11Rik	0.861932	1.90715	1.92871	0.98882	0.322751	NA
A830080D01Rik	1297.1	1.11181	0.217184	5.1192	3.06838e-07	3.82459e-06
A830082K12Rik	0.798636	1.60214	1.8344	0.873384	0.382454	NA
A830082N09Rik	14.5956	0.441337	0.342985	1.28675	0.19818	0.313936
A930001A20Rik	0.28796	0.866351	4.20828	0.205868	0.836894	NA
A930001C03Rik	9.42185	-0.258983	0.562804	-0.460166	0.645397	0.751885
A930002C04Rik	1.84943	0.136916	1.08039	0.126729	0.899155	NA
A930003A15Rik	0.0997163	0	5.20139	0	1	NA
A930003O13Rik	0.21006	0.917038	5.19422	0.17655	0.859862	NA
A930004D18Rik	44.4321	-0.41453	0.210421	-1.97	0.0488384	0.103065
A930005H10Rik	48.3187	-0.174139	0.186896	-0.931743	0.351469	0.486722
A930006I01Rik	0.0997163	0	5.20139	0	1	NA
A930006K02Rik	3.91219	-0.0550123	0.68426	-0.0803968	0.935922	0.960039
A930007I19Rik	6.23401	-0.0692818	0.596614	-0.116125	0.907553	0.940938
A930009A15Rik	0.082318	0	5.20139	0	1	NA
A930011G23Rik	0.159142	0	5.20139	0	1	NA
A930012L18Rik	1.81335	1.49405	1.38641	1.07764	0.281193	NA
A930013F10Rik	130.375	0.699827	0.185041	3.78201	0.000155565	0.00078461
A930015D03Rik	85.3406	0.149133	0.246099	0.605987	0.544523	0.667684
A930016O22Rik	1.9782	0.557684	1.31638	0.423651	0.67182	NA
A930017M01Rik	1.0687	-1.40657	1.35469	-1.0383	0.299132	NA
A930018P22Rik	1.08847	-0.211876	1.71557	-0.123502	0.901709	NA
A930019D19Rik	2.56217	0.231825	1.12659	0.205776	0.836966	NA
A930024E05Rik	22.1653	0.0855948	0.323627	0.264486	0.791405	0.86256
A930041C12Rik	2.30053	0.857991	1.0778	0.79606	0.425997	NA
AA388235	8.91174	0.00125116	0.467724	0.00267499	0.997866	1
AA413626	5.24137	0.880813	0.600242	1.46743	0.142259	0.242425
AA414768	100.917	0.205384	0.185295	1.10842	0.267681	0.39648
AA415398	10.623	1.33831	0.536337	2.49528	0.0125858	0.0331448
AA465934	51.6393	-0.0561612	0.48148	-0.116643	0.907143	0.940741
AA467197	60.0338	-1.0285	0.484586	-2.12243	0.0338015	0.0759354
AA474331	22.2967	-0.0655743	0.370216	-0.177124	0.859411	0.910172
AA536875	0.82974	0	5.20139	0	1	NA
AA543186	6.32253	-0.0415528	0.542224	-0.0766341	0.938915	0.962198
AA543401	17.3274	-0.450853	0.414247	-1.08837	0.276433	0.406252
AA545190	0.974985	0	5.20139	0	1	NA
AA619741	0.1035	0	5.20139	0	1	NA
AA792892	3.03168	-1.15912	1.94456	-0.596084	0.551119	NA
AA986860	125.374	-1.08041	0.271931	-3.97312	7.09379e-05	0.000395818
Aaas	2371.39	-0.220902	0.0695402	-3.17662	0.00149005	0.00544835
Aacs	779.915	-0.630431	0.0958906	-6.57448	4.8824e-11	2.21948e-09
Aadac	3.33512	0.39022	1.02224	0.381731	0.702661	NA
Aadacl2	0.330035	0.283544	3.5111	0.0807563	0.935636	NA
Aadacl3	0.198042	-0.43778	5.20139	-0.0841658	0.932925	NA
Aadat	0.81589	1.93739	2.16186	0.89617	0.370162	NA
Aaed1	144.979	-0.12497	0.178779	-0.699018	0.48454	0.614109
Aagab	753.94	-0.075629	0.0849058	-0.89074	0.373069	0.508838
Aak1	1362.78	-0.0418625	0.0580684	-0.720917	0.470961	0.601584
Aamdc	113.78	0.149414	0.177708	0.840783	0.400469	0.53572
Aamp	3330.47	-0.410588	0.0783578	-5.23991	1.60651e-07	2.22693e-06
Aanat	1.75355	-0.611617	0.936851	-0.652843	0.513857	NA
Aar2	566.731	-0.296873	0.0850309	-3.49136	0.000480575	0.00204793
Aard	109.777	0.181417	0.381846	0.475104	0.634713	0.74398
Aars	11776.7	-0.080409	0.105295	-0.763656	0.445072	0.577585
Aars2	1370.52	-0.529258	0.125254	-4.22547	2.38441e-05	0.000157141
Aarsd1	1057.74	-0.289717	0.094758	-3.05744	0.0022324	0.00774847
Aasdh	289.589	0.218273	0.152327	1.43292	0.15188	0.255187
Aasdhppt	629.542	0.410877	0.149974	2.73966	0.00615031	0.018242
Aass	6.69257	-0.813601	0.67566	-1.20416	0.228528	0.350828
Aatf	1034.15	0.268521	0.105279	2.55057	0.0107546	0.0291826
Aatk	9.22152	-0.444807	0.701866	-0.633749	0.526245	0.651473
AB124611	4.41723	0.925333	0.682976	1.35485	0.175464	0.28514
Abat	63.9278	0.302111	0.295446	1.02256	0.306515	0.439838
Abca1	1231.89	-0.834432	0.140661	-5.93223	2.98847e-09	7.17722e-08
Abca12	1.541	-0.784989	1.25017	-0.627905	0.530066	NA
Abca13	4.13972	-0.592802	0.980422	-0.604639	0.545419	0.668254
Abca14	1.86103	0.294844	1.12643	0.26175	0.793514	NA
Abca16	2.39868	-0.642354	0.959931	-0.669166	0.503389	NA
Abca17	0.875401	1.38376	1.62002	0.854167	0.393012	NA
Abca2	529.408	-0.211521	0.161198	-1.31218	0.189458	0.30329
Abca3	281.545	-0.307714	0.162366	-1.89519	0.0580674	0.118716
Abca4	8.32585	0.191097	0.766808	0.249211	0.803198	0.871663
Abca5	88.0804	0.673451	0.182406	3.69205	0.000222452	0.00106612
Abca6	1.32395	0.482719	1.57096	0.307275	0.758634	NA
Abca7	953.818	-0.580837	0.116302	-4.99423	5.90723e-07	6.6839e-06
Abca8a	0.479837	0.830774	2.58155	0.321812	0.747595	NA
Abca8b	43.1565	1.14024	0.238113	4.78864	1.67916e-06	1.62723e-05
Abca9	0.946635	2.50577	1.9652	1.27507	0.202283	NA
Abcb10	420.801	-0.300217	0.0909921	-3.29937	0.000969009	0.00374706
Abcb11	0.15342	0	5.20139	0	1	NA
Abcb1a	495.614	0.00922223	0.13618	0.0677211	0.946008	0.966838
Abcb1b	578.542	0.138533	0.16856	0.821864	0.411155	0.545493
Abcb4	4.977	0.748638	0.662189	1.13055	0.258244	0.385496
Abcb5	5.51973	-2.62593	1.4675	-1.78939	0.0735516	0.143937
Abcb6	499.593	-0.403914	0.0947013	-4.26514	1.9978e-05	0.000135222
Abcb7	1139.71	0.91383	0.157911	5.78699	7.16581e-09	1.49064e-07
Abcb8	635.915	-0.510419	0.0815954	-6.25548	3.96289e-10	1.30228e-08
Abcb9	10.5908	-0.900092	0.514578	-1.74919	0.0802589	0.154212
Abcc1	1419.46	-0.107039	0.1055	-1.01459	0.310302	0.443789
Abcc10	388.699	-0.421628	0.140746	-2.99567	0.00273839	0.00922708
Abcc12	2.8147	-0.476677	1.21694	-0.391701	0.695279	NA
Abcc2	7.02225	-0.992007	0.828799	-1.19692	0.231338	0.354085
Abcc3	8.70417	0.208959	0.633006	0.330105	0.74132	0.827222
Abcc4	1789.89	0.108954	0.0819567	1.32941	0.183714	0.295923
Abcc5	2945.64	-0.194247	0.0930171	-2.08829	0.0367717	0.0815882
Abcc6	8.87439	-0.887955	0.510811	-1.73832	0.0821541	0.157179
Abcc8	23.9377	0.287126	0.501024	0.573079	0.566591	0.686627
Abcc9	1.67899	1.82469	1.96916	0.926637	0.354115	NA
Abcd1	202.756	-0.337497	0.210888	-1.60036	0.109519	0.197517
Abcd2	1.01721	0.796762	1.75941	0.452857	0.650652	NA
Abcd3	766.478	0.433008	0.110341	3.92427	8.69947e-05	0.000473614
Abcd4	761.434	-0.890109	0.128063	-6.95054	3.63899e-12	2.70405e-10
Abce1	4924.68	0.632621	0.135327	4.67476	2.94299e-06	2.62778e-05
Abcf1	5182.85	-0.132924	0.0859917	-1.54578	0.122158	0.215116
Abcf2	3957.36	0.0200868	0.0943121	0.212982	0.831341	0.891521
Abcf3	868.945	-0.0499899	0.101114	-0.494392	0.62103	0.733684
Abcg1	441.104	-2.01134	0.159904	-12.5784	2.77536e-36	2.1448e-32
Abcg2	669.771	0.521244	0.126572	4.11817	3.81899e-05	0.000234884
Abcg3	3.37719	0.440008	0.915146	0.480807	0.630654	NA
Abcg4	11.0402	0.953086	0.507851	1.87671	0.0605583	0.122866
Abcg5	0.248149	-1.15911	5.16286	-0.22451	0.822361	NA
Abcg8	1.04874	1.29512	1.75267	0.738938	0.459944	NA
Abhd1	8.7577	-0.862271	0.434256	-1.98563	0.0470749	0.09994
Abhd10	308.248	0.282626	0.123567	2.28723	0.0221826	0.0534707
Abhd11	677.281	-0.381566	0.0989883	-3.85465	0.000115893	0.000606379
Abhd11os	64.7371	-0.680222	0.178787	-3.80465	0.000142003	0.0007234
Abhd12	623.723	-0.246041	0.0661875	-3.71733	0.000201342	0.000978598
Abhd13	493.131	0.289023	0.103966	2.77998	0.00543624	0.016446
Abhd14a	381.105	-0.296664	0.176983	-1.67623	0.0936939	0.174411
Abhd14b	57.4503	-0.315313	0.182438	-1.72832	0.0839301	0.159717
Abhd15	3.2717	-1.36607	1.08329	-1.26104	0.207296	NA
Abhd16a	512.454	-0.362666	0.0973231	-3.72642	0.000194221	0.000949964
Abhd16b	3.39337	-0.33641	0.730682	-0.460406	0.645225	NA
Abhd17a	1339.81	-0.625775	0.114263	-5.4766	4.33573e-08	7.18253e-07
Abhd17b	395.264	0.26251	0.106514	2.46456	0.0137182	0.0356349
Abhd17c	1097.41	-0.331703	0.0680202	-4.87654	1.07963e-06	1.11658e-05
Abhd2	700.193	-0.405921	0.0686393	-5.91382	3.34256e-09	7.82767e-08
Abhd3	17.085	0.0248665	0.296032	0.0839993	0.933057	0.957981
Abhd4	952.528	-0.207224	0.107679	-1.92445	0.054298	0.112241
Abhd5	160.186	0.236742	0.162828	1.45394	0.145963	0.247288
Abhd6	99.4064	-0.127527	0.148744	-0.85736	0.391246	0.526292
Abhd8	242.667	-1.19508	0.227545	-5.25206	1.50409e-07	2.09813e-06
Abi1	1195.53	0.503701	0.0715008	7.0447	1.85864e-12	1.50404e-10
Abi2	732.501	0.490713	0.0941322	5.21302	1.8579e-07	2.53002e-06
Abi3	59.9511	-0.458462	0.181542	-2.52538	0.0115573	0.0309226
Abi3bp	12.6463	3.38672	1.12127	3.02043	0.00252414	0.00860836
Abl1	2743.7	-0.409103	0.0691757	-5.91397	3.33964e-09	7.82767e-08
Abl2	1883.79	0.0697163	0.069146	1.00825	0.313336	0.446969
Ablim1	1042.93	-0.0607687	0.222475	-0.273148	0.784739	0.857289
Ablim2	147.118	-0.700119	0.203151	-3.44631	0.000568307	0.00237078
Ablim3	8.08694	1.01329	0.91913	1.10244	0.270269	0.399625
Abo	2.04727	-0.984171	1.90465	-0.516721	0.605351	NA
Abr	2489.11	-0.135139	0.0606402	-2.22853	0.0258451	0.0608771
Abra	0.954362	-2.91266	1.74699	-1.66724	0.0954664	NA
Abracl	218.341	0.961596	0.226579	4.24398	2.19589e-05	0.000146166
Abt1	717.813	-0.326797	0.0881666	-3.70658	0.000210078	0.00101522
Abtb1	643.031	-0.524705	0.112451	-4.66608	3.06994e-06	2.72226e-05
Abtb2	92.6258	-0.234032	0.170844	-1.36985	0.170733	0.279037
Acaa1a	803.854	-0.527471	0.113434	-4.65004	3.31867e-06	2.90614e-05
Acaa1b	37.571	-0.499988	0.25679	-1.94707	0.0515266	0.107514
Acaa2	310.67	-0.713761	0.114958	-6.20891	5.33531e-10	1.67267e-08
Acaca	1849.62	0.0464116	0.106672	0.435087	0.663499	0.766961
Acacb	708.566	-0.601268	0.101734	-5.91021	3.41673e-09	7.96515e-08
Acad10	130.585	-0.28796	0.186297	-1.5457	0.122176	0.215123
Acad11	512.161	0.123708	0.126671	0.976608	0.328763	0.463205
Acad12	54.3489	-0.185001	0.268934	-0.687906	0.491512	0.620148
Acad8	410.459	0.0670874	0.0863871	0.77659	0.437401	0.570552
Acad9	875.164	0.0196241	0.108689	0.180553	0.856718	0.908768
Acadl	362.858	0.595024	0.138194	4.30571	1.66448e-05	0.000115106
Acadm	2026.76	0.0857923	0.0771792	1.1116	0.266311	0.394898
Acads	1207.37	-0.718801	0.0814313	-8.82708	1.07447e-18	5.93106e-16
Acadsb	519.75	0.549881	0.0947142	5.80569	6.41018e-09	1.36093e-07
Acadvl	501.581	-0.103951	0.113657	-0.914607	0.360398	0.495977
Acan	109.431	-0.282085	0.225231	-1.25242	0.210415	0.329001
Acap1	328.166	-0.771773	0.174609	-4.42	9.87014e-06	7.35904e-05
Acap2	1223.42	0.108626	0.0589203	1.84361	0.0652397	0.130581
Acap3	430.292	-0.693326	0.106345	-6.51961	7.04891e-11	2.96861e-09
Acat1	321.56	0.322523	0.135113	2.38707	0.0169833	0.0426225
Acat2	1200.75	0.283325	0.0910977	3.11012	0.00187011	0.00663705
Acat3	19.1021	0.3383	0.391644	0.863796	0.3877	0.523161
Acbd3	799.368	0.179945	0.0907094	1.98375	0.0472837	0.10029
Acbd4	238.761	-0.575481	0.217073	-2.65109	0.00802331	0.0228292
Acbd5	369.81	0.685447	0.110721	6.19076	5.98757e-10	1.84457e-08
Acbd6	828.299	-0.394215	0.110057	-3.58191	0.000341093	0.00152545
Acbd7	12.2846	1.09479	0.488837	2.23957	0.0251186	0.0594356
Accs	93.5477	-0.515748	0.163837	-3.14793	0.00164429	0.00593789
Accsl	508.929	-0.12516	0.152292	-0.821842	0.411167	0.545493
Acd	550.197	-0.493315	0.109502	-4.50506	6.63527e-06	5.25922e-05
Ace	38.0575	-0.341869	0.50655	-0.674897	0.499741	0.627457
Ace2	0.0986722	-1.15907	5.20139	-0.222839	0.823661	NA
Ace3	0.321623	-1.15911	3.09088	-0.375009	0.707653	NA
Acer1	5.33718	-0.874862	1.27522	-0.686048	0.492683	0.621239
Acer2	559.19	0.296002	0.154711	1.91326	0.0557151	0.114651
Acer3	114.25	0.838049	0.214367	3.90942	9.25169e-05	0.00049998
Ache	7.76715	0.140429	0.608601	0.230741	0.817516	0.88163
Acin1	6242.45	-0.138242	0.119915	-1.15283	0.24898	0.374803
Ackr1	1.10121	0.283561	2.141	0.132443	0.894634	NA
Ackr2	0.450429	0	3.21434	0	1	NA
Ackr3	261.014	-0.0604911	0.286532	-0.211115	0.832798	0.892197
Ackr4	13.8723	0.201473	0.439996	0.457896	0.647027	0.753159
Acly	10141.5	-0.330252	0.0781979	-4.22329	2.40762e-05	0.000158229
Acmsd	2.96639	0.678495	0.85489	0.793664	0.427391	NA
Acnat1	1.09093	0.544292	1.64017	0.331851	0.740002	NA
Aco1	1449.72	-0.112265	0.0728644	-1.54074	0.123381	0.216875
Aco2	5607.05	-0.155839	0.0610058	-2.55449	0.0106343	0.0288916
Acot1	88.344	0.586395	0.227743	2.57481	0.0100294	0.0275581
Acot10	4.01993	2.66359	1.15858	2.29902	0.0215039	0.0520989
Acot11	37.9003	-0.169616	0.329348	-0.515006	0.606549	0.720918
Acot12	0.930605	-0.666767	2.0086	-0.331956	0.739922	NA
Acot13	356.195	0.389299	0.119486	3.2581	0.00112159	0.00425825
Acot2	51.7176	0.375379	0.25676	1.46199	0.143745	0.244494
Acot3	4.95578	0.289847	0.689919	0.420118	0.6744	0.775733
Acot4	3.58774	-0.125116	0.9043	-0.138357	0.889958	0.929029
Acot5	0.0975395	0.283535	5.20139	0.0545113	0.956528	NA
Acot6	6.8723	0.388233	0.653136	0.594414	0.552235	0.674219
Acot7	1129.54	-0.490463	0.110811	-4.42611	9.59472e-06	7.18488e-05
Acot8	394.309	-0.552557	0.129484	-4.26736	1.978e-05	0.000134146
Acot9	970.197	0.384949	0.165852	2.32104	0.0202849	0.049522
Acox1	808.102	-0.0496057	0.0755654	-0.65646	0.511528	0.637801
Acox2	0.392164	0.261884	2.76892	0.0945799	0.924649	NA
Acox3	817.925	-0.793072	0.106293	-7.46116	8.57631e-14	1.14272e-11
Acoxl	9.38796	-1.20504	0.559694	-2.15304	0.0313159	0.0713156
Acp1	919.763	-0.0872004	0.0851742	-1.02379	0.305935	0.43925
Acp2	410.151	-0.0720762	0.0895083	-0.805245	0.420678	0.554825
Acp5	127.639	-0.757831	0.25163	-3.01169	0.00259795	0.00881537
Acp6	1820.11	0.0119984	0.106893	0.112246	0.910628	0.943216
Acpp	51.9337	-0.777907	0.312256	-2.49125	0.0127294	0.0334658
Acpt	17.1762	-0.232762	0.52249	-0.445486	0.655969	0.760572
Acr	0.840021	1.00308	1.37829	0.727774	0.466752	NA
Acrbp	197.006	-0.634879	0.0951633	-6.67147	2.53245e-11	1.27497e-09
Acrv1	2.17728	0.788896	1.4415	0.547275	0.58419	NA
Acsbg1	7.31832	-1.02676	0.794848	-1.29177	0.196436	0.31194
Acsbg2	40.7992	-0.373036	0.277252	-1.34548	0.178472	0.288874
Acsf2	460.952	-0.283712	0.175771	-1.6141	0.106506	0.19312
Acsf3	192.012	-0.588941	0.177236	-3.32293	0.000890788	0.00350242
Acsl1	512.748	-0.0167554	0.102486	-0.163489	0.870134	0.916348
Acsl3	1211.37	0.247884	0.125739	1.97142	0.0486754	0.102763
Acsl4	609.607	0.902834	0.141141	6.39667	1.58801e-10	5.84386e-09
Acsl5	189.602	-0.128704	0.170296	-0.755766	0.449789	0.582094
Acsl6	54.582	-0.54777	0.228434	-2.39794	0.0164877	0.0416056
Acsm3	11.7134	0.867007	0.493174	1.75801	0.0787452	0.151965
Acsm4	0.587602	-1.15911	2.23168	-0.519391	0.603488	NA
Acss1	662.232	-0.143035	0.206272	-0.693429	0.48804	0.617491
Acss2	207.304	-0.399917	0.130673	-3.06044	0.0022101	0.00768489
Acss2os	0.457787	1.65122	3.35346	0.492392	0.622442	NA
Acss3	1.89685	1.37681	1.40823	0.977686	0.32823	NA
Acta1	109.806	-0.455241	0.707539	-0.643415	0.519955	0.646431
Acta2	3399.06	3.75223	0.704088	5.32921	9.86396e-08	1.46735e-06
Actb	43614.9	-0.321216	0.0920813	-3.48839	0.00048594	0.00206638
Actbl2	0.0534584	0	5.20139	0	1	NA
Actc1	9.12082	-1.15912	1.64236	-0.705763	0.480336	0.610432
Actg1	19029.8	-0.409006	0.114524	-3.57135	0.000355152	0.00157964
Actg2	280.502	0.283554	1.46657	0.193345	0.846689	0.90189
Actl10	14.0345	-0.60876	0.394233	-1.54416	0.122549	0.215731
Actl6a	2961.6	-0.0861494	0.0902187	-0.954895	0.339631	0.474023
Actl6b	0.33099	0.283542	3.49468	0.0811352	0.935334	NA
Actl7a	4.53846	1.00793	0.770894	1.30748	0.191049	0.305268
Actl7b	5.43774	-1.43501	0.639325	-2.24457	0.0247955	0.0588151
Actl9	0.0530474	0	5.20139	0	1	NA
Actn1	7402.07	-0.1679	0.103497	-1.62227	0.104745	0.190373
Actn2	27.6284	-0.0931438	0.412359	-0.22588	0.821295	0.884286
Actn3	128.312	0.482918	0.297608	1.62267	0.104661	0.190266
Actn4	10206.3	-0.152661	0.0864159	-1.76659	0.077297	0.149994
Actr10	674.8	0.322587	0.105829	3.04818	0.00230232	0.00795504
Actr1a	1601.56	-0.144604	0.074661	-1.93681	0.0527684	0.109637
Actr1b	1864.65	-0.387091	0.0643463	-6.01575	1.79061e-09	4.6126e-08
Actr2	4274.54	0.37379	0.114971	3.25116	0.00114937	0.00434661
Actr3	2966.31	0.274096	0.104046	2.63438	0.00842906	0.0237625
Actr3b	144.181	-0.217605	0.167311	-1.3006	0.193395	0.30822
Actr5	289.761	-0.1255	0.116097	-1.081	0.279699	0.410111
Actr6	230.753	0.918732	0.148872	6.17129	6.77333e-10	2.05675e-08
Actr8	825.909	0.122088	0.0741184	1.6472	0.0995176	0.182982
Actrt2	0.0664502	0.283535	5.20139	0.0545113	0.956528	NA
Actrt3	1.71217	0.970382	1.26465	0.76731	0.442897	NA
Acvr1	219.151	-0.137092	0.134869	-1.01648	0.3094	0.443032
Acvr1b	1005.12	-0.243278	0.123783	-1.96536	0.0493728	0.103951
Acvr1c	0.13372	0.283525	5.20139	0.0545094	0.956529	NA
Acvr2a	214.607	0.575796	0.134745	4.27323	1.92664e-05	0.000131008
Acvr2b	384.035	-0.504006	0.137689	-3.66047	0.000251756	0.00118128
Acvrl1	69.4832	0.115137	0.368808	0.312187	0.754898	0.83629
Acy1	878.852	-0.315963	0.105715	-2.98881	0.00280063	0.00940565
Acy3	47.0792	-0.19843	0.22307	-0.889541	0.373712	0.509581
Acyp1	242.367	-0.12619	0.133647	-0.944206	0.345064	0.479933
Acyp2	20.4761	0.233925	0.53302	0.438867	0.660758	0.764651
Ada	147.291	-0.0745322	0.157749	-0.472475	0.636588	0.745443
Adad1	1.29437	0.356665	1.86465	0.191277	0.848308	NA
Adad2	124.975	-0.350366	0.284765	-1.23037	0.21856	0.339163
Adal	275.31	0.563313	0.123105	4.57587	4.74237e-06	3.9323e-05
Adam10	709.028	0.2595	0.10988	2.36166	0.0181932	0.0451644
Adam11	131.83	-0.0236482	0.333981	-0.0708071	0.943551	0.965232
Adam12	145.251	-0.141067	0.333268	-0.423284	0.672088	0.774111
Adam15	854.139	-0.484698	0.087221	-5.55713	2.7425e-08	4.82231e-07
Adam17	909.696	0.235201	0.0862657	2.72647	0.00640154	0.0188776
Adam19	3308.89	-0.53119	0.0667808	-7.95423	1.80243e-15	3.92371e-13
Adam1a	23.7482	0.570932	0.31089	1.83644	0.0662922	0.132242
Adam1b	2.54218	0.867884	1.01393	0.855963	0.392018	NA
Adam2	0.98612	0.696772	2.03336	0.34267	0.731847	NA
Adam21	2.99515	0.592149	0.776515	0.762572	0.445719	NA
Adam22	204.711	0.218172	0.235584	0.926089	0.3544	0.489946
Adam23	2097.95	0.7919	0.172387	4.59373	4.35384e-06	3.65127e-05
Adam24	0.0918886	0	5.20139	0	1	NA
Adam28	0.0862319	0	5.20139	0	1	NA
Adam29	0.0651439	0	5.20139	0	1	NA
Adam3	0.213968	-1.1591	4.4382	-0.261165	0.793965	NA
Adam30	0.525439	1.86507	2.54898	0.731691	0.464357	NA
Adam32	4.54499	0.362409	0.63652	0.569359	0.569112	0.688656
Adam33	21.192	-0.575784	0.711724	-0.808999	0.418516	0.552823
Adam4	14.5367	0.731395	0.35201	2.07777	0.0377308	0.0833097
Adam5	0.560994	1.72247	2.5306	0.680657	0.496089	NA
Adam8	59.7039	-0.278061	0.26902	-1.03361	0.301321	0.434077
Adam9	1097.97	0.222783	0.137568	1.61944	0.105353	0.191344
Adamts1	244.984	3.2039	0.556894	5.75316	8.75894e-09	1.77895e-07
Adamts10	211.234	-0.180934	0.162415	-1.11402	0.26527	0.393702
Adamts12	102.635	4.99817	1.10013	4.54325	5.5394e-06	4.50379e-05
Adamts13	0.562052	0.478985	2.84152	0.168567	0.866137	NA
Adamts14	165.3	-0.333402	0.230038	-1.44934	0.147244	0.249103
Adamts15	44.9408	-0.388929	0.214663	-1.81181	0.0700154	0.138207
Adamts16	1.81071	0.283573	1.80275	0.1573	0.875008	NA
Adamts17	13.5011	0.0599568	0.347387	0.172593	0.862971	0.911876
Adamts18	0.522408	0.933272	3.23841	0.288188	0.773203	NA
Adamts19	8.94828	0.486438	0.519144	0.937001	0.348758	0.483856
Adamts2	69.0454	0.799151	0.466725	1.71225	0.0868502	0.164102
Adamts20	14.0561	0.715732	0.449142	1.59355	0.111036	0.199717
Adamts3	15.0131	-0.0412707	0.355488	-0.116096	0.907577	0.940938
Adamts4	110.961	-0.82742	0.203398	-4.06799	4.74209e-05	0.000281899
Adamts5	153.313	5.97073	1.15099	5.18748	2.13158e-07	2.84752e-06
Adamts6	32.5467	2.55654	0.813916	3.14104	0.0016835	0.00606388
Adamts7	158.098	-0.620148	0.227268	-2.72871	0.00635824	0.0187723
Adamts8	55.8953	-0.33936	0.322635	-1.05184	0.292873	0.424844
Adamts9	567.477	-0.19816	0.205488	-0.964338	0.334876	0.46938
Adamtsl1	90.1526	-0.160616	0.236576	-0.678919	0.497189	0.624811
Adamtsl2	0.824964	0	2.33348	0	1	NA
Adamtsl3	17.4104	-0.700665	0.881774	-0.794608	0.426841	0.560967
Adamtsl4	113.095	-0.474905	0.183345	-2.59023	0.00959105	0.0265329
Adamtsl5	119.786	-0.730968	0.272439	-2.68305	0.00729541	0.0210948
Adap1	659.185	-0.431462	0.186419	-2.31447	0.0206418	0.0503057
Adap2	86.991	-0.589617	0.253928	-2.32198	0.0202337	0.0494205
Adar	1743.36	-0.00759564	0.0583748	-0.130118	0.896473	0.933685
Adarb1	186.702	-0.20506	0.139572	-1.4692	0.141778	0.241815
Adarb2	1.36978	-0.510887	1.66561	-0.306727	0.759051	NA
Adat1	510.506	0.0944995	0.132494	0.713238	0.475699	0.605853
Adat2	353.311	-0.0396123	0.108905	-0.363732	0.716058	0.806018
Adat3	219.619	-0.767019	0.123388	-6.21631	5.08969e-10	1.61532e-08
Adck1	267.048	-0.530968	0.111071	-4.78046	1.74897e-06	1.69057e-05
Adck2	105.028	-0.278816	0.165127	-1.68849	0.0913169	0.170809
Adck3	149.706	-0.19835	0.143175	-1.38537	0.165939	0.272875
Adck4	343.943	-0.313572	0.11464	-2.73528	0.00623274	0.0184582
Adck5	483.379	-0.488059	0.107068	-4.5584	5.15451e-06	4.23316e-05
Adcy1	306.64	-0.00333287	0.122808	-0.0271388	0.978349	0.988518
Adcy10	3.21216	0.00754888	0.752961	0.0100256	0.992001	NA
Adcy2	33.4812	0.791547	0.381953	2.07237	0.0382312	0.08427
Adcy3	307.073	-0.591916	0.151325	-3.91155	9.17058e-05	0.000496464
Adcy4	11.3595	-0.740322	0.680334	-1.08817	0.276518	0.406338
Adcy5	33.2829	-0.28525	0.369006	-0.773023	0.439509	0.572188
Adcy6	182.201	-0.121141	0.214028	-0.566004	0.571391	0.690263
Adcy7	48.4161	-0.0439117	0.274139	-0.16018	0.872739	0.918122
Adcy8	1.1911	0.656923	1.48178	0.443335	0.657524	NA
Adcy9	150.51	-0.552499	0.207466	-2.66309	0.00774268	0.0221449
Adcyap1	4.03504	-0.25057	0.694371	-0.360859	0.718205	0.807784
Adcyap1r1	13.597	0.448049	0.607055	0.73807	0.460472	0.592003
Add1	2866.5	-0.0155975	0.0548774	-0.284223	0.776239	0.851857
Add2	2.74679	-0.133613	1.27232	-0.105015	0.916364	NA
Add3	1208.94	-0.0078581	0.0665392	-0.118097	0.90599	0.939987
Adgb	0.321109	0	3.43974	0	1	NA
Adgra1	1.92279	0	1.78481	0	1	NA
Adgra2	1417.25	-0.0910291	0.0790625	-1.15136	0.249586	0.375471
Adgra3	340.935	0.464445	0.271884	1.70825	0.0875907	0.165098
Adgrb1	336.671	-0.0727277	0.168733	-0.431022	0.666452	0.769569
Adgrb2	120.296	-0.733572	0.241398	-3.03885	0.00237484	0.00816948
Adgrb3	2.99212	1.49467	0.948909	1.57515	0.115222	NA
Adgrd1	69.6329	-0.14145	0.300525	-0.470675	0.637873	0.746382
Adgre1	0.658455	0	2.74095	0	1	NA
Adgre4	0.667213	0.283536	3.24308	0.0874278	0.930331	NA
Adgre5	750.01	0.438068	0.199247	2.19861	0.0279054	0.0649362
Adgrf1	0.776927	0.166858	1.74299	0.0957308	0.923734	NA
Adgrf2	1.19161	1.33142	1.59702	0.833693	0.404454	NA
Adgrf3	6.23647	0.0484001	0.604526	0.0800629	0.936187	0.960039
Adgrf4	1.3262	-0.619897	1.56682	-0.39564	0.692371	NA
Adgrf5	5.85434	2.30047	1.30007	1.76949	0.0768124	0.149166
Adgrg1	497.552	-0.743893	0.488759	-1.522	0.128008	0.223307
Adgrg2	27.8256	0.330598	0.362613	0.911709	0.361922	0.497941
Adgrg3	4.20963	-0.832842	1.12622	-0.739504	0.459601	0.591375
Adgrg5	29.2365	-0.908778	0.417865	-2.17481	0.029644	0.0682501
Adgrg6	74.7831	-0.473155	0.272322	-1.73748	0.0823023	0.157395
Adgrg7	0.417532	-1.15911	2.40214	-0.482533	0.629427	NA
Adgrl1	3692.87	-0.357505	0.111491	-3.20657	0.00134326	0.0049731
Adgrl2	807.315	-0.249338	0.174123	-1.43196	0.152154	0.255508
Adgrl3	21.4676	-0.0830772	0.393347	-0.211206	0.832726	0.892182
Adgrl4	0.0992712	0	5.20139	0	1	NA
Adgrv1	141.372	0.582367	0.141342	4.12026	3.78442e-05	0.000233594
Adh1	12.303	-2.0064	0.527342	-3.80473	0.000141956	0.0007234
Adh4	0.747995	-1.00188	1.84172	-0.54399	0.586448	NA
Adh5	3631.86	0.293674	0.0933554	3.14577	0.00165652	0.00597541
Adh7	5.05401	0.517601	1.31261	0.394331	0.693337	0.791147
Adhfe1	94.1551	0.351765	0.193088	1.82178	0.068488	0.135677
Adi1	851.306	0.0872411	0.096995	0.899438	0.368419	0.504232
Adig	0.160757	0.262001	4.79882	0.0545969	0.95646	NA
Adipoq	0.0857036	0	5.20139	0	1	NA
Adipor1	2134.47	-0.218762	0.0747435	-2.92683	0.00342431	0.0111611
Adipor2	2781.3	0.0234864	0.081174	0.289333	0.772326	0.849251
Adk	589.914	0.535737	0.201952	2.6528	0.00798268	0.0227387
Adm	42.5163	0.733806	0.687266	1.06772	0.285648	0.416586
Adm2	61.098	0.111442	0.232967	0.478357	0.632396	0.742756
Adnp	378.712	-0.378807	0.264037	-1.43468	0.15138	0.254567
Adnp2	1881.78	-0.0110691	0.0613382	-0.18046	0.856792	0.908768
Ado	912.907	-0.131687	0.108922	-1.20901	0.22666	0.348896
Adora1	1.11954	2.59001	2.11615	1.22392	0.220981	NA
Adora2a	5.1196	-0.519669	0.748976	-0.69384	0.487783	0.617307
Adora2b	21.4143	0.570348	0.403392	1.41388	0.157397	0.262105
Adpgk	1388.04	-0.0684629	0.0742554	-0.921992	0.356533	0.492103
Adprh	1939.79	-0.371656	0.0744005	-4.99535	5.8729e-07	6.65481e-06
Adprhl1	1.38811	-0.338507	1.8392	-0.184051	0.853973	NA
Adprhl2	700.78	-0.499869	0.11116	-4.49683	6.89734e-06	5.45016e-05
Adprm	209.94	0.671047	0.158699	4.22841	2.35349e-05	0.000155384
Adra1a	7.25308	0.260332	0.651427	0.399634	0.689426	0.788207
Adra1b	4.61881	1.74304	1.32773	1.3128	0.18925	0.303019
Adra1d	14.8614	0.283565	1.54018	0.184112	0.853926	0.906721
Adra2a	25.3467	0.741487	0.61965	1.19662	0.231454	0.354193
Adra2b	2.48396	-1.27836	0.986205	-1.29624	0.194893	NA
Adra2c	1.95623	-1.88496	1.70974	-1.10248	0.270251	NA
Adrb1	4.99794	-1.62277	0.849837	-1.9095	0.0561974	0.115473
Adrb2	35.5796	-0.171193	0.328347	-0.521379	0.602102	0.717012
Adrb3	354.533	-1.17685	0.225275	-5.22405	1.75055e-07	2.40288e-06
Adrbk1	1562.92	-0.392719	0.0749395	-5.24048	1.6016e-07	2.22211e-06
Adrbk2	191.148	0.284333	0.160634	1.77007	0.076716	0.149035
Adrm1	2957.66	-0.347302	0.0874242	-3.9726	7.1092e-05	0.000396392
Adsl	2090.38	-0.19574	0.0884018	-2.21421	0.0268142	0.0628056
Adss	2310.74	0.146067	0.120598	1.2112	0.22582	0.347895
Adssl1	53.1663	-0.667031	0.329665	-2.02336	0.0430362	0.0929394
Adtrp	3.4892	-0.814291	0.740753	-1.09928	0.271648	0.400935
Aebp1	1111.93	0.792165	0.25073	3.15944	0.00158074	0.00573653
Aebp2	2182.81	0.0822148	0.073891	1.11265	0.265858	0.394386
Aen	1554.97	-0.423843	0.0841724	-5.03542	4.76803e-07	5.56186e-06
Aes	3869.96	-0.506798	0.0995686	-5.08994	3.58185e-07	4.34886e-06
AF067061	7.18748	0	1.7216	0	1	1
AF067063	0.913297	0	5.20139	0	1	NA
AF251705	0.224787	0	5.20139	0	1	NA
AF357355	3.58722	0.751205	0.759367	0.989252	0.32254	0.456646
AF357359	135.35	1.10536	0.318141	3.47444	0.00051193	0.00216363
AF357399	24.2647	0.637763	0.356804	1.78743	0.0738675	0.144391
AF357425	13.4692	0.900726	0.489437	1.84033	0.06572	0.131304
AF357426	9.23586	0.511396	0.651292	0.785202	0.432335	0.566097
AF366264	0.139539	-2.0745	5.18824	-0.399846	0.68927	NA
AF529169	9.19658	0.953827	0.449254	2.12314	0.0337423	0.0758465
Afap1	852.082	-0.222547	0.19074	-1.16675	0.24331	0.368055
Afap1l1	77.829	-0.189094	0.19794	-0.955309	0.339421	0.473817
Afap1l2	63.4522	-0.970707	0.296634	-3.27241	0.00106636	0.00407358
Aff1	6373.99	0.117281	0.107563	1.09035	0.275561	0.405239
Aff2	7.38531	1.55483	1.14972	1.35235	0.176262	0.286166
Aff3	100.204	0.199318	0.183409	1.08674	0.277151	0.407113
Aff4	5349.18	0.577384	0.0879277	6.56658	5.14837e-11	2.3108e-09
Afg3l1	1605.5	-0.291562	0.0699882	-4.16587	3.10169e-05	0.000196959
Afg3l2	2008.38	-0.0538237	0.0644181	-0.835537	0.403416	0.538631
Afm	3.36041	0.0537397	2.02244	0.0265717	0.978801	NA
Afmid	114.008	-0.197747	0.130947	-1.51013	0.131011	0.227685
Afp	0.0959326	-2.07447	5.18824	-0.39984	0.689274	NA
Aftph	590.072	0.399182	0.0908259	4.39503	1.10758e-05	8.12469e-05
Aga	162.187	-0.209627	0.241863	-0.866718	0.386097	0.521821
Agap1	994.968	-0.236847	0.0622178	-3.80674	0.000140809	0.000718737
Agap2	15.8462	-1.12894	0.396484	-2.84739	0.00440798	0.0138026
Agap3	1200.38	-0.541784	0.0820571	-6.60253	4.04203e-11	1.86688e-09
Agbl2	8.79915	0.715287	0.587027	1.21849	0.223037	0.344588
Agbl3	8.8526	0.0742711	0.630893	0.117724	0.906286	0.940121
Agbl4	0.477888	2.49962	3.22433	0.775239	0.438199	NA
Agbl5	490.153	-0.178173	0.118942	-1.49799	0.134137	0.231877
Ager	26.4513	-0.0390122	0.373713	-0.104391	0.916859	0.947169
Agfg1	2358.22	0.233066	0.0650839	3.58101	0.000342267	0.00152981
Agfg2	429.815	-0.293627	0.102709	-2.85881	0.00425231	0.013383
Aggf1	1493.04	0.0538097	0.0917639	0.586392	0.557612	0.678672
Agk	759.475	-0.168399	0.0646248	-2.60579	0.00916619	0.0255404
Agl	535.788	0.164409	0.104386	1.57501	0.115253	0.205557
Agmat	2.87516	0.337184	1.15609	0.29166	0.770547	NA
Agmo	0.054323	0	5.20139	0	1	NA
Ago1	2661.08	-0.133329	0.0531348	-2.50926	0.0120985	0.0321629
Ago2	6679.43	-0.0360685	0.0878766	-0.410444	0.68148	0.781598
Ago3	373.054	0.430508	0.083892	5.13169	2.8715e-07	3.62006e-06
Ago4	16.4018	-0.398244	0.533987	-0.745793	0.455793	0.587894
Agpat1	1490.11	-0.542788	0.097557	-5.56381	2.63953e-08	4.6678e-07
Agpat2	592.484	-0.521561	0.093478	-5.5795	2.41205e-08	4.34001e-07
Agpat3	545.733	-0.272442	0.125186	-2.17629	0.0295333	0.0680584
Agpat4	327.807	-0.151744	0.154957	-0.979263	0.32745	0.461945
Agpat5	892.072	-0.0218857	0.105309	-0.207823	0.835367	0.893495
Agpat6	1134.31	0.0130674	0.0748736	0.174526	0.861452	0.91146
Agpat9	23.1984	-1.42426	0.623375	-2.28476	0.0223268	0.0537679
Agps	2103.7	0.458658	0.0961843	4.76853	1.85575e-06	1.77491e-05
Agrn	10255.2	-0.441418	0.11179	-3.94865	7.85929e-05	0.000432751
Agrp	4.52959	-0.277246	0.689162	-0.402294	0.687468	0.786724
Agt	1.03984	0.862334	1.55311	0.555229	0.578738	NA
Agtpbp1	415.44	0.577495	0.136051	4.24468	2.18901e-05	0.000145833
Agtr1a	2.82557	2.23868	1.46902	1.52393	0.127526	NA
Agtr1b	0.667908	-0.43777	2.47872	-0.176611	0.859814	NA
Agtr2	6.21968	3.78378	1.50651	2.51163	0.0120175	0.0319695
Agtrap	1705.01	-0.309135	0.104581	-2.95594	0.00311722	0.0103125
Agxt	0.372005	0	5.20139	0	1	NA
Agxt2	0.0519698	0.283535	5.20139	0.0545113	0.956528	NA
Ahctf1	4858.93	0.387791	0.107972	3.59158	0.000328686	0.00147722
Ahcy	4353.4	-0.349294	0.0970914	-3.59758	0.000321187	0.00144731
Ahcyl1	1692.57	0.366748	0.087826	4.17585	2.96881e-05	0.000189298
Ahcyl2	550.508	-0.0997382	0.088769	-1.12357	0.261195	0.38885
Ahdc1	3255.2	-0.552125	0.101118	-5.46021	4.75574e-08	7.77006e-07
Ahi1	234.92	0.438542	0.119044	3.68388	0.000229713	0.00109528
Ahnak	6951.4	0.283596	0.108469	2.61453	0.0089349	0.0249945
Ahr	228.295	-0.303072	0.180618	-1.67798	0.0933518	0.173887
Ahrr	9.72975	-0.563168	0.46509	-1.21088	0.225942	0.348032
Ahsa1	4584.31	-0.152083	0.0809421	-1.87891	0.0602572	0.122464
Ahsa2	362.109	0.0752695	0.124203	0.606019	0.544502	0.667684
Ahsg	34.0199	-0.17283	0.332484	-0.519813	0.603194	0.718145
AI115009	0.616335	0	5.20139	0	1	NA
AI118078	21.6624	-0.468982	0.395968	-1.18439	0.236258	0.359799
AI182371	6.48289	1.91511	0.675432	2.83539	0.00457698	0.0142109
AI197445	0.814684	0.950309	1.62323	0.585442	0.55825	NA
AI314180	629.432	0.371429	0.114963	3.23085	0.00123422	0.00461779
AI317395	0.875509	0.190382	1.95869	0.0971988	0.922569	NA
AI413582	134.367	-0.621959	0.18431	-3.37452	0.000739437	0.00298479
AI414108	727.505	-0.0971729	0.113456	-0.856479	0.391733	0.526764
AI427809	28.1976	-0.350853	0.33621	-1.04355	0.296692	0.428928
AI429214	7.76374	-0.0258502	0.503297	-0.0513616	0.959037	0.975896
AI450353	29.5527	0.29381	0.264111	1.11245	0.265945	0.394477
AI463170	5.63301	-0.438834	0.476321	-0.921298	0.356895	0.492559
AI464131	853.407	-0.320516	0.141289	-2.26852	0.0232978	0.0558234
AI467606	194.3	-0.347331	0.117193	-2.96375	0.00303911	0.0100908
AI504432	3.77217	1.69697	0.825467	2.05577	0.0398051	0.0871427
AI506816	78.7731	0.324694	0.17008	1.90907	0.0562532	0.115534
AI507597	33.5705	0.292412	0.256777	1.13877	0.254797	0.381788
AI593442	2.02661	-0.973708	1.36553	-0.713063	0.475806	NA
AI597479	439.718	0.469642	0.115889	4.05251	5.06705e-05	0.000297329
AI606473	0.143871	1.29393	5.18358	0.24962	0.802881	NA
AI607873	5.28132	2.39627	1.29347	1.85259	0.0639409	0.128413
AI646519	0.108801	-1.15908	5.20139	-0.222841	0.823659	NA
AI661453	176.429	0.059602	0.155369	0.383616	0.701263	0.795619
AI662270	9.0857	-3.37976	0.864943	-3.9075	9.32573e-05	0.000503101
AI837181	461.382	-0.453741	0.102886	-4.41012	1.03313e-05	7.66221e-05
AI839979	5.12676	1.08042	0.625529	1.72721	0.0841301	0.160058
AI846148	1073.22	-0.368577	0.0964157	-3.82279	0.000131952	0.000678684
AI847159	1.66905	-0.455225	1.39166	-0.327108	0.743586	NA
AI854517	18.4795	-0.413522	0.39195	-1.05504	0.291408	0.423309
AI854703	25.9422	-0.0780199	0.416021	-0.187538	0.851239	0.905114
AI987944	118.89	0.850925	0.235126	3.61902	0.000295723	0.00135068
Aicda	2.68921	0.848778	1.20512	0.704308	0.481241	NA
Aida	635.837	0.239799	0.105246	2.27845	0.0226998	0.0545812
Aif1	2.58708	-0.980701	1.3326	-0.735929	0.461774	NA
Aif1l	90.8804	-0.739933	0.322237	-2.29624	0.021662	0.0524121
Aifm1	1367.07	0.155393	0.113181	1.37296	0.169766	0.277896
Aifm2	215.259	-0.0638349	0.144469	-0.441858	0.658592	0.762716
Aifm3	55.1476	-0.216835	0.294288	-0.736813	0.461236	0.59256
Aig1	74.2319	-0.077476	0.18293	-0.423527	0.671911	0.773965
Aim1	25.2186	0.218344	0.41061	0.531755	0.594896	0.71106
Aim1l	268.776	-0.369979	0.146914	-2.51834	0.0117911	0.0314645
Aim2	1252.93	0.682154	0.145727	4.68103	2.85438e-06	2.56502e-05
Aimp1	1407.2	0.216189	0.0951134	2.27296	0.0230284	0.0552423
Aimp2	892.438	-0.101188	0.0695235	-1.45545	0.145545	0.246741
Aip	602.65	-0.357512	0.0774874	-4.61381	3.95356e-06	3.36303e-05
Aipl1	7.27883	-0.0371197	0.680473	-0.0545499	0.956497	0.974016
Aire	471.195	-1.86807	0.353868	-5.279	1.2989e-07	1.85031e-06
Airn	5.57614	-0.221599	1.16704	-0.189882	0.849402	0.903721
Ajap1	2.49234	-1.84568	1.3849	-1.33272	0.182624	NA
Ajuba	2317.29	-0.698307	0.0868932	-8.03639	9.25263e-16	2.3444e-13
AK010878	142.78	0.792284	0.132712	5.96995	2.37333e-09	5.85042e-08
Ak1	1563.58	-0.611071	0.176417	-3.46379	0.000532622	0.00224005
Ak2	3570.21	-0.397787	0.0751287	-5.29474	1.19183e-07	1.72319e-06
Ak3	200.378	0.535176	0.129822	4.12238	3.7497e-05	0.000231822
Ak4	2008.17	-0.992165	0.306128	-3.24102	0.00119104	0.00448009
Ak5	16.5873	-0.372062	0.647143	-0.574931	0.565338	0.685645
Ak6	349.599	0.0663124	0.164664	0.402715	0.687158	0.786487
Ak7	97.6467	-0.0177367	0.368661	-0.0481112	0.961628	0.977438
Ak8	13.3952	0.76432	0.405163	1.88645	0.0592342	0.120793
Akap1	3948.06	-0.34534	0.0935666	-3.69085	0.000223509	0.00107052
Akap10	674.12	0.230879	0.0930493	2.48125	0.0130922	0.0342448
Akap11	1113.03	0.680441	0.143812	4.73146	2.22915e-06	2.07178e-05
Akap12	23895.6	0.0580002	0.08402	0.690314	0.489997	0.619146
Akap13	1189.76	0.0912888	0.0634367	1.43905	0.150135	0.25286
Akap14	2.23656	0.864855	0.952463	0.90802	0.363868	NA
Akap17b	226.786	0.676465	0.210517	3.21336	0.00131193	0.00487433
Akap2	1.52405	-1.3379	1.07691	-1.24235	0.214106	NA
Akap3	1.19121	1.06388	1.39406	0.763151	0.445374	NA
Akap5	90.1971	0.448991	0.229318	1.95794	0.0502371	0.105348
Akap6	16.0304	-0.243233	0.447695	-0.543301	0.586922	0.704143
Akap7	231.206	0.317419	0.141731	2.23958	0.0251182	0.0594356
Akap8	4320.56	-0.0150099	0.109813	-0.136686	0.891279	0.93003
Akap8l	1241.32	0.0122241	0.084598	0.144496	0.885109	0.926306
Akap9	1554.22	0.368676	0.0958578	3.84607	0.000120025	0.000624617
Akip1	248.88	-0.0167483	0.115219	-0.14536	0.884426	0.925863
Akirin1	1055.15	-0.0513349	0.10513	-0.488298	0.625339	0.737185
Akirin2	1435.69	0.0916354	0.0904867	1.01269	0.311206	0.444629
Akna	395.783	-0.124036	0.11329	-1.09485	0.273581	0.403134
Aknad1	0.558282	-1.89518	3.71396	-0.510285	0.609852	NA
Akp3	0.448981	-1.89535	3.87956	-0.488548	0.625161	NA
Akr1a1	3597.59	-0.124112	0.058939	-2.10578	0.0352237	0.0786504
Akr1b10	165.327	0.0908606	0.178345	0.509467	0.610425	0.724634
Akr1b7	1.72697	-1.03397	1.18934	-0.869364	0.384648	NA
Akr1b8	237.294	-0.124039	0.168844	-0.734639	0.462559	0.593501
Akr1c12	0.288796	0	4.199	0	1	NA
Akr1c13	2.37007	-1.00375	1.45976	-0.687613	0.491696	NA
Akr1c14	0.733487	0	2.26919	0	1	NA
Akr1c18	1.19195	-1.07346	1.88492	-0.569501	0.569016	NA
Akr1c19	0.106491	0	5.20139	0	1	NA
Akr1cl	1.13821	0	2.17361	0	1	NA
Akr1d1	0.207405	-0.437754	5.20139	-0.084161	0.932928	NA
Akr1e1	59.2761	-0.701551	0.519525	-1.35037	0.176897	0.286896
Akr7a5	519.955	-0.517188	0.100758	-5.13296	2.85227e-07	3.60169e-06
Akt1	1209.92	-0.757952	0.126076	-6.01189	1.83377e-09	4.70028e-08
Akt1s1	1521.58	-0.442242	0.122383	-3.6136	0.000301974	0.00137314
Akt2	1680.99	-0.428054	0.102895	-4.16009	3.18119e-05	0.000201263
Akt3	172.178	0.34344	0.200787	1.71047	0.0871797	0.164544
Aktip	497.105	0.13536	0.104211	1.29891	0.193976	0.308827
Alad	526.429	-0.520188	0.100098	-5.19677	2.02783e-07	2.72303e-06
Alas1	538.249	-0.211455	0.0699305	-3.02379	0.00249627	0.00852648
Alas2	23.2855	-0.123662	0.300646	-0.41132	0.680838	0.781162
Alb	0.144405	0.283525	5.20139	0.0545094	0.956529	NA
Alcam	86.9753	0.546405	0.37158	1.47049	0.141429	0.241246
Aldh16a1	1082.05	-0.727115	0.116759	-6.22749	4.73957e-10	1.51981e-08
Aldh18a1	2440.97	-0.0590772	0.0981021	-0.602201	0.54704	0.669609
Aldh1a1	4.6598	0.912427	1.94806	0.468378	0.639514	0.747341
Aldh1a2	92.5596	-0.743442	0.184881	-4.02119	5.79041e-05	0.000333073
Aldh1a3	39.5153	-1.1551	0.292652	-3.94699	7.91386e-05	0.000435601
Aldh1a7	1.41514	0.824885	1.91715	0.430266	0.667002	NA
Aldh1b1	205.169	-0.257265	0.179302	-1.43481	0.151341	0.254529
Aldh1l1	443.668	-0.711146	0.150575	-4.72287	2.32544e-06	2.15093e-05
Aldh1l2	213.773	0.898928	0.131704	6.82534	8.77175e-12	5.67397e-10
Aldh2	5099.82	-0.253548	0.0861405	-2.94343	0.00324599	0.0106716
Aldh3a1	18.944	0.131425	0.505668	0.259903	0.794939	0.865313
Aldh3a2	645.842	-0.129693	0.120292	-1.07815	0.280968	0.411429
Aldh3b1	38.4198	-0.439553	0.390236	-1.12638	0.260006	0.38734
Aldh3b2	6.09049	-2.7851	1.41265	-1.97154	0.0486621	0.102752
Aldh4a1	1383.11	-0.344237	0.130618	-2.63546	0.00840244	0.0237029
Aldh5a1	177.219	-0.384346	0.169797	-2.26356	0.0236012	0.0564326
Aldh6a1	427.137	0.402146	0.117019	3.43658	0.0005891	0.00244696
Aldh7a1	1895.32	-0.0273779	0.104235	-0.262655	0.792817	0.863611
Aldh8a1	0.605141	1.46972	1.88549	0.779492	0.43569	NA
Aldh9a1	1225.08	-0.14301	0.0791805	-1.80613	0.070898	0.139574
Aldoa	29303.6	-0.369893	0.0829078	-4.4615	8.13896e-06	6.21521e-05
Aldoart1	8.39949	1.48788	1.23734	1.20248	0.229178	0.351581
Aldoart2	4.52105	0.0637268	0.662241	0.096229	0.923339	0.951789
Aldob	0.0588828	0.283535	5.20139	0.0545113	0.956528	NA
Aldoc	520.153	-0.231752	0.186458	-1.24292	0.213898	0.33335
Alg1	278.986	-0.560408	0.125031	-4.48216	7.38929e-06	5.75359e-05
Alg10b	717.443	0.435337	0.103254	4.21616	2.48497e-05	0.000162745
Alg11	595.206	0.495739	0.0948172	5.22836	1.71019e-07	2.35376e-06
Alg12	228.293	-0.117361	0.116632	-1.00625	0.314297	0.44768
Alg13	7588.06	0.639186	0.150999	4.23304	2.30553e-05	0.000152414
Alg14	110.933	0.139645	0.157718	0.885406	0.375938	0.512015
Alg2	544.808	-0.0574448	0.0951855	-0.603503	0.546174	0.668769
Alg3	373.437	-0.210032	0.0941489	-2.23085	0.0256913	0.0606144
Alg5	282.666	0.255387	0.140895	1.81261	0.0698922	0.138034
Alg6	342.827	0.55653	0.140009	3.97497	7.03882e-05	0.000393319
Alg8	187.527	0.342255	0.135508	2.52572	0.0115461	0.030907
Alg9	319.804	-0.159784	0.09904	-1.61333	0.106673	0.193343
Alk	11.7108	-0.555875	0.594851	-0.934477	0.350058	0.484985
Alkbh1	681.846	0.460064	0.0948244	4.85175	1.22379e-06	1.24851e-05
Alkbh2	424.671	-0.364867	0.0973384	-3.74844	0.000177938	0.00088035
Alkbh3	297.669	0.124968	0.107386	1.16373	0.244534	0.369599
Alkbh4	254.23	-0.253636	0.13991	-1.81285	0.0698552	0.137978
Alkbh5	2988.32	-0.220762	0.0784652	-2.81351	0.00490041	0.0150758
Alkbh6	412.946	-0.474537	0.102036	-4.65067	3.30855e-06	2.89892e-05
Alkbh7	338.388	-0.337224	0.136219	-2.4756	0.0133012	0.0347006
Alkbh8	289.008	0.786527	0.131098	5.99953	1.97893e-09	4.9734e-08
Alms1	1235.32	0.577717	0.148193	3.89842	9.6821e-05	0.000519245
Alms1-ps2	2.06917	-0.847272	1.26645	-0.669014	0.503487	NA
Alox12	94.6396	0.206723	0.138557	1.49197	0.135707	0.23386
Alox12b	7.16725	-1.64755	1.30812	-1.25948	0.207858	0.325992
Alox12e	4.27201	-0.844533	1.02481	-0.824091	0.409888	0.544658
Alox15	7.95682	-1.27139	0.885853	-1.43521	0.151227	0.254365
Alox5	16.0067	1.40458	0.580776	2.41845	0.0155867	0.039667
Alox5ap	22.3898	0.383083	0.322381	1.18829	0.234718	0.358048
Alox8	0.890752	1.98661	1.62812	1.22019	0.222394	NA
Aloxe3	13.415	-0.554422	0.629636	-0.880543	0.378565	0.514564
Alpk1	8.41286	1.42925	1.04437	1.36853	0.171147	0.279625
Alpk2	0.363142	0	4.67562	0	1	NA
Alpk3	815.844	-0.405452	0.203366	-1.99371	0.0461842	0.0984448
Alpl	7707.53	-0.171394	0.0788173	-2.17457	0.0296621	0.0682736
Alppl2	1.07922	-1.15913	3.11041	-0.372662	0.7094	NA
Als2	1271.05	0.199451	0.0957235	2.08362	0.0371947	0.0823612
Als2cl	476.332	-0.303154	0.130402	-2.32476	0.020085	0.0490959
Als2cr11	0.806126	0.283558	2.49358	0.113715	0.909464	NA
Als2cr12	0.822229	1.06492	1.84819	0.576195	0.564484	NA
Alx1	8.04972	1.18333	0.571707	2.06981	0.0384701	0.0847362
Alx3	2.46261	2.32349	1.31204	1.7709	0.0765768	NA
Alx4	10.6173	-0.126947	1.03469	-0.12269	0.902352	0.937723
Alyref	4257.7	-0.217425	0.0812518	-2.67594	0.00745207	0.0214606
Alyref2	42.9827	-0.253929	0.237406	-1.0696	0.2848	0.415624
Amacr	299.14	-0.263892	0.106606	-2.47541	0.0133085	0.0347108
Ambn	0.160558	0	5.20139	0	1	NA
Ambp	0.152267	-1.1591	5.20139	-0.222843	0.823657	NA
Ambra1	1554.07	-0.100886	0.0760602	-1.32639	0.18471	0.297229
Amdhd1	2.26146	-0.40727	1.27121	-0.32038	0.74868	NA
Amdhd2	610.302	-0.650405	0.113625	-5.72414	1.03959e-08	2.08674e-07
Amelx	0.124184	0	5.20139	0	1	NA
Amer1	501.881	0.195849	0.156773	1.24925	0.211574	0.330546
Amer2	2.06368	-0.121253	1.23031	-0.0985551	0.921492	NA
Amer3	0.388087	-0.43777	4.5682	-0.0958297	0.923656	NA
Amfr	385.46	-0.468925	0.143412	-3.26978	0.00107631	0.00410044
Amh	17.8323	-0.486585	0.340722	-1.4281	0.153263	0.256919
Amhr2	81.862	-0.439026	0.25081	-1.75044	0.0800431	0.153942
Amica1	1.10608	-0.437768	1.81345	-0.2414	0.809245	NA
Amigo1	97.1269	-0.277777	0.157527	-1.76336	0.0778406	0.150614
Amigo2	15.133	0.239278	0.487114	0.491216	0.623274	0.735673
Amigo3	47.4648	-0.625369	0.23586	-2.65145	0.00801477	0.0228133
Ammecr1	265.048	0.46935	0.187377	2.50484	0.0122507	0.0324836
Ammecr1l	839.947	0.17839	0.0640637	2.78457	0.00535985	0.0162403
Amn	16.7563	-0.678307	0.57144	-1.18701	0.235222	0.358575
Amn1	55.4071	0.485047	0.284172	1.70688	0.0878445	0.165534
Amot	213.589	0.241559	0.335539	0.719914	0.471578	0.602124
Amotl1	815.837	0.0556351	0.0787715	0.706284	0.480011	0.610152
Amotl2	3068.34	-0.595218	0.10899	-5.46122	4.72871e-08	7.73407e-07
Ampd1	9.39435	0.364511	0.556122	0.655452	0.512177	0.638404
Ampd2	1197.76	-0.430853	0.073994	-5.82281	5.78659e-09	1.24565e-07
Ampd3	129.087	0.0768131	0.233752	0.32861	0.742451	0.827945
Amph	195.209	-0.196582	0.182114	-1.07944	0.280391	0.410818
Amt	2069.02	0.0705787	0.151196	0.466803	0.640641	0.747979
Amy1	1.62431	1.57788	1.57746	1.00026	0.317182	NA
Amz1	42.7579	-0.0703608	0.275109	-0.255756	0.79814	0.867697
Amz2	465.079	0.187642	0.0766344	2.44854	0.0143438	0.0370112
Anapc1	3552.04	0.308611	0.0585939	5.26695	1.38706e-07	1.95428e-06
Anapc10	382.124	0.748241	0.193605	3.86478	0.000111187	0.000585125
Anapc11	1098.52	-0.467547	0.0899176	-5.19973	1.99574e-07	2.68929e-06
Anapc13	492.668	-0.0364895	0.111781	-0.326437	0.744094	0.829239
Anapc15	556.277	0.0225453	0.102716	0.219493	0.826266	0.887661
Anapc16	380.441	-0.172624	0.109481	-1.57676	0.114852	0.205118
Anapc2	1811.53	-0.206655	0.0749955	-2.75557	0.00585906	0.0175126
Anapc4	973.425	0.503057	0.0891814	5.64082	1.69241e-08	3.19778e-07
Anapc5	5363.82	-0.195621	0.064965	-3.01118	0.00260232	0.00882825
Anapc7	1388.06	-0.191977	0.0612251	-3.1356	0.00171502	0.00616719
Ang	23.4274	0.162845	0.739397	0.22024	0.825684	0.887282
Ang2	1.10406	0.283566	2.15422	0.131633	0.895275	NA
Angel1	296.116	-0.281654	0.134084	-2.10058	0.0356779	0.079538
Angel2	682.855	0.352214	0.0688241	5.11759	3.09463e-07	3.85109e-06
Angpt1	4.2343	1.25618	0.907752	1.38384	0.166407	0.273325
Angpt2	35.9279	0.167029	0.317322	0.52637	0.598631	0.714257
Angpt4	8.07724	1.64714	1.19119	1.38277	0.166736	0.273778
Angptl1	6.27991	0.620589	0.628029	0.988154	0.323077	0.457153
Angptl2	380.362	0.672492	0.400781	1.67795	0.093356	0.173887
Angptl3	1.79113	-0.191102	1.04203	-0.183395	0.854488	NA
Angptl4	323.875	-0.208618	0.123231	-1.6929	0.0904751	0.16946
Angptl6	53.0788	-0.558351	0.257848	-2.16543	0.0303549	0.0695677
Angptl7	18.8852	0.310572	0.645859	0.480867	0.630611	0.741707
Ank	215.346	-0.127948	0.242729	-0.527122	0.598109	0.713906
Ank1	18.0867	-0.131185	0.4015	-0.326738	0.743866	0.829105
Ank2	181.321	0.638502	0.184242	3.46557	0.000529111	0.00222711
Ank3	632.759	0.228743	0.153169	1.4934	0.135332	0.233421
Ankar	0.185184	0	5.20139	0	1	NA
Ankdd1b	24.2183	0.288358	0.273256	1.05527	0.291304	0.423196
Ankef1	1.82906	0.452076	1.28794	0.351006	0.725584	NA
Ankfn1	0.0888211	0	5.20139	0	1	NA
Ankfy1	1594.84	0.346418	0.0773128	4.48074	7.43864e-06	5.77457e-05
Ankhd1	3834.08	0.519879	0.070154	7.41054	1.25785e-13	1.5592e-11
Ankib1	573.019	0.136626	0.0690056	1.97993	0.0477111	0.101017
Ankk1	2.19423	1.05767	1.71217	0.617735	0.53675	NA
Ankle1	333.628	-0.422018	0.138241	-3.05278	0.00226735	0.00786011
Ankle2	1210.02	0.219431	0.0941533	2.33057	0.0197759	0.0485245
Ankmy1	3.22557	-0.31983	0.856409	-0.373455	0.70881	NA
Ankmy2	611.185	0.398435	0.0783782	5.08349	3.7056e-07	4.47102e-06
Ankra2	261.763	0.103082	0.162587	0.63401	0.526074	0.651366
Ankrd1	95.8444	3.1353	1.1649	2.69147	0.00711369	0.0206632
Ankrd10	2412.65	-0.111453	0.0926284	-1.20323	0.228889	0.351263
Ankrd11	8740.91	-0.198567	0.102545	-1.93638	0.052821	0.109717
Ankrd12	651.661	0.646079	0.115587	5.58955	2.2766e-08	4.1251e-07
Ankrd13a	2189.61	-0.313439	0.0698377	-4.48811	7.18582e-06	5.63491e-05
Ankrd13b	207.499	-0.845602	0.148393	-5.69839	1.20947e-08	2.36327e-07
Ankrd13c	1020.27	0.322457	0.0692496	4.65645	3.21712e-06	2.83326e-05
Ankrd13d	103.163	-0.539589	0.23912	-2.25656	0.0240354	0.0572935
Ankrd16	331.868	-0.158645	0.0976477	-1.62467	0.104233	0.189689
Ankrd17	5499.58	0.455092	0.0863466	5.27053	1.36029e-07	1.92445e-06
Ankrd2	0.95905	-0.087784	1.36936	-0.064106	0.948886	NA
Ankrd22	1.45812	-1.8981	1.93816	-0.979332	0.327416	NA
Ankrd23	89.0037	-0.417814	0.165455	-2.52525	0.0115616	0.0309269
Ankrd24	530.526	-0.136866	0.0977826	-1.3997	0.161603	0.267595
Ankrd26	632.299	0.183532	0.184111	0.996856	0.318834	0.452802
Ankrd27	1251.6	-0.145762	0.0577321	-2.5248	0.0115764	0.0309455
Ankrd28	1688.82	0.581792	0.0869116	6.69406	2.17063e-11	1.14895e-09
Ankrd29	3.7998	2.20903	1.32274	1.67004	0.0949122	0.176191
Ankrd32	320.01	0.723482	0.131566	5.49899	3.81976e-08	6.43118e-07
Ankrd33	0.0898854	0	5.20139	0	1	NA
Ankrd33b	66.2332	-0.42095	0.37377	-1.12623	0.260069	0.387359
Ankrd34a	21.776	-0.0664317	0.406423	-0.163455	0.870161	0.916348
Ankrd34b	5.15588	-0.206254	0.736029	-0.280225	0.779305	0.853524
Ankrd34c	0.0942878	0	5.20139	0	1	NA
Ankrd35	622.632	-0.135714	0.203433	-0.667115	0.504698	0.632397
Ankrd36	10.595	-0.676026	0.543679	-1.24343	0.21371	0.333202
Ankrd37	76.027	-0.768097	0.230707	-3.32932	0.000870587	0.00343523
Ankrd39	119.647	-0.269235	0.184723	-1.45751	0.144975	0.246018
Ankrd40	902.733	0.0445703	0.0836875	0.53258	0.594324	0.710431
Ankrd42	67.4585	0.294585	0.172691	1.70585	0.0880352	0.165814
Ankrd44	67.5343	0.772481	0.384516	2.00897	0.0445405	0.0954623
Ankrd45	202.13	1.27482	0.237191	5.37469	7.67166e-08	1.16591e-06
Ankrd46	635.839	-0.0874434	0.0775982	-1.12687	0.259795	0.387138
Ankrd49	244.79	0.690794	0.133626	5.16962	2.34572e-07	3.08264e-06
Ankrd50	292.781	0.204651	0.133807	1.52945	0.126153	0.220667
Ankrd52	1542.18	-0.222009	0.0840182	-2.6424	0.00823217	0.0232948
Ankrd53	9.83855	-0.0698418	0.398708	-0.17517	0.860946	0.911174
Ankrd54	470.374	-0.397205	0.0993582	-3.99771	6.39592e-05	0.000363652
Ankrd55	1.54507	-0.49443	1.52102	-0.325064	0.745133	NA
Ankrd6	403.209	-0.0354945	0.124581	-0.284911	0.775713	0.85146
Ankrd60	0.618057	-3.38727	2.44774	-1.38384	0.166409	NA
Ankrd61	16.449	0.113541	0.361232	0.314317	0.753281	0.835018
Ankrd63	0.455706	-1.7911	2.55213	-0.701804	0.482801	NA
Ankrd66	0.45451	0.283549	3.2058	0.0884486	0.92952	NA
Ankrd9	194.566	-0.659465	0.183532	-3.59319	0.000326657	0.00146981
Anks1	922.58	-0.53608	0.079612	-6.73366	1.65448e-11	9.13272e-10
Anks1b	13.3462	0.104796	0.431215	0.243026	0.807985	0.874984
Anks3	514.848	-0.21813	0.0827542	-2.63587	0.00839207	0.0236779
Anks4b	0.0976096	0	5.20139	0	1	NA
Anks6	26.2925	-0.199425	0.353791	-0.563681	0.572972	0.691701
Ankub1	0.575648	0	2.92908	0	1	NA
Ankzf1	473.654	-0.0121655	0.0763409	-0.159357	0.873387	0.918505
Anln	3956.73	0.365387	0.0942706	3.87594	0.000106215	0.00056337
Ano1	47.7066	0.99471	0.276273	3.60046	0.00031766	0.00143518
Ano10	88.0356	0.134238	0.343985	0.390245	0.696356	0.792962
Ano2	0.354845	-1.18987	3.45166	-0.344723	0.730302	NA
Ano3	80.4567	0.365017	0.347948	1.04906	0.294152	0.426173
Ano4	1.34082	2.07242	1.38629	1.49494	0.134931	NA
Ano5	3.2384	0.283572	1.6586	0.170971	0.864247	NA
Ano6	987.303	-0.159333	0.121201	-1.31462	0.188639	0.302229
Ano7	11.3272	1.11781	0.488283	2.28926	0.0220642	0.0532269
Ano8	302.849	-0.871469	0.191971	-4.53959	5.6365e-06	4.57071e-05
Ano9	798.763	-0.128584	0.0883035	-1.45616	0.145348	0.246516
Anp32a	5019.85	0.20986	0.13914	1.50827	0.131485	0.228297
Anp32b	7242.57	0.0194383	0.0731669	0.265671	0.790492	0.861869
Anp32e	2894.01	0.244956	0.105278	2.32675	0.0199786	0.0489211
Anpep	158.854	-0.312665	0.153543	-2.03634	0.0417165	0.0906086
Antxr1	227.201	0.408008	0.206735	1.97358	0.048429	0.10235
Antxr2	50.3878	2.29678	0.759451	3.02427	0.00249238	0.00851885
Antxrl	0.705968	-3.83474	2.20265	-1.74097	0.0816893	NA
Anxa1	587.62	0.731554	0.370842	1.97268	0.0485315	0.102515
Anxa10	0.703345	0.24953	3.67016	0.067989	0.945794	NA
Anxa11	833.525	-0.416852	0.181568	-2.29584	0.0216849	0.0524564
Anxa2	1419.24	-0.61579	0.184608	-3.33566	0.00085098	0.00336646
Anxa3	414.267	0.474609	0.270616	1.75381	0.0794629	0.153063
Anxa4	598.144	-0.180848	0.119248	-1.51657	0.129374	0.225206
Anxa5	920.403	0.509001	0.209025	2.43512	0.0148869	0.0381643
Anxa6	1787.22	0.198645	0.0941501	2.10988	0.0348687	0.0779704
Anxa7	2180.01	0.0815249	0.0848998	0.960249	0.33693	0.471531
Anxa8	281.707	0.230175	0.282449	0.814928	0.415114	0.549127
Anxa9	24.9804	0.0606169	0.282458	0.214605	0.830075	0.890885
Aoah	346.918	0.280731	0.214754	1.30722	0.191138	0.305367
Aoc1	0.538204	-1.15912	2.62881	-0.440928	0.659265	NA
Aoc2	109.778	-0.416734	0.167845	-2.48286	0.0130333	0.0341312
[truncated: 18,168 more rows]

## Sheet: DEG N_2i+BMP4 vs N_a2i (XY)
GeneId	baseMean	log2FoldChange	lfcSE	stat	pvalue	padj
0610005C13Rik	24.778	-0.293673	0.491706	-0.597252	0.550339	0.660612
0610007P14Rik	601.375	0.0349483	0.0947019	0.369035	0.712101	0.796113
0610009B22Rik	287.356	-0.573306	0.102972	-5.56758	2.58299e-08	1.91122e-07
0610009L18Rik	9.14497	-0.148506	0.497861	-0.298289	0.765483	0.838001
0610009O20Rik	750.886	0.0122532	0.0704698	0.173879	0.861961	0.910071
0610010B08Rik	0.312686	-1.79502	3.9932	-0.44952	0.653056	NA
0610010F05Rik	214.428	0.160575	0.160943	0.997718	0.318416	0.434995
0610010K14Rik	685.238	-0.0413478	0.0858358	-0.481708	0.630013	0.728707
0610011F06Rik	180.654	-0.0127195	0.154128	-0.0825258	0.934229	0.958631
0610012G03Rik	572.87	0.290299	0.088301	3.28761	0.00101041	0.00316035
0610030E20Rik	459.411	-0.674464	0.155107	-4.34839	1.37141e-05	6.40713e-05
0610037L13Rik	453.749	0.163042	0.0982554	1.65937	0.0970421	0.166452
0610038B21Rik	0.92537	1.33601	1.48638	0.898832	0.368742	0.487298
0610039H22Rik	2.65821	-0.388059	0.878519	-0.441719	0.658692	0.752773
0610039K10Rik	4.00279	1.67671	0.907253	1.84811	0.0645861	0.118527
0610040B10Rik	3.37362	0.243843	0.64399	0.378644	0.704952	0.79028
0610040F04Rik	32.9817	-1.14263	0.273175	-4.18277	2.87973e-05	0.000126779
0610040J01Rik	13.641	0.597306	0.543387	1.09923	0.271669	0.385036
0610043K17Rik	17.0145	-1.08437	0.351992	-3.08066	0.00206542	0.00598376
1010001N08Rik	0.294915	1.71511	3.51229	0.488315	0.625326	NA
1110001J03Rik	214.182	-0.20202	0.147936	-1.36559	0.172067	0.266702
1110002L01Rik	111.558	-1.23135	0.14731	-8.35887	6.33237e-17	1.30882e-15
1110004E09Rik	584.513	-0.0197251	0.0953988	-0.206765	0.836193	0.891137
1110004F10Rik	1277.39	-0.0961399	0.0599801	-1.60286	0.108965	0.183272
1110006O24Rik	11.5563	0.174732	0.412177	0.423926	0.67162	0.763436
1110007C09Rik	151.795	0.372315	0.195314	1.90623	0.0566199	0.106055
1110008F13Rik	721.947	0.423225	0.0958477	4.4156	1.00732e-05	4.8293e-05
1110008L16Rik	473.904	-0.270185	0.0967692	-2.79206	0.00523741	0.0136447
1110008P14Rik	235.652	0.178616	0.149101	1.19796	0.230934	0.338124
1110012L19Rik	226.787	-0.0963058	0.145411	-0.662302	0.507778	0.622319
1110017D15Rik	1.88389	2.37567	1.49009	1.59431	0.110866	0.185914
1110019D14Rik	56.0399	-0.530789	0.226939	-2.3389	0.0193404	0.0423213
1110020A21Rik	4.86719	0.525366	0.65623	0.800582	0.423374	0.542002
1110028F11Rik	1.54951	-3.36775	1.38619	-2.42949	0.0151199	0.0342397
1110028F18Rik	0.800856	1.5328	1.60988	0.952117	0.341038	NA
1110032A03Rik	55.8549	-0.409975	0.171873	-2.38534	0.0170633	0.0379977
1110032F04Rik	12.3339	0.965406	0.551769	1.74966	0.0801776	0.142004
1110034G24Rik	84.9463	0.0891005	0.154317	0.577387	0.563678	0.671621
1110036E04Rik	0.219876	1.31095	4.45109	0.294522	0.768359	NA
1110037F02Rik	1529.77	-0.0702108	0.0710033	-0.988839	0.322742	0.439283
1110038B12Rik	1837.55	0.223663	0.103159	2.16814	0.0301478	0.0621122
1110038F14Rik	584.545	0.149705	0.0836979	1.78864	0.0736725	0.132396
1110046J04Rik	3.89547	2.52645	0.984734	2.56562	0.0102992	0.0245289
1110051M20Rik	212.643	0.0714116	0.126904	0.56272	0.573625	0.68012
1110058D11Rik	0.69096	0.180854	1.46161	0.123736	0.901524	NA
1110059E24Rik	396.545	-0.31871	0.152455	-2.09051	0.0365718	0.0731983
1110059G10Rik	131.515	-0.358205	0.133976	-2.67365	0.00750302	0.0186482
1110065P20Rik	140.491	0.997114	0.220914	4.51359	6.37405e-06	3.16574e-05
1190002F15Rik	60.061	0.113571	0.235797	0.481649	0.630055	0.728707
1190002N15Rik	700	-0.0309474	0.184123	-0.168081	0.86652	0.91361
1190005I06Rik	4.01869	0.999933	1.01503	0.985127	0.324562	0.441243
1190007I07Rik	250.052	-0.128157	0.141043	-0.908638	0.363541	0.481815
1200014J11Rik	1121.47	-0.197938	0.0930902	-2.1263	0.0334784	0.0679367
1300002E11Rik	139.263	-0.948562	0.123699	-7.66829	1.74299e-14	2.80603e-13
1300017J02Rik	8.09991	0.66785	0.479896	1.39165	0.164027	0.256821
1500004A13Rik	151.651	-0.500049	0.144966	-3.44942	0.000561802	0.00186585
1500009C09Rik	14.9643	1.18754	0.543881	2.18346	0.029002	0.0600931
1500009L16Rik	183.311	0.177356	0.166175	1.06728	0.285844	0.400527
1500011B03Rik	178.64	-0.906161	0.113319	-7.99657	1.27934e-15	2.30958e-14
1500011K16Rik	151.128	1.07818	0.194229	5.55108	2.83908e-08	2.08475e-07
1500012F01Rik	1372.4	0.00103614	0.146635	0.00706613	0.994362	0.998647
1500012K07Rik	0.0419853	-1.3849	5.19125	-0.266775	0.789642	NA
1500015A07Rik	102.326	-0.663191	0.179921	-3.68602	0.000227792	0.000829691
1500015O10Rik	6.69024	1.81955	0.653059	2.78619	0.00533308	0.0138566
1500017E21Rik	0.108036	-0.840261	5.20164	-0.161538	0.87167	NA
1500026H17Rik	0.945663	-0.637734	1.38892	-0.459159	0.64612	0.742157
1600002D24Rik	0.469165	1.81732	2.84801	0.638101	0.523408	NA
1600002H07Rik	522.649	-0.0136216	0.0715764	-0.190308	0.849067	0.900309
1600002K03Rik	66.017	0.37097	0.183467	2.022	0.0431761	0.0843315
1600010M07Rik	0.418648	0	4.45663	0	1	NA
1600012H06Rik	370.839	-0.204205	0.0800804	-2.55	0.0107724	0.0255029
1600014C10Rik	132.178	0.726218	0.162204	4.4772	7.56286e-06	3.69502e-05
1600014C23Rik	2.56453	-0.493147	1.63949	-0.300793	0.763573	0.83641
1600014K23Rik	2.78257	-0.0504628	1.24986	-0.0403748	0.967794	0.9819
1600019K03Rik	0.467878	2.20625	4.43577	0.497377	0.618923	NA
1600020E01Rik	118.197	0.0575166	0.180047	0.319453	0.749383	0.824995
1600023N17Rik	4.86861	-1.84067	0.856757	-2.14842	0.0316806	0.0648556
1600025M17Rik	0.247542	0	5.20164	0	1	NA
1600027J07Rik	1.23952	3.03756	2.24462	1.35327	0.175971	0.271491
1600029I14Rik	1.40862	-0.218301	1.41297	-0.154497	0.877218	0.920432
1600029O15Rik	2.19458	0.246578	0.919287	0.268227	0.788525	0.856093
1700001C19Rik	2.30516	1.42599	1.20325	1.18511	0.235973	0.344084
1700001D01Rik	1.08641	0.936888	1.76178	0.531785	0.594875	0.69865
1700001F09Rik	0.487943	-1.38154	2.51149	-0.550087	0.58226	NA
1700001G11Rik	3.58944	0.0556672	0.789578	0.0705025	0.943794	0.965089
1700001G17Rik	2.86908	0.51908	0.939423	0.552552	0.58057	0.686297
1700001J03Rik	1.18724	-1.85691	1.67621	-1.1078	0.267948	0.380907
1700001J11Rik	2.14422	-1.22062	0.942816	-1.29465	0.19544	0.295812
1700001K19Rik	23.022	0.079818	0.368588	0.216551	0.828558	0.885885
1700001K23Rik	1.11263	-0.653316	1.52063	-0.429635	0.667461	0.760025
1700001L05Rik	493.776	0.14369	0.173701	0.827228	0.408108	0.526916
1700001L19Rik	2.38917	0.866179	0.94204	0.919471	0.357849	0.47612
1700001O22Rik	31.9142	0.785926	0.332425	2.36422	0.0180679	0.0399335
1700001P01Rik	14.339	0.762654	0.392282	1.94415	0.0518776	0.0987019
1700003D09Rik	0.2643	-2.91823	5.00501	-0.583063	0.559851	NA
1700003E16Rik	30.0624	-0.00496542	0.262966	-0.0188824	0.984935	0.992923
1700003F12Rik	16.5887	0.0525835	0.38038	0.138239	0.890051	0.929076
1700003G18Rik	0.757783	-3.64989	1.95197	-1.86985	0.0615046	NA
1700003M02Rik	12.4723	1.47182	0.383919	3.83367	0.000126244	0.00048297
1700003M07Rik	24.7795	1.79654	0.439427	4.08836	4.34428e-05	0.000184394
1700006E09Rik	0.180367	0	5.20164	0	1	NA
1700006F04Rik	0.204134	-1.72071	4.50504	-0.381953	0.702496	NA
1700006H21Rik	0.0595323	-0.118923	5.20164	-0.0228626	0.98176	NA
1700007F19Rik	0.0814845	1.8233	5.17286	0.352474	0.724483	NA
1700007G11Rik	1.32235	-0.118924	2.01868	-0.0589119	0.953022	0.971617
1700007J10Rik	10.7866	-0.658696	0.531403	-1.23954	0.215145	0.319008
1700007K09Rik	0.800218	3.19573	1.9482	1.64035	0.100931	NA
1700007K13Rik	298.214	0.929505	0.162957	5.70398	1.17042e-08	9.14218e-08
1700007L15Rik	29.4171	0.17562	0.288833	0.608034	0.543165	0.654505
1700007P06Rik	0.167896	1.07312	5.17431	0.207395	0.835702	NA
1700008C04Rik	1.37547	1.60715	1.62051	0.991754	0.321317	0.437916
1700008J07Rik	34.3986	-0.0606201	0.232697	-0.26051	0.79447	0.86021
1700008O03Rik	69.1094	0.710349	0.272104	2.61058	0.00903878	0.0219389
1700009N14Rik	0.380508	2.54861	3.28812	0.775096	0.438283	NA
1700010B08Rik	0.287163	1.29482	4.19086	0.308962	0.75735	NA
1700010I02Rik	0.0577819	0	5.20164	0	1	NA
1700010I14Rik	20.6467	-0.257826	0.329554	-0.782347	0.434011	0.552328
1700011A15Rik	0.157012	-0.840261	5.20164	-0.161538	0.87167	NA
1700011E24Rik	0.956262	0.0985158	1.60497	0.0613819	0.951055	0.970317
1700011H14Rik	0.340936	2.64028	3.43466	0.768717	0.442061	NA
1700011L22Rik	0.391282	0.59794	4.69399	0.127384	0.898636	NA
1700012B07Rik	0.84443	1.07394	1.82726	0.587734	0.556711	0.665552
1700012B09Rik	0.425984	-1.47032	3.85701	-0.381207	0.70305	NA
1700012C14Rik	1.56352	-2.43259	1.53504	-1.5847	0.113033	0.188876
1700012D01Rik	8.2185	1.22407	0.599153	2.043	0.0410521	0.0808361
1700012D14Rik	3.21357	-0.853874	0.901259	-0.947424	0.343423	0.461085
1700012D16Rik	2.46322	-0.36243	0.91219	-0.397319	0.691132	0.779487
1700012H19Rik	0.0767443	0	5.20164	0	1	NA
1700012I11Rik	0.0799671	-0.840261	5.20164	-0.161538	0.87167	NA
1700012L04Rik	0.134253	0	5.20164	0	1	NA
1700013F07Rik	0.618126	-0.495631	2.44006	-0.203122	0.83904	NA
1700013G24Rik	0.449859	3.34372	2.8539	1.17163	0.241345	NA
1700013H16Rik	3.91904	4.4591	1.94842	2.28857	0.0221044	0.047521
1700015E13Rik	0.215001	0	5.20164	0	1	NA
1700015F17Rik	0.183815	1.57839	5.18478	0.304427	0.760802	NA
1700016C15Rik	1.08863	1.83135	1.61983	1.13058	0.258232	0.36983
1700016D06Rik	8.94747	2.53683	0.734949	3.45171	0.000557037	0.00185214
1700016G22Rik	0.311105	0.909336	2.70458	0.33622	0.736705	NA
1700016H13Rik	1.37769	-0.96435	1.527	-0.631532	0.527693	0.641122
1700016K19Rik	3.3485	0.749431	0.782379	0.957888	0.338119	0.455758
1700016L04Rik	0.357002	-0.100949	3.09693	-0.0325965	0.973996	NA
1700017B05Rik	913.977	0.519156	0.11389	4.55838	5.15489e-06	2.59955e-05
1700017D01Rik	0.0595323	-0.118923	5.20164	-0.0228626	0.98176	NA
1700017J07Rik	8.28552	-1.45099	0.594193	-2.44195	0.0146082	0.0332714
1700018A04Rik	0.174317	0	5.20164	0	1	NA
1700018B08Rik	4.25528	3.85971	1.32185	2.91993	0.00350107	0.00956051
1700018B24Rik	2.0528	3.40877	2.13472	1.59682	0.110305	0.185205
1700018L02Rik	0.879289	2.16782	1.6733	1.29553	0.195136	0.295428
1700019A02Rik	6.5061	1.75527	0.731949	2.39807	0.0164815	0.0368677
1700019B03Rik	1.8896	2.9142	1.45386	2.00446	0.0450204	0.0873523
1700019B21Rik	0.467807	1.29456	4.38889	0.294964	0.768022	NA
1700019D03Rik	327.469	-0.279668	0.149026	-1.87664	0.0605678	0.11223
1700019E08Rik	0.321851	0	5.20164	0	1	NA
1700019G17Rik	40.2079	-0.049705	0.247334	-0.200963	0.840727	0.894655
1700019L03Rik	28.1741	1.16712	0.33214	3.51393	0.000441522	0.00150221
1700019N19Rik	0.214544	0	5.20164	0	1	NA
1700019O17Rik	0.411568	1.30207	5.19718	0.250533	0.802175	NA
1700020A23Rik	0.992407	1.64491	1.45823	1.12802	0.259312	0.371027
1700020D05Rik	15.9352	-0.703885	0.395135	-1.78138	0.074851	0.13415
1700020G17Rik	0.341561	-0.0458583	4.08233	-0.0112333	0.991037	NA
1700020I14Rik	524.165	-0.486576	0.0981691	-4.95651	7.17702e-07	4.20686e-06
1700020L24Rik	9.56614	-0.0231286	0.487443	-0.0474488	0.962156	0.977763
1700020M21Rik	0.0419853	-1.3849	5.19125	-0.266775	0.789642	NA
1700020N01Rik	3.11211	0.945244	0.866292	1.09114	0.275212	0.388728
1700020N15Rik	1.04862	0.602221	2.10054	0.286699	0.774343	0.845307
1700021F05Rik	366.155	-0.216749	0.121418	-1.78515	0.0742368	0.133256
1700021F07Rik	0.270913	0	5.20164	0	1	NA
1700021K19Rik	491.556	-0.225322	0.0893765	-2.52104	0.0117009	0.0274139
1700021N21Rik	0.51575	1.26982	3.26437	0.388994	0.69728	NA
1700022A21Rik	4.6636	0.851447	0.864986	0.984348	0.324944	0.441625
1700022E09Rik	0.0734013	0	5.20164	0	1	NA
1700022H01Rik	0.916105	-1.7708	1.52065	-1.1645	0.244223	0.353713
1700022I11Rik	4.29473	0.931926	0.720803	1.2929	0.196045	0.296548
1700023F06Rik	23.7217	-1.12719	0.415452	-2.71315	0.00666465	0.0168309
1700024B18Rik	0.118339	-0.840261	5.20164	-0.161538	0.87167	NA
1700024F13Rik	7.30323	-1.60497	0.469586	-3.41784	0.000631197	0.0020722
1700024G13Rik	0.520883	1.3196	2.91404	0.452841	0.650663	NA
1700024I08Rik	0.177185	0	5.20164	0	1	NA
1700024P04Rik	0.112862	0.602415	5.20164	0.115812	0.907801	NA
1700024P16Rik	3.59581	-0.395023	0.758794	-0.520593	0.60265	0.705592
1700025F24Rik	0.32253	-0.840267	3.45559	-0.243161	0.80788	NA
1700025G04Rik	213.978	-0.0480511	0.12206	-0.393668	0.693826	0.781561
1700025N23Rik	0.238491	0	5.20164	0	1	NA
1700026D08Rik	0.869583	-1.4013	1.65515	-0.846625	0.397204	0.516039
1700026D11Rik	0.0894212	1.94845	5.1669	0.377102	0.706098	NA
1700026J14Rik	0.355755	-2.83623	3.32583	-0.852789	0.393777	NA
1700026L06Rik	6.74053	-0.299547	0.53961	-0.555117	0.578815	0.68464
1700027A15Rik	0.169888	-0.840261	5.20164	-0.161538	0.87167	NA
1700027I24Rik	0.504535	-1.38398	2.29825	-0.602188	0.547049	NA
1700027J07Rik	0.11288	-1.3849	5.19125	-0.266775	0.789642	NA
1700028B04Rik	3.8219	0.476528	1.20854	0.3943	0.69336	0.781259
1700028E10Rik	6.25839	-0.800177	0.52776	-1.51617	0.129475	0.211232
1700028I16Rik	6.46798	-0.390048	0.688839	-0.566239	0.571231	0.678334
1700028J19Rik	8.43624	0.459876	0.471715	0.974902	0.329609	0.446361
1700028K03Rik	13.1008	-0.816276	0.381039	-2.14223	0.0321746	0.0656661
1700028M03Rik	0.0456676	-0.840261	5.20164	-0.161538	0.87167	NA
1700029F12Rik	0.0534584	1.30207	5.19718	0.250533	0.802175	NA
1700029H14Rik	0.321375	3.21545	3.36005	0.956966	0.338585	NA
1700029I15Rik	4.43087	-0.175242	0.620908	-0.282234	0.777764	0.848031
1700029J03Rik	0.126475	0	5.20164	0	1	NA
1700029J07Rik	4.28446	0.126214	0.835648	0.151038	0.879946	0.922012
1700029M20Rik	3.16077	0.833671	0.700512	1.19009	0.234012	0.341711
1700029N11Rik	0.123817	-0.118923	5.20164	-0.0228626	0.98176	NA
1700029P11Rik	119.064	1.28378	0.269909	4.75633	1.97147e-06	1.07117e-05
1700030A11Rik	0.211968	-1.3873	4.52416	-0.306643	0.759115	NA
1700030C10Rik	439.891	0.271071	0.145156	1.86745	0.0618386	0.114292
1700030F18Rik	1.36006	1.55973	1.62331	0.960829	0.336638	0.454113
1700030J22Rik	80.8451	0.194958	0.160522	1.21453	0.224547	0.330636
1700030K09Rik	278.564	-0.0330483	0.0949829	-0.34794	0.727885	0.808385
1700030M09Rik	2.28246	1.90199	0.984283	1.93236	0.0533152	0.100929
1700030N03Rik	0.160124	-0.118923	4.81205	-0.0247136	0.980283	NA
1700030O20Rik	0.297942	2.22095	4.06238	0.54671	0.584578	NA
1700031A10Rik	0.170866	0.649652	4.72213	0.137576	0.890575	NA
1700034H15Rik	14.929	-0.926905	0.303993	-3.0491	0.00229527	0.00657959
1700034I23Rik	0.564279	0.69419	2.46559	0.281551	0.778288	NA
1700034J05Rik	0.677877	1.51034	2.52087	0.599134	0.549084	NA
1700034K08Rik	0.204552	-0.6658	4.5615	-0.145961	0.883952	NA
1700034O15Rik	0.0959326	0	5.20164	0	1	NA
1700034P13Rik	2.96348	0.410808	0.826312	0.497159	0.619077	0.719741
1700037C18Rik	15.5679	0.68363	0.409249	1.67045	0.0948303	0.163221
1700037H04Rik	767.884	0.066578	0.0870564	0.764768	0.44441	0.562243
1700039E15Rik	0.944852	2.48014	2.47456	1.00225	0.316221	0.432654
1700042G15Rik	1.06415	1.17388	1.43989	0.815256	0.414926	0.533266
1700042O10Rik	19.2393	1.21335	0.483557	2.50921	0.0121003	0.0282545
1700044C05Rik	0.233483	-1.81512	5.18073	-0.350359	0.726069	NA
1700047A11Rik	0.779902	-1.06926	2.01957	-0.52945	0.596493	NA
1700047E10Rik	0.838483	-0.123615	1.48823	-0.0830615	0.933803	0.958363
1700047G03Rik	0.277461	-0.840266	3.60721	-0.232941	0.815807	NA
1700047M11Rik	0.184099	-0.118923	4.62249	-0.0257271	0.979475	NA
1700048M11Rik	2.88041	0.00182258	0.78628	0.00231798	0.998151	1
1700048O20Rik	5.12663	3.11535	0.803641	3.87655	0.000105949	0.000411476
1700049E15Rik	0.0534584	1.30207	5.19718	0.250533	0.802175	NA
1700049E22Rik	1.79513	1.96081	1.46387	1.33947	0.180416	0.277121
1700049G17Rik	56.273	-0.617021	0.247907	-2.48892	0.0128131	0.0297038
1700051A21Rik	0.610529	-0.787836	2.27085	-0.346935	0.72864	NA
1700052I22Rik	0.123943	1.29381	5.19758	0.248926	0.803418	NA
1700052K11Rik	51.1537	0.995843	0.18955	5.25373	1.49046e-07	9.81032e-07
1700054M17Rik	0.063103	1.35865	5.19445	0.261559	0.793662	NA
1700056E22Rik	6.16134	1.28705	0.791044	1.62703	0.10373	0.175861
1700057H21Rik	8.59292	1.6558	0.536012	3.08911	0.00200757	0.00583366
1700061G19Rik	1725	0.208238	0.153074	1.36037	0.173712	0.268721
1700061I17Rik	0.209316	2.21486	5.1558	0.429587	0.667496	NA
1700061J23Rik	0.202925	0	5.20164	0	1	NA
1700064J06Rik	0.0834138	0	5.20164	0	1	NA
1700065D16Rik	1.27334	0.710185	1.4829	0.478916	0.631999	0.730469
1700065J11Rik	1.73033	1.10504	0.907511	1.21766	0.223354	0.329382
1700066B17Rik	0.60771	1.30697	2.41882	0.540333	0.588968	NA
1700066B19Rik	19.9768	1.78441	0.29113	6.12926	8.82899e-10	8.06566e-09
1700066J03Rik	0.0826497	-0.840261	5.20164	-0.161538	0.87167	NA
1700066M21Rik	175.425	-0.565828	0.197334	-2.86737	0.00413903	0.0110937
1700066N21Rik	1.33381	0.764159	1.0874	0.702737	0.48222	0.598109
1700067G17Rik	0.609376	0.848201	2.14766	0.394942	0.692885	NA
1700067K01Rik	18.1933	-0.266144	0.535896	-0.496633	0.619448	0.719887
1700069L16Rik	0.882927	1.13649	1.80104	0.631019	0.528028	0.641351
1700071M16Rik	0.645779	-0.253417	2.76928	-0.09151	0.927087	NA
1700073E17Rik	0.179706	1.22711	5.1669	0.237495	0.812273	NA
1700074H08Rik	0.129945	-0.840261	5.20164	-0.161538	0.87167	NA
1700080O16Rik	0.624823	0	4.11284	0	1	NA
1700081H04Rik	0.106343	0	5.20164	0	1	NA
1700084C01Rik	12.8785	-1.30726	0.334433	-3.90887	9.27271e-05	0.000365545
1700084E18Rik	4.72026	0.240176	0.61102	0.393073	0.694265	0.781722
1700084J12Rik	0.0477219	-0.118923	5.20164	-0.0228626	0.98176	NA
1700086L19Rik	0.511649	1.50596	2.82955	0.532227	0.594569	NA
1700086O06Rik	18.2479	0.405693	0.313528	1.29396	0.195679	0.296122
1700088E04Rik	5.2508	-0.65674	0.636956	-1.03106	0.302513	0.418692
1700091H14Rik	0.351283	0	5.20164	0	1	NA
1700092M07Rik	14.276	-0.0338603	0.388724	-0.0871063	0.930587	0.956643
1700093K21Rik	1.32085	-0.432083	1.56205	-0.276612	0.782078	0.851295
1700094D03Rik	118.806	-0.136472	0.19114	-0.713993	0.475232	0.592312
1700094J05Rik	2.33364	0.490859	1.12638	0.435785	0.662993	0.756146
1700095A21Rik	8.36681	2.40396	0.90524	2.6556	0.00791669	0.0195397
1700095J12Rik	2.0309	-0.72358	1.19361	-0.60621	0.544375	0.65548
1700096J18Rik	2.98275	-0.103131	0.830732	-0.124145	0.901201	0.936153
1700096K18Rik	32.1279	-0.421401	0.289472	-1.45576	0.14546	0.232605
1700096P03Rik	0.085612	1.35865	5.19445	0.261558	0.793662	NA
1700097N02Rik	307.352	-0.0338397	0.268706	-0.125936	0.899783	0.935643
1700099I09Rik	0.390689	-2.63955	4.56297	-0.578472	0.562945	NA
1700100L14Rik	0.468821	1.84061	2.80806	0.655473	0.512163	NA
1700101E01Rik	29.3321	0.0903342	0.322411	0.280183	0.779337	0.849272
1700101I11Rik	0.457494	1.8281	3.78099	0.483499	0.628742	NA
1700102H20Rik	6.71596	0.676163	0.541028	1.24977	0.211382	0.314794
1700102P08Rik	18.0683	0.149541	0.332191	0.450167	0.65259	0.747517
1700104L18Rik	0.117949	0	5.20164	0	1	NA
1700105P06Rik	2.32928	0.52823	0.885276	0.596684	0.550719	0.660839
1700106J16Rik	1.05416	3.45076	1.84764	1.86766	0.0618096	0.114274
1700108F19Rik	22.0482	-1.11479	0.574452	-1.94062	0.0523048	0.0992975
1700108J01Rik	0.944796	-2.22026	1.4967	-1.48344	0.137958	0.222655
1700109G14Rik	0.733685	1.81474	3.00797	0.60331	0.546302	NA
1700109H08Rik	27.8368	-0.180736	0.259271	-0.697095	0.485743	0.601493
1700109K24Rik	31.9414	-0.240246	0.277039	-0.867193	0.385836	0.504486
1700110C19Rik	2.15244	-3.16414	1.04612	-3.02465	0.00248919	0.00707833
1700110K17Rik	2.55496	1.4025	0.901554	1.55565	0.119791	0.198337
1700111N16Rik	0.201692	2.32575	5.15174	0.451449	0.651666	NA
1700112E06Rik	0.655987	-1.81256	1.86239	-0.973241	0.330434	NA
1700112J05Rik	0.154333	0	5.20164	0	1	NA
1700112J16Rik	1.28594	1.94197	1.38541	1.40173	0.160995	0.252797
1700113A16Rik	63.9115	0.0345746	0.226514	0.152637	0.878684	0.921329
1700113B09Rik	0.308544	-0.664294	4.95533	-0.134056	0.893358	NA
1700116B05Rik	0.096654	0.572475	5.19758	0.110142	0.912296	NA
1700119H24Rik	0.674454	1.27228	1.77209	0.717955	0.472785	NA
1700120C14Rik	5.36992	0.837033	0.559642	1.49566	0.134743	0.218376
1700120G07Rik	0.510611	-3.49891	2.19311	-1.59541	0.110621	NA
1700120K04Rik	5.88657	0.117392	0.541262	0.216886	0.828297	0.885705
1700122C19Rik	0.444084	-1.47039	3.83615	-0.383299	0.701498	NA
1700122O11Rik	0.0713904	-0.840261	5.20164	-0.161538	0.87167	NA
1700123I01Rik	15.8174	0.624489	0.613362	1.01814	0.308611	0.424767
1700123J17Rik	3.13883	0.287002	0.805829	0.356158	0.721722	0.803535
1700123M08Rik	3.66611	-2.61272	0.89659	-2.91406	0.00356759	0.00972383
1700123O12Rik	0.0450182	0	5.20164	0	1	NA
1700123O20Rik	394.64	-0.0516157	0.116828	-0.441811	0.658626	0.752747
1700124L16Rik	3.03501	0.861001	0.784958	1.09688	0.272696	0.386177
1700125G02Rik	0.129825	-0.840261	5.20164	-0.161538	0.87167	NA
1700125G22Rik	0.650264	-1.99188	2.198	-0.906223	0.364818	NA
1700125H03Rik	0.996917	1.87419	1.50855	1.24238	0.214097	0.317831
1700125H20Rik	3.0062	1.328	0.859864	1.54443	0.122485	0.20178
1810007D17Rik	0.0419853	-1.3849	5.19125	-0.266775	0.789642	NA
1810009A15Rik	16.4077	-0.329687	0.356057	-0.925939	0.354478	0.472393
1810010D01Rik	2.36452	-1.95901	1.3109	-1.49439	0.135073	0.218891
1810010H24Rik	17.2368	0.197601	0.389321	0.507554	0.611766	0.713386
1810011O10Rik	32.5298	3.64379	0.678351	5.37155	7.80639e-08	5.35915e-07
1810012K16Rik	0.65973	-0.813225	1.69551	-0.479634	0.631488	NA
1810013A23Rik	2.0186	0.374276	1.1675	0.32058	0.748529	0.824263
1810013L24Rik	1124.84	-0.136581	0.087927	-1.55335	0.120341	0.198958
1810014B01Rik	40.0131	-1.29464	0.27288	-4.74434	2.09189e-06	1.1313e-05
1810019D21Rik	22.8571	-0.0543485	0.348432	-0.15598	0.876049	0.920144
1810020O05Rik	4.77652	-0.0691105	0.735325	-0.0939862	0.92512	0.952993
1810021B22Rik	2.99257	2.53789	0.998544	2.54159	0.011035	0.026036
1810022K09Rik	811.795	-0.444249	0.162656	-2.73122	0.00631007	0.01605
1810024B03Rik	17.5243	0.262311	0.384366	0.682452	0.494953	0.609947
1810026B05Rik	323.587	-0.507787	0.115777	-4.3859	1.15505e-05	5.47868e-05
1810026J23Rik	739.731	0.0753457	0.0968132	0.778258	0.436417	0.55462
1810030O07Rik	642.493	-0.0979773	0.147512	-0.664201	0.506562	0.621349
1810032O08Rik	511.092	0.519569	0.115154	4.51194	6.42364e-06	3.18855e-05
1810034E14Rik	9.7084	0.0999368	0.454374	0.219944	0.825915	0.88381
1810037I17Rik	966.576	0.454852	0.0904541	5.02854	4.94237e-07	2.96901e-06
1810041H14Rik	3.38975	-1.33183	0.796179	-1.67278	0.0943703	0.162583
1810041L15Rik	8.58051	0.337511	0.874796	0.385817	0.699632	0.78563
1810043G02Rik	182.534	-0.119879	0.145846	-0.821957	0.411101	0.52972
1810043H04Rik	180.049	0.993948	0.164127	6.05598	1.39569e-09	1.24241e-08
1810044D09Rik	19.1216	-0.0854904	0.426907	-0.200255	0.841281	0.89501
1810055G02Rik	776.494	0.0645124	0.104715	0.616077	0.537844	0.649826
1810058I24Rik	804.256	0.289315	0.112303	2.57621	0.00998893	0.0239184
1810062G17Rik	1.58014	0.515086	1.46436	0.351748	0.725027	0.806394
1810062O18Rik	5.81743	-1.07172	0.674818	-1.58816	0.112251	0.187819
1810063I02Rik	1.64016	-0.0518281	1.10792	-0.0467798	0.962689	0.97813
1810064F22Rik	0.0419853	-1.3849	5.19125	-0.266775	0.789642	NA
1810065E05Rik	0.054323	1.31924	5.19634	0.253879	0.799589	NA
2010001A14Rik	25.3482	0.0451029	0.422074	0.10686	0.9149	0.945638
2010001E11Rik	0.11856	1.80145	5.17395	0.348178	0.727707	NA
2010003K11Rik	0.206248	-0.570463	4.5565	-0.125198	0.900367	NA
2010005H15Rik	0.196898	-0.840261	5.20164	-0.161538	0.87167	NA
2010009K17Rik	1.45346	1.10074	1.36712	0.805149	0.420734	0.539257
2010010A06Rik	4.7189	-0.597841	0.643544	-0.928983	0.352898	0.470684
2010012O05Rik	58.3418	0.685437	0.193271	3.54652	0.000390362	0.00134738
2010016I18Rik	0.0925724	0	5.20164	0	1	NA
2010106C02Rik	0.286122	-0.118923	4.16121	-0.0285791	0.9772	NA
2010107E04Rik	825.274	-0.00389154	0.148329	-0.0262358	0.979069	0.989646
2010107G12Rik	27.4771	-0.783884	0.404456	-1.93812	0.0526085	0.0997869
2010107G23Rik	99.5201	-0.873438	0.162939	-5.36051	8.29883e-08	5.66593e-07
2010109A12Rik	0.936807	-0.445992	1.79323	-0.248709	0.803586	0.866576
2010111I01Rik	433.591	0.231151	0.105851	2.18374	0.0289814	0.0600646
2010204K13Rik	123.707	-0.627577	0.182327	-3.44204	0.000577354	0.00191369
2010300C02Rik	17.6328	-0.463691	0.423129	-1.09586	0.273139	0.386578
2010308F09Rik	0.513039	0.60242	3.28761	0.183239	0.85461	NA
2010310C07Rik	0.526753	-0.848562	2.59551	-0.326935	0.743717	NA
2010315B03Rik	33.853	-0.842973	0.283212	-2.97647	0.00291587	0.00811398
2010320M18Rik	95.5512	0.330186	0.163473	2.01982	0.0434016	0.084639
2200002D01Rik	44.4	0.519046	0.313019	1.65819	0.0972784	0.166789
2200002J24Rik	0.273446	-0.840267	3.58048	-0.23468	0.814457	NA
2210010C04Rik	0.67505	0.489255	1.61802	0.302379	0.762363	NA
2210011C24Rik	101.287	-0.36652	0.348688	-1.05114	0.293193	0.408621
2210013O21Rik	168.486	0.0794038	0.177237	0.448009	0.654147	0.748807
2210015D19Rik	79.5255	0.130645	0.144844	0.901971	0.367072	0.485838
2210016F16Rik	429.097	0.472311	0.112359	4.20358	2.62725e-05	0.000116608
2210016L21Rik	795.587	-0.448066	0.0867221	-5.16669	2.38279e-07	1.51453e-06
2210018M11Rik	1205.32	-0.514587	0.0664945	-7.73879	1.0037e-14	1.65725e-13
2210019I11Rik	0.180197	-0.840261	5.20164	-0.161538	0.87167	NA
2210039B01Rik	1.33776	-1.96474	1.63657	-1.20052	0.229936	0.336861
2210404E10Rik	0.749869	-1.68293	1.69125	-0.995081	0.319697	NA
2210404O09Rik	98.6298	-0.279958	0.253774	-1.10318	0.26995	0.38307
2210406O10Rik	2.54659	0.0951091	0.82518	0.115259	0.90824	0.941007
2210408F21Rik	2.7149	1.41025	0.877096	1.60787	0.107865	0.181755
2210408I21Rik	60.6217	-0.343272	0.207514	-1.65421	0.0980847	0.168009
2210409E12Rik	627.24	1.50269	0.210673	7.13283	9.83229e-13	1.30619e-11
2210416O15Rik	3.14133	3.23911	1.23572	2.62122	0.00876146	0.0213602
2210417A02Rik	6.76619	1.97212	0.633499	3.11306	0.00185161	0.00543308
2210420H20Rik	1.10658	0.453138	1.47169	0.307903	0.758156	0.832126
2300002M23Rik	21.2217	1.62234	1.60065	1.01355	0.310797	0.426798
2300003K06Rik	0.933536	1.421	2.22216	0.639468	0.522518	0.636156
2300005B03Rik	0.171254	1.31924	5.19634	0.253878	0.799589	NA
2300009A05Rik	41.0051	-0.0182671	0.318969	-0.0572691	0.954331	0.972171
2310001H17Rik	2.22072	0.0680673	0.938163	0.0725538	0.942161	0.964158
2310001K24Rik	0.0969886	1.29381	5.19758	0.248926	0.803418	NA
2310002D06Rik	0.309946	2.88357	3.44457	0.837134	0.402517	NA
2310002F09Rik	1.85306	-0.576994	1.25255	-0.460656	0.645045	0.741363
2310005E17Rik	0.324228	1.29992	3.47622	0.373946	0.708444	NA
2310007B03Rik	2.53135	0	2.11141	0	1	1
2310008N11Rik	0.245156	-0.840264	4.28015	-0.196317	0.844362	NA
2310009A05Rik	80.0858	-0.0654824	0.162174	-0.403778	0.686376	0.775699
2310009B15Rik	93.882	0.627175	0.187336	3.34787	0.000814363	0.00260761
2310010G23Rik	22.6973	-0.200586	0.31399	-0.638827	0.522935	0.636545
2310010J17Rik	14.1811	0.634237	0.476673	1.33055	0.183337	0.28074
2310011J03Rik	434.706	0.405679	0.0917463	4.42175	9.79045e-06	4.70412e-05
2310015A10Rik	82.2069	-0.889321	0.214472	-4.14656	3.37513e-05	0.000146368
2310015D24Rik	0.150315	1.94845	5.1669	0.377101	0.706098	NA
[truncated: 19,762 more rows]

## Sheet: DEG N_2i+BMP4 vs N_t2i (XY)
GeneId	baseMean	log2FoldChange	lfcSE	stat	pvalue	padj
[truncated: 20,167 more rows]
