# Supplementary material for: BMP4 preserves the developmental potential of mESCs through Ube2s- and Chmp4b-mediated chromosomal stability safeguarding
Source: Protein Cell. 2022 Feb 11;13(8):580–601. doi: 10.1007/s13238-021-00896-x (PMC9232672; doi:10.1007/s13238-021-00896-x)
Supplement: Supplementary file 4 — Supplementary file4 (XLSX 46 kb) [file 13238_2021_896_MOESM4_ESM.xlsx]

## Sheet: Related to Figure 6I
Genesets of each parts in Figure 6I
1509	598	350
Tbkbp1	Dqx1	Il17ra
Phactr1	Hesx1	Igtp
Fam124b	D630039A03Rik	Cldn3
Fam124a	Trim15	Prrt3
Sdpr	Abcc2	T
Shox2	Zdhhc1	Cldn1
Abcb5	Mcam	Bmpr1b
Osbpl10	Nfe2	Col8a2
Abcb9	Plk2	Cdk18
Hacd4	Stat5a	Cdk15
Mex3b	Gjb4	Bcl11b
Trim16	Ephx3	Rarb
Abcc3	Rel	Fam19a5
Slc51a	Pkd1l2	Ldha
Gm20767	Btg2	Ttll3
Prrt4	Fgf18	Psmb9
Adh7	D5Ertd605e	Spsb1
Cadm4	Fgf10	Tex19.1
Cadm3	Pgam2	Map1a
Adh1	Sdr42e1	Olfml2a
Cited4	Zeb1	Zfp608
Cited1	Psma8	Socs1
Alx4	Rcsd1	Brinp1
Gm5662	Eng	Hoxb13
Col8a1	Gas7	Epx
Dchs1	Ttll6	Fgf1
Pea15a	Ceacam2	Hist1h3d
Fam212b	Mgmt	Adamts6
Ehd2	4930539E08Rik	Gm10532
Fam212a	A330102I10Rik	Oasl2
Cdk14	Sbspon	Ffar2
Ephx1	Rho	Inpp5j
Antxr2	Pou3f3	Bcl2
Antxr1	Serpina3i	Pdlim7
Mfsd2a	Hsf2bp	Mab21l2
Eln	Tpk1	Mpdz
En1	Zfp600	Rhobtb3
Adm	Chrnb4	Rab20
Ikbke	Fgf9	Arrb1
Srpx2	Tcta	Lrrtm1
9030617O03Rik	Frmd6	Magea4
Isoc2b	Col26a1	3830417A13Rik
Serpina3f	Tubb2b	Wdr95
Mgll	Tubb2a	Tll1
Man2b2	Ak1	Paqr6
Sdsl	Fam219a	Ppp2r2b
Vamp5	Adamts7	Ccdc136
Fam169b	Mylip	Paqr4
Zeb2	Mylk2	Vps37d
Dnajb13	A630095N17Rik	Bend6
Diras2	Ppp3ca	Ctxn1
Ldhc	Crnde	Tram1l1
Epdr1	Htatip2	Trpc5os
Gas1	Bahcc1	Pcdhb19
Fstl1	Lhx2	AW822252
Gas6	Slc27a3	Tspan17
Fstl3	Pcsk5	Vrtn
Ptgs2	Birc7	A730017C20Rik
Ttll7	Fam129b	Acot11
Fgd3	Fam214b	Sfrp2
Cyp4a12b	Fam214a	Gpr132
Tm4sf1	Galnt6	Cyp2b23
Nfia	Oit3	Tlr3
Acvrl1	Hs3st3a1	Nkd1
Fosb	Slc39a11	Wif1
Zim1	Scarf1	Slc7a9
Aga	Mab21l3	Ankrd29
Psmb8	Pcolce	Dner
Serpina3n	Ank	Nrk
1700066B19Rik	AU019990	Fbxo17
Serpina3g	Mir142b	Colq
Serpina3h	Smox	Dpep1
Pygl	Fgl2	Trim66
Thsd7a	BC022687	Dpep3
Ankrd1	5033406O09Rik	Srgn
Pdzrn3	Slc4a11	E130311K13Rik
Olfml2b	Mdga1	Trim46
Ccl20	Snora3	Arhgdig
Il6ra	Aqp9	Halr1
Plekho2	Ube2ql1	Clcn4-2
Plekho1	Hmga2-ps1	Nlrp9b
Zyx	Filip1	Hmgcs2
St8sia2	Paqr7	Dnm1
1700057H21Rik	Lefty2	Enpep
Nell2	Ccdc122	Myh3
Atxn1	2021-03-03	Tspan1
Rab43	Hsd17b2	Myh8
Fgf2	Tspan32	Tspan7
Fgf3	Tspan15	Gm13238
Scara3	Lrrn2	Zfp575
Emx2os	Lrrn3	Vat1l
Fgf7	Dclk3	Gbp2
Pls3	Cd14	Dusp10
Frmd3	Ggta1	Gbp3
Adamts1	Calhm2	Cacng6
Nfix	D730001G18Rik	Cacng7
Serinc2	Adam15	Gbp9
Rab32	Ptprt	Tnni3
Adamts5	Ptprq	Ier5l
Tpm4	2210417A02Rik	Prdx6
Adamts4	Sfrp5	Tnfrsf1b
Rab34	Vwa1	She
Tpm2	Npb	Ucn2
Adamts2	Ldhal6b	Rspo3
Rab36	Hoxc11	Acot4
Tpm1	Saa3	Myom2
Ak5	Cd3e	Adamts14
Fbxw10	Abcb1a	Plcd1
Ak4	Abcb1b	Wt1
Ak7	Cstb	Agbl3
Hic1	Pla2g7	Tnfrsf19
Plekhm3	Cacna1h	Stra8
Glis1	Car15	Gpr62
Csf1	Nlrp4a	H2-Ab1
Glis3	Cd80	Klhl13
Lyz2	Snord43	Dsc3
Tbc1d2b	1700016D06Rik	Gm11538
Dab2	Ppfibp1	Tmem181a
Qsox1	Gm4285	Nacc2
Fibin	Gm5134	Zc3h6
Hist1h1c	H6pd	9930014A18Rik
Gm11413	A730036I17Rik	Klhl30
Steap3	Zfp536	Bok
Mcpt8	Stra6l	Ubtfl1
Steap4	Cbx8	Cnga3
Pdgfrb	Tom1l2	Lrp3
Ndn	A230028O05Rik	Lrrfip1
Lgals3bp	Mfsd7c	Vstm2b
Ecscr	Tlx1	Phospho1
Ptprb	Prdm14	Ptgfr
Smtnl1	Sorcs1	Fam171b
Ptpre	Ndrg1	Crabp2
Ptprd	Gm9992	Cmya5
Col4a1	Zap70	Tnnt3
Col4a2	Trim47	Zdhhc23
Col4a5	Afap1l2	Tcstv3
Nsg1	Lingo2	Gm11545
Col4a6	Sema6a	Acsl5
Pcsk9	Nos1	Tmem158
Lhx9	Creb3	Aass
Nes	Nlrp9c	Gpc3
Pdlim3	Schip1	Lrrc75b
Pdlim2	Sema5a	Tmsb4x
Slc23a3	Mmrn2	Fabp7
Tmem150a	Cpxm1	Rgs2
Pcdhac2	Nxf3	Ggt1
Pdlim4	Muc2	Cdc42ep5
Magee1	Lamb2	Chil1
Gm2115	Tcl1b2	Gem
C1ql3	Thrb	Pla2g2e
Vwf	Sema3d	4933412E12Rik
Olfm1	Lamc2	Fut4
Inpp4b	Prickle2	Bmp6
Edil3	Cacng8	Ggn
Maats1	Kbtbd11	Fam131b
Ngf	Pid1	Fam131c
Scarf2	Scx	Isg15
Slc39a13	Pcdh10	Prr7
Tmem151a	Zfp951	Nr2f2
Mab21l1	Pcdh17	Irf5
Wisp2	Upb1	Miip
Wisp1	4930515G01Rik	Igfbp2
Rhobtb1	Myh7b	Cd4
Inafm2	Hrct1	Pard3b
Atp1a2	4732491K20Rik	Cxcl5
9130008F23Rik	Hoxd3	Ssbp2
Ptpn7	Hoxd4	St3gal5
Ptpn9	Nox4	Mgat4b
B4galnt1	2210416O15Rik	Treh
Prrx1	Ddit4l	Pttg1
Lrrk1	Myof	Asb2
Prrx2	Snord99	1110046J04Rik
6530402F18Rik	Batf2	Eno2
Lrrk2	M1ap	Rpl34
Furin	1700003M07Rik	Rasip1
Slc36a4	Slc39a3	Prr19
Sh3pxd2b	Bmp8a	Lgals9
Rab40b	Itpka	Dkk1
Tgfbr3	Ankk1	Gstm5
Cyp4v3	Arg2	Gstm3
Hist1h4n	Gcnt3	Atg10
Folr1	Emp1	Cubn
Pitx1	Tmc7	Parp10
Plekhg4	Rspo2	Echdc3
Pitx2	Ahnak	Kcnd2
Plekhg1	Sytl1	Nhsl2
Itih5	Sytl3	9630028I04Rik
Thbd	Has1	BC048679
Nrros	Tuba3b	Dusp4
Hist1h4i	Card6	Smok4a
Hist1h4h	Ms4a6d	Aoc3
Sqrdl	Notum	3300005D01Rik
Tgfbr2	Mir196a-1	Irs1
App	Serpinb6c	Tceal3
Gpr161	Slc48a1	Cdh3
Amfr	Ncf2	Cys1
Aqp1	Tecta	Zfp36
Cyp26b1	Gpr68	Gria1
Ppp2r2c	Serpinb1c	Bfsp1
Tmem45a	Fst	Mafk
Cyp1b1	Fam189a1	Gabarapl2
Irgm1	Foxd3	Shank2
Gsap	Stk39	Rnf17
Gm6093	Tmem163	Fam105a
Nsmf	Ppp1r14d	Gpx2
Tspan11	Nacad	Pcdh1
Gpr176	Fam43a	Slc47a1
Slc10a6	Myd88	Kcnk2
Cmklr1	Klhl34	Kcnk1
Gm12794	Flt4	Cyp2r1
C4b	Tmem9b	Rhox1
Sstr5	Boc	Bcas1
Unc13c	Hus1b	6030419C18Rik
Sstr2	Oxct2a	Sox4
Nbl1	Ntn3	Pkhd1
Pcdhb16	St5	Anpep
Pcdhb17	St7	Tmem26
Mxra7	Sh3tc2	Tlcd2
Mxra8	Foxj2	Maob
Sec16b	Gm53	Cacna2d1
Spon1	Npff	BC051019
Car5b	BB287469	Klhl6
Tspan18	Tmem108	Hdc
Gucy1a3	Ifi35	Slc43a3
Vnn1	Slc4a5	Sgsm1
Ppapdc3	Prrc1	1700001O22Rik
Gm21283	Wdpcp	Atp10a
Sim2	Fermt3	Madcam1
Dclk1	Tmem117	Npy1r
Pcdhb22	6430548M08Rik	Lrrc3b
Adam12	Ppp1r3e	1110065P20Rik
Cd302	Mtus2	Htra4
A430089I19Rik	Zbtb7c	Tnxb
Ptprv	Stard8	Scel
Rab7b	Hoxd13	Cib2
Rftn1	Hnf4a	Dtx4
Sp100	Sult6b1	Wdfy4
Ugt1a6a	Plekhb2	Dpp4
Ptprn	Ooep	Fank1
Rftn2	Rgma	Pdha2
Ptprj	Foxo6	Pogk
Plxdc2	Ccr4	Flt3l
Ptprm	Plekha6	Upk3b
Rnasel	Hymai	2700046A07Rik
Cbr2	Ano3	Cdh19
Cd40	Zswim6	Cdh10
Edn1	Kcnma1	Tspo2
Heg1	Garnl3	Hoxa3
Nog	Tmem132c	Hoxa1
Alpk1	Tmem132d	Krt80
Tlr1	Papln	Bnip3
Acvr1	5830418P13Rik	Gm7120
Ankrd44	Ppp1r9b	Lgi2
Nov	Cpn1	Acoxl
Sp110	Klhdc7a	Mthfsl
Cd34	Klk10	Lmx1b
Lynx1	Lrig1	Acan
Tlr4	Npnt	Pcdhga6
Tlr2	Ticam1	Hcn1
Hoxc10	Adrb2	Xirp1
Was	Osr2	A230070E04Rik
Stbd1	Adrb3	Catsperg2
Cd3g	Pramef6	2210408F21Rik
Gpr149	Hormad1	Gm3143
Cd3d	Pdzd7	H2-DMa
Lmcd1	Rxra	Prkch
Nkd2	Dok3	Tfr2
Apbb1ip	Dok6	Arntl2
Adam33	Lincenc1	Thsd1
Gxylt2	Perp	Tbc1d9
Cd47	Dok7	Siglecf
Slc7a2	Syde1	Mmp28
C2cd4b	Npr3	Adcy5
C2cd4a	Wnt6	Cyp2ab1
Cd44	Hspb8	Astn2
Gpr153	Rtkn	Pglyrp1
Slc7a8	Evx1	Pcp4l1
Ugt1a7c	Sirpa	Uncx
Ankrd22	Bmp5	Enpp2
Axl	Nppb	Mogat2
Fap	Bmp2	H2-K1
Prkcdbp	Olfr1372-ps1	Unc5cl
Iglon5	Azin2	Mfng
Nedd9	Smad7	Shisa7
Abi3bp	Lats2	Ccdc74a
Fas	D030068K23Rik	Faxc
Cacna1g	E030011O05Rik	Amotl1
Cacna1e	Aff2	Vash1
Gm13251	Slfn8	Crybb3
Cacna1c	Gm5086	Sall2
Creg2	9530053A07Rik	Vash2
Car12	Rbm20	Shc4
Emcn	Notch4	Nanos3
Cacna1s	Rcn1	Scube1
Wnt5a	Mcmdc2	Slc15a1
Baalc	Asb11	Syt17
Crip2	Scn3b	Slc2a7
Procr	Mgat4e	Atp2b2
Cd82	Meis1	Cd276
E530001F21Rik	Phlda3	Adgre5
Lmo1	Tek	Unc93b1
Masp1	Meis2	Megf10
Lmna	Cyp2u1	Adgrf5
Lama2	Kcna1	Nenf
Lama3	Bin1	Xylt1
Draxin	Snora5c	Peg12
Lama4	Cfh	Zan
Pdpn	Fxyd4	Pcdhb7
Mlkl	Pdgfc	Dnaaf3
Slc41a2	5730457N03Rik	Il20rb
Slc41a3	Mppe1	Stpg1
Gm15455	Fxyd6	Ifit2
Selm	C3	Htr5a
Itga11	Limch1	Rasa4
Ccnd2	Ceacam20	1500009C09Rik
Fbxo32	Ushbp1	5033428I22Rik
Cbx4	Kcnd3	Egr4
Capn6	Ptrh1	Btbd18
Capn2	Fmn1	Hpcal4
Pla2r1	Mras	Gabra4
Fam167a	Cltb	Bcl2l14
Fes	Pabpc6	Matn4
Tlx2	Chst3	Card11
Slfn10-ps	F2	Zfp36l3
Inhba	Cgref1	Cap2
Crim1	Slc25a12	Acsbg1
Fhdc1	Pik3r1	Pacsin1
Inhbb	Pik3r3	Hist1h2an
Zfhx4	Jdp2	Car6
Sorcs2	Smpd1	Tmem200b
Svop	Golm1	Sorbs2
Iqca	Gss	Apol7a
Atoh8	Chn2	Gnas
Arhgdib	Slc30a10	Syt5
Zfp112	Slc9a3r2	Syt4
Sema6d	Smyd1	Arfgef3
Pfkfb3	Cyp4f14	Gpsm1
Six2	Egln1	Nat1
Gap43	Yif1a	Nphs1os
Itpripl2	Cdh4	Ddah1
Cald1	Cdh2	Tmem181b-ps
Gm15867	Chpf	Etv2
Creb5	Rhcg	Plaur
Kctd11	Ly6k	Slc22a21
Kdm5d	Setbp1	Cryga
Tnfsf11	Kcnf1	Cryge
Dnm3	Itga4	Calml4
Itga2b	Slc1a2	Cnr1
Tspan4	Npas4	Eif4e3
Oas3	Npas3	Cxx1c
Aurkc	Npas2
Wnt16	Wfs1
Dusp15	Rab11fip5
Igf2os	Fndc3b
Nxn	Gm5878
Armcx3	Itgav
Pmepa1	Fam78a
Hspa12b	Rasl11a
Tnfsf15	A330033J07Rik
Sema4c	Slc12a8
Cpxm2	Itgal
Rpl10l	Col28a1
Kcnab2	Crisp1
S1pr3	Itgb3
Lamb1	Accsl
Gm7361	Hs3st4
Pamr1	Ttn
Sema3a	Zfp385a
Sema3c	Spint5
Lamc3	Gm20554
Heph	Ntrk3
Sema3f	B020031M17Rik
Timm8a2	Cpt1c
Prickle1	Mgat1
Zscan4f	Mgat3
Slco3a1	Mall
Zscan4c	E130018N17Rik
Hoxc5	Ndufa4l2
Zscan4d	Trim30d
Zscan4a	Cela2a
Zscan4b	Gm13889
Hoxc8	Klk1
Hoxc9	Mettl24
Hoxc6	Itm2a
Msrb3	Pknox2
Serpinb9b	Cerkl
Tnfrsf11b	Tmem95
Pcdh19	Ptpdc1
Col10a1	Lif
Pcdh18	Zfp365
Wls	Atp6v1b1
Acta1	Lix1l
Acta2	Nkx2-9
Cped1	Grik4
Hoxb9	A2m
Gbp7	Hist3h2a
Hoxb3	Rhod
Hoxb4	Lrrc15
Maml3	Mir25
Zscan5b	Mapt
Hoxb2	Prss12
Hoxb7	Mfge8
Hoxb8	Fkbp6
Hoxb5	Hck
Hoxb6	Pakap
Tnni1	Pdcl2
S100a16	Tmem43
Avpr1a	Prss27
Rxfp1	Tmem44
Gm2022	Cyp4f39
Aif1l	Cyp4f37
Ido2	Tmem53
S100a10	Dpysl3
Myl9	Nfil3
Nfkbiz	Krt16
Thy1	Prss35
Kdelr3	Prss38
Maml2	E330013P04Rik
Stmn4	Farp2
Jun	Ctnnd2
Exoc3l4	Mybpc3
Lipa	Tmem62
Cuedc1	Srgap1
Hoxd9	Aldh1a3
Ifi202b	BC147527
D630003M21Rik	Slc52a3
Fli1	Ppapdc1b
Hoxd8	Pde8a
Mylk	Gm15663
Pcdh20	Olfml1
Gsdmd	Nid1
H19	1700095A21Rik
Lipc	Dpp6
D630010B17Rik	Cdh26
Ptchd4	Irak4
Plcb1	D630045M09Rik
Asah2	Krt42
Bhmt	AA543401
Jph2	Morc1
Tnfrsf1a	Cbfa2t3
Sarm1	Pbp2
Airn	Dlg2
Bace2	Ltb4r1
Slc39a6	Ltb4r2
Glipr1	A330048O09Rik
Bgn	AU018091
Emp3	Aox1
Fos	Pbxip1
Dazl	Pold4
Zfp503	Cdh18
Myom1	Myocd
Oaf	Piwil1
Gpr35	Ddc
Pth1r	Ltk
Myom3	Ptpn14
Sytl5	Hsh2d
Sytl2	Sgsh
Mir22hg	2021-03-02
Anxa8	Prdm6
Csrp1	Ptpn22
Tnfrsf14	Dcxr
Adamts16	Gusb
Plcd4	Spi1
Nfam1	Sh3rf2
Ntf3	Tex264
Adamts12	Clec14a
Has2	Accs
Tuba3a	Mbnl1
Srpx	Prkce
Tnfrsf23	Stom
Col23a1	Nipal4
Tnfrsf26	Nipal2
Hs6st2	Cldn19
Mef2c	Atg7
Frk	Prkg2
Serpinb6b	D430041D05Rik
Gm21319	Apol6
Serping1	Clec4a1
Naglu	Snx25
Rcan2	4833419F23Rik
Col14a1	Rassf4
Hhipl1	Asgr2
Mamld1	Dpys
Ctgf	Map7d1
Foxc2	Crispld2
Fam46a	Timp1
Foxc1	Nab2
Luzp2	Onecut2
Rtn4rl1	Map3k5
Pim1	Arfgap3
Serpinb1b	Shisa5
Serpinb1a	Slc37a2
Serpinf1	Amotl2
Clip2	Sdr9c7
Clip1	Pkp1
Col5a2	Fam20c
Col5a3	Casp14
Col5a1	Nek6
Stk33	Ubxn11
Ms4a4d	Hhat
Anxa5	Fam209
Serpine2	Me1
Slc26a5	1700029P11Rik
Anxa3	Trpc6
Flnc	Trpc5
Serpine1	Gm10863
Anxa2	Hdac7
Anxa1	Slc2a6
Cemip	Slc2a5
Ctif	Fam65a
Tuba8	Chpf2
Chrm3	Smarca2
Klhl29	Myo1d
Sp5	Fbxo4
C130021I20Rik	Obscn
Klhl22	Gzmm
Sp9	Acpp
Tmem173	Wipi1
Cpa6	C130074G19Rik
Tubb6	Adamtsl1
Serpinh1	Pros1
Snord100	Nlrc3
Foxf1	Frat2
Ildr2	Sez6l
Tusc1	Rbfox1
Ogn	1700019L03Rik
Tmem178	Ifit3
Itpr2	Rasa3
Flt1	Sdc2
Bdnf	Cd200
Il18rap	Id4
Fhl2	1700003M02Rik
Hydin	BC052688
Serpinb9	Tmprss5
Endod1	Kirrel3
Mgst1	Rinl
Emx2	Sdc1
Sh3gl3	Apod
2021-09-05	Vpreb1
Fndc1	Bcl2l15
Adam8	Crhr2
Epha3	Gfra2
Dagla	Nat14
Ces2g	Zhx3
Ccin	Mst1
Ces2e	Matn1
Kank4os	Vgll4
Lrp1	Gsta3
Ntn4	Tdpoz4
Syndig1	Meox2
Cnga4	Apba1
Ephb1	Ttc9
Cbln1	Gabrb1
Ccl8	Cdkn1a
Ccl7	Zfp672
Plcl1	Arl14epl
Gm2016	6330410L21Rik
Slitrk6	Plb1
Ccl2	Ets2
Col27a1	Cdkn2a
Arl4c	Tgm2
Mroh4	Nexn
Tie1	Tmem200a
4930523C07Rik	Plxna2
Emilin1	Apol7b
Emilin2	Casr
Il1r1	Papolb
Chst11	Gnal
Ednrb	AW011738
Ednra	Efna5
Chst14	Clcnka
Ereg	2410017I17Rik
Rec114	Tmbim1
Scn1b	Casq2
Smim3	1700018B08Rik
Smim1	2610035D17Rik
Kdr	Plec
Chit1	Tbx18
Col1a2	Sun2
Slc35e4	Nav1
Col1a1	Zfp229
Kcnmb1	Epn3
Ifi27	Ldlrad4
Pappa	1500011K16Rik
5330426P16Rik	Col20a1
Ptges	Ptp4a3
Zfpm1	Mvp
Zfpm2	Ifnar2
Zcchc24	Nwd1
Akr1c13	Qpctl
Tmem119	Mslnl
Ulk2	Slc22a17
Il1rn	Dnajb4
Zfp9	Gm13580
Lacc1	Zic4
Wbscr17	Spats2l
Tbxa2r	Ccdc73
Tmcc3	Rerg
Tmem176a
Tmem176b
Ppp1r3d
Arl11
Pik3ip1
Ppp1r3b
Ifngr2
AA792892
Ifngr1
Snx7
Soga1
Grin3b
Pitpnm2
Prg4
Apobec2
B4galt1
Ly6c1
Sparc
Gm1995
Arsj
Siah2
Arsi
Rgl1
Arsb
Dbn1
Nuak1
Tnnt2
B3gnt9
Hoxd11
Hoxd10
Ctsf
Mdfic
Ctsh
Pla2g4e
Ctsk
Pla2g4a
Osmr
Ctso
Prmt8
Gp1bb
Ncs1
Ltbp3
Ltbp2
Ltbp1
Tmem154
Sohlh2
Nudt18
Plekha2
Kif1a
Gm11544
Tcstv1
Ano5
Anks1b
Rapsn
Fgfbp3
Tshz2
Foxp2
Stx11
Camk4
Klhdc8a
Fam114a1
Tmem132e
Gm3716
Gprc5c
Cyp2j6
C430002N11Rik
Stab2
Nmnat3
Pak3
Gpc6
Xdh
Runx1
Runx2
Fabp4
Il11ra1
Slc35g3
Fabp5
Osm
Rgag4
Pgpep1l
Tgfb1i1
Adra2a
Klb
Clca3b
Foxs1
Gda
Gm5039
Hoxa11os
Rgs4
Gm694
Rgs5
Dmrt2
Slc8a1
Adra1b
Adra1d
Cdc42ep2
Osr1
2700094K13Rik
Hormad2
Lax1
Mid2
Klrg2
Dok1
Pla2g16
Ampd3
Dok5
Dnm3os
Gcm2
Hebp2
Prnp
Npr2
Creb3l1
Layn
Colec12
Tgfb2
Tgfb3
Mamdc2
Hspb7
Tac2
Wnt2
Wnt4
Ggt5
Isg20
Ggt7
Radil
Tgfbi
Bmp1
Smad9
Hspa2
Tdrd7
Smad6
Igsf10
Trnp1
Ghr
Vcan
Slfn2
Cox4i2
Zbtb42
Slfn9
Cplx2
Pou6f1
Mmp2
Nr2f1
Palld
Cyct
Gm15987
Igfbp7
Igfbp6
Rcn3
Enho
Zfp467
Palm2
Irf2
Asb16
Clec3b
Gadd45g
Nr2e3
Gadd45b
Clmp
Phldb2
Cd2
Igfbp3
Egfl6
Igfbp5
Igfbp4
Fam174b
Lmod1
Mlana
Tnfrsf13b
Cxcl1
Prelp
4933402E13Rik
St3gal2
Pramel6
St3gal1
Ncam1
Clec2d
Sod3
Sobp
Sash3
Phldb1
Cmtm3
Tec
Stard13
Kcnj15
Tnfrsf12a
Sh3bp5
Ttc39c
Cda
Eva1c
Eva1b
Eva1a
Synpo2l
Chsy3
Fam149a
Gtsf1
Itgbl1
Rpl30
Hoxb5os
Ier5
Obox6
Ier3
Kcna6
Ndst3
Prr16
Abat
Erv3
Lgals1
Dkk2
Dkk3
Fam101b
Gata6
Gata3
Ube2l6
Fxyd2
Pdgfd
Vopp1
Fxyd5
Slco2a1
C2
Fam102b
Slc25a45
Sspn
Larp6
Fzd1
Fzd2
Fzd8
Sfxn3
Arpin
Gldn
Fgfr2
Rpl39l
Prr32
Junb
Pam
Tifab
Cryab
Mrc2
Slc16a2
Slc25a24
Rab27b
Slc16a3
Fbln2
Fbln5
Gm8994
Lrrn4cl
Slc2a13
Slc2a10
Mecom
Col24a1
Khdc3
Orai2
2700054A10Rik
Chl1
Kcne4
Chst2
Pparg
Inf2
Gstp2
Gstp1
Tet3
Col11a1
Col11a2
Prkar1b
Piezo2
Dusp3
Gsc
Fkbp10
Fmod
Dusp8
Gsn
Crlf1
Samd7
Lims2
Samd5
Samd4
Marveld1
Gm4980
Cobll1
Grb14
Tnc
Cdkl1
Spesp1
Crct1
Tnn
Cd180
Xist
Figf
Tap2
Ctnna2
Tap1
Gria3
Sbsn
Pgf
Rprm
Itga7
Hopx
Mafb
Mapre3
Bag2
Slc38a4
Slc1a6
Man1a
Gm4971
Pstpip1
Clca3a1
Ntng2
P4ha1
P4ha2
Il4ra
P4ha3
Ly6e
Cpe
Ly6a
Pde10a
Bnc1
Cpq
Dzip1l
Cpz
Il15ra
Lsp1
Lbh
Gyg
Psd3
Tnmd
Golt1a
Map3k7cl
Lbp
Bglap3
Gpx3
Hand2
Gpx8
Itgb8
Gpx7
Trabd2b
Itgb1
Podxl2
Elfn1
Arhgap20
Cyr61
Rlbp1
Arhgap24
Hs3st1
P3h2
P3h4
P3h3
Aspn
Kcnj4
Camk2d
Camk2b
P2ry6
Pcdh7
P2ry2
Pcdh9
Bicc1
Mnda
Arhgap31
Arhgap30
Irx1
A430105I19Rik
Col6a1
Dram1
Irx5
Col6a2
Dcdc2a
Irx3
AI607873
Col6a3
P2rx6
Sgcd
Prr5l
Arhgap44
Rnf103
Ccdc109b
Xlr4a
H2-Eb1
Cd109
Tunar
5031414D18Rik
Cmah
Kcnq5
Sox9
Fam180a
Tax1bp3
Zbtb4
Tns2
Tns1
Wnt10b
Dcstamp
Slc6a17
Ebf2
Ebf3
Ndnf
Trim30a
Got1l1
Fgfrl1
Icam2
Gng10
Rnf128
Itm2c
Stc1
Cpne2
Cpne8
Oas1g
Actl7b
Oas1c
Oas1a
Slc5a1
Ctla2a
Tmem92
Map6
Slc5a7
Tmem98
Gdf6
Havcr2
Gpm6b
Pde1a
Gng11
Crxos
Rhog
Rhoc
Rhob
Ryr3
Lrrc17
Tg
Ifitm10
Rhoj
Kcnu1
Krt20
Tmem37
AF067061
Tmem35
Gypc
Fkbp7
Tagln
Tmem40
Medag
Il33
Prss23
Il34
Plscr2
Il10rb
Ptn
Podn
Pnma5
Lrrc32
Col2a1
C1ra
Krt19
Cdx2
Fcgrt
Tmem56
Rnf150
Farp1
Mybpc1
Gdf11
Aldh1a1
Glt28d2
Hfe
AI662270
Pde7b
Htra3
3110039I08Rik
Htra1
Thnsl2
Ncmap
Efemp2
Efemp1
Hgf
Atp8b1
Lox
Pcdhgc3
Ssc5d
Pcdhgc5
Olfml3
Cxcl12
Xpnpep2
Myh11
Osbpl5
Gm15698
Crtc3
Pkdcc
Gdnf
Loxl2
Loxl1
Cdh20
Loxl4
Metrnl
Actg2
Loxl3
Lrrc73
Fosl1
Slc9a9
BC100451
Lrrc4c
Esr1
Calcoco2
Dap
Vcam1
Tcaf1
Dlg4
Fosl2
Cxcl14
Grem2
Grem1
Flrt2
Pde3a
Slit1
Zfp352
Slit3
Ptgs2os2
Aox3
Angpt4
Dcc
Anks6
Pde4b
Ttll11
Dcn
Cdh17
Pcdh11x
Cdh13
Cdh11
Dynap
Pon3
Hoxa9
Dact1
Dact3
Tshr
Hoxa5
Rgs17
Clstn2
Rgs16
Golim4
Ltbr
Actc1
Lum
Xlr3a
4632428N05Rik
Pmp22
Rgs10
Dlk1
Fcgr2b
Lrrc8c
Des
Sardh
Speg
Usp18
Ch25h
Ism1
Ism2
Sh3rf3
Akt1
A630033H20Rik
Twist2
Twist1
Daam2
Gm13083
Hecw2
Tfpi
Arhgap6
Zfp703
Sgip1
Ptprtos
Tulp4
Pkd2l1
Prkca
H2-D1
Adgra1
Cldn15
Lxn
Gm8801
Cldn11
BC080695
Usp17ld
Usp17le
Alcam
Gm6634
Snai2
Tsku
Prkg1
Spic
Islr
Fat4
Fat3
Adgra3
Usp17la
Siglecg
Usp17lb
Usp17lc
Mmp23
Col12a1
Alox5
Gmip
Tnfrsf8
Sprr1a
Ptger4
Pxdn
Dpyd
Wnt9a
Adcy4
Olr1
Sgms2
Adcy2
Adcy7
Snx20
Adcy6
Apc2
Ifih1
Mmp13
Mmp14
Ano10
Mmp19
Gpat2
Sprr2k
Lhfpl2
Copz2
Snx33
Osgin1
Mical2
Mmp10
Gpnmb
Enpp1
Gm13078
Hmgn3
Setd7
Smoc2
Clcf1
Timp3
Timp2
Pxdc1
Akr1e1
Lgr5
Nefm
4930502E18Rik
Adgrg6
Reep1
Adgrg2
Reep5
Map3k8
Zcchc5
Shisa6
Dhrs9
Aebp1
Shisa4
Ubtd1
Egfr
Parm1
Maf
Ifi205
Ifi204
Ifi203
Mal
Hoxa11
Igdcc3
Igdcc4
Dpt
Fam20a
Hpse
S100a6
S100a4
Casp12
Itprip
Hoxa10
4933427D06Rik
Cspg4
Gm4858
Fbxl7
Filip1l
Ust
Me3
Col16a1
Hivep3
Hivep2
Pappa2
Trpc1
Htr2a
Pgm5
Syt13
Slc2a9
Col7a1
Atp2b4
Sh3kbp1
Nrg1
Fam65b
Hgfac
Il1rl2
Arhgef28
Il1rl1
Smpdl3a
Samd9l
Htr1b
Myo1c
Aph1b
Slc24a3
Hmcn1
Zmiz1
Cd248
Cebpd
Pramef17
Cebpb
Myo1f
Cebpa
4930591A17Rik
Pi15
Cnrip1
Syne3
Mfap4
Mfap5
Gal3st1
Mfap2
Arhgef40
Dysf
Sparcl1
Pramef25
Msln
Tbx5
Adamtsl3
Tbx4
Adamtsl4
Adamtsl5
Tbx2
Cntnap2
Unc5b
Mgp
5330411J11Rik
Unc5c
Nlrc5
Frat1
Mrgpre
Myo16
Mrgprf
Helz2
Rnf225
Tiam2
2021-09-08
1810011O10Rik
Pyroxd2
Pcdhb3
Apln
Tktl1
Synpo2
Znf41-ps
Cthrc1
Rnf217
Rin3
Abcc12
Rin1
Thbs1
B2m
Ifit1
Thbs2
Arhgef6
Samd14
Sdc3
Rbms3
5730409E04Rik
Id2
Ehbp1l1
Slc11a1
Egr1
Egr2
Igf2
Igf1
Synpo
Bst1
Apom
4833427G06Rik
Micalcl
Rhbdf1
Parva
Hpcal1
Ddr2
Nrp1
Sepn1
Tmeff2
Ecm1
Mn1
Parp3
Rac2
Hist1h2bj
Gfra1
Parp8
Sync
C1qtnf6
Col3a1
Cd300a
C1qtnf2
C1qtnf1
Rrad
C1qtnf3
Adgrl3
Gab2
Matn2
Vgll3
Specc1
Gdpd5
Fjx1
Nr4a3
Nr4a2
Robo3
Robo2
Fads3
Tdpoz3
Sertad4
Rem1
Colgalt2
Msx1
Nol4l
Hist1h2bc
Hist1h2bg
Wdr20rt
Hist1h2be
Tmed3
Capg
Papss2
Cdkn1c
Gm8300
Kif26b
Bmper
Ets1
Mr1
Angptl2
Plxnb3
Tinagl1
Csgalnact1
Cdkn2b
Podnl1
Mfhas1
Plxna4
Gm13128
Postn
Sphk1
Sorbs3
Fbn2
Lhfp
Mgam
Gm14005
Svep1
Uba7
Zfp651
Pld1
Il6
Micall2
Micall1
Trpv2
Rai2
Efnb1
Efnb2
Cav2
Vdr
Cav1
Nlrp3
Plat
Cnn1
Cnn2
Sdk1
Plxnd1
Nat2
Plau
Pear1
Clcnkb
Fbn1
Mxd4
Sdk2
Tbx15
1500015O10Rik
Mrvi1
Ldb2
Ttc25
Zic1
Galnt18
Sepw1
Galnt16
Nfatc1
Il13ra1
Nnmt
Tbx21
Stk32c
1700048O20Rik
Fam160a1
Slc22a23
Nav3
Elf4
Ccdc80
Kiss1
Dnaja4
2210409E12Rik
Slc22a15
Efs
Gm13119
Fam198b
Zfp697
Fam150a
Gng8
Casp8
Casp4
Eya2
Eya4
Plek
Ptk2b
Lancl3
Tnfaip6
Shroom1
Gm16617
Ptx3
Cxx1a
Vim
Apol9b
Tnfaip3
Apol9a
Tnfaip2
