# Supplementary material for: BMP4 preserves the developmental potential of mESCs through Ube2s- and Chmp4b-mediated chromosomal stability safeguarding
Source: Protein Cell. 2022 Feb 11;13(8):580–601. doi: 10.1007/s13238-021-00896-x (PMC9232672; doi:10.1007/s13238-021-00896-x)
Supplement: Supplementary file 5 — Supplementary file5 (XLSX 11 kb) [file 13238_2021_896_MOESM5_ESM.xlsx]

## Sheet: Sheet1
RT-qPCR primers	Forward sequence (5'-3')	Reverse sequence (5'-3')
Hprt	CACAGGACTAGAACACCTGC	GCTGGTGAAAAGGACCTCT
Ube2s	CAGACCCACCTGATGGCATTA	AGACCTCCAGCATAGGGAGTC
Chmp4b	ATGTCGGTGTTCGGGAAGC	CGGCGCGTTTATTTTTGGTG
Timp2	TCAGAGCCAAAGCAGTGAGC	GCCGTGTAGATAAACTCGATGTC
Id2	ATGAAAGCCTTCAGTCCGGTG	AGCAGACTCATCGGGTCGT
Ptgs2	TGAGCAACTATTCCAAACCAGC	GCACGTAGTCTTCGATCACTATC
4930447C04Rik	TAGAGTGTTGGCATGTACTGAAC	TTGGTAAAATTGTTGGCACGTTT
Syde1	CGGGGTCGTGAGAAACTTCC	CTGGTGGTTTAGCCCCTCC
Esco2	AAGTGACCTATAAGCCAGTTGTG	CGCCTTGGAGTGTAACTTGAG
Brip1	TACTCTGGCTGCAAAGTTATCTG	TCGTGCATCTACATGGTGGAC
Azin1	GACGATGCGAACTACTCCGTT	AGTTGCACTTCACCGTGTAAA
Cenpq	AGAGCCAATAAGGAAGCGGAT	GGACAGATGCTTTGCATGACTT
Chfr	GAGGCTTCTTCGTCTAGGCG	CCGCTATGTAAAGGGTAAGTCTG
Ubb	CGCTTAACCGATGGAGAGTCC	CGAAGATCTGCATTTTGACCTCTTT
Igf2	GTGCTGCATCGCTGCTTAC	ACGTCCCTCTCGGACTTGG
Sde2	TCGGAAACGGCCTAACAAGT	CATCCATGCCCAACCAAAAGC
Tuba4a	ATGCGCGAGTGCATTTCAG	CACCAATGGTCTTATCGCTGG
Pola1	AGCTCGGCGAGAAAAGAAATC	CCACATAGCCTATCCCATCGTC
Haus2	CTGGGTTACTGCTAAACCACTTG	CATGCTTTGCAGAACATCACATT
Npr2	TGCTGCCAGAACACAACCTG	TTCGGAGCTGACAAACCGC
Zbtb7a	TACCCAGCCTGGTCACAGAA	CCTGTCTGGTGAATCGAACTTT
PCR primers	Forward sequence (5'-3')	Reverse sequence (5'-3')
Sry	CGTGGTGAGAGGCACAAGTT	AGGCAACTGCAGGCTGTAAA
Uty	GAGTTCTTCTTGCGTTCACCATCTG	CTATCTAATCCACAAAGCGCCTTCTTC
D2Mit102	TATTTCCCTGTCACTCCTCCC	TGTCTTTATGCTCAGACATACACA
D8Mit94	GTTGGGGCTCTGCTCTCTC	CACATATGCATACATATACATACACGT
D11Mit236	TGCCACTTCTTTAATACATGCG	AATTTCCTTCTACTCCTCTCTGAGC
shRNA and ishRNA	Sense sequence (5'-3')
shUbe2s-1	CTAGTGTACAAGGAGGTGACA
shUbe2s-2	CGAGCACTGAGGCGACTGTA
shUbe2s-3	GAGGTCTGTTCCGTATGA
shChmp4b-1	CACGACAACATGGACATTGAT
shChmp4b-2	AGATGACGACATGAAGGAATT
shChmp4b-3	GGACACGGAGGAGATGTTAA
ChIP-qPCR primers	Forward sequence (5'-3')	Reverse sequence (5'-3')
Ube2s-Loci1	CCGTCATCCCTTTAACCCCT	TCGAACCCAGTTTGTGAGGAG
Ube2s-Loci2	CTCCCCAGCATGGGATTACTG	GGTCATCTCTTCCCTCACCCAT
Chmp4b-Loci	CTTTTCTCTTTGGCCTCACCCA	CCGGTGGATGTGGAACTCAAA
